# Supplementary material for: A Multi-Platform Draft de novo Genome Assembly and Comparative Analysis for the Scarlet Macaw (Ara macao)
Source: PLoS One. 2013 May 8;8(5):e62415. doi: 10.1371/journal.pone.0062415 (PMC3648530; doi:10.1371/journal.pone.0062415)
Supplement: Table S6 — Summary of repeats predicted in the scarlet macaw simple de novo assembly using RepeatMasker. (ZIP) [file pone.0062415.s007.zip › TableS6_SMACv1.0_DualStageRepeatMasker_Repeats.txt]

   TableS6
   Step 1: SMAC contigs Masked with Chicken Repeat Library (see Step 2 Below)

   SW   perc perc perc  query               position in query     matching        repeat                     position in repeat
score   div. del. ins.  sequence            begin end    (left)   repeat          class/family           begin   end    (left)      ID

   28    2.9  0.0  0.0  s_1_1_contig100       192   226   (397) + AT_rich         Low_complexity               1     35     (0)      1  
   25    0.0  0.0  0.0  s_1_1_contig100000   7495  7519     (0) + AT_rich         Low_complexity               1     25     (0)      2  
   21    0.0  0.0  0.0  s_1_1_contig100002    258   278  (7723) + AT_rich         Low_complexity               1     21     (0)      3  
  282   18.4  0.0  0.0  s_1_1_contig100002   3411  3459  (4542) + CR1-E           LINE/CR1                  4471   4519     (5)      4  
   34    0.0  0.0  0.0  s_1_1_contig100002   4508  4541  (3460) + AT_rich         Low_complexity               1     34     (0)      5  
   21    3.6  0.0  0.0  s_1_1_contig100002   4591  4618  (3383) + AT_rich         Low_complexity               1     28     (0)      6  
   28    7.9  0.0  0.0  s_1_1_contig100003      7    69  (5373) + AT_rich         Low_complexity               1     63     (0)      7  
   26    5.0  0.0  0.0  s_1_1_contig100003   2539  2578  (2864) + AT_rich         Low_complexity               1     40     (0)      8  
  452   29.2  0.0  0.8  s_1_1_contig100004    457   577  (3483) + GGERVL-C-int    LTR/ERVL                  3197   3316  (1820)      9  
  306   19.6  0.0  0.0  s_1_1_contig100005      5    55  (4148) + CR1-C4          LINE/CR1                  4311   4361   (150)     10  
  479   10.4  1.5  0.0  s_1_1_contig100005   4137  4203     (0) C CR1-E           LINE/CR1                   (7)   4517    4450     11  
  519    9.3  0.8  3.3  s_1_1_contig100006    481   573  (4242) C CR1-C4          LINE/CR1                  (16)   4495    4435     12  
  249    3.3  0.0  0.0  s_1_1_contig100006   1752  1781  (3034) + (CA)n           Simple_repeat                2     31     (0)     13  
  248   15.4  1.9  1.9  s_1_1_contig100007   3985  4037  (4932) + CR1-H2          LINE/CR1                  4760   4812     (0)     14  
  195    4.2  0.0  0.0  s_1_1_contig100007   4779  4802  (4167) + (TAA)n          Simple_repeat                2     25     (0)     15  
  728   33.7  6.7  2.8  s_1_1_contig100007   6354  6862  (2107) C CR1-Y2_Aves     LINE/CR1                  (15)   3324    2796     16  
  295   26.8  7.1  0.9  s_1_1_contig100007   7161  7273  (1696) C MIR_Aves1       SINE/MIR                  (98)    166      47     17  
  872   24.8  9.6  0.4  s_1_1_contig100008      1   251  (7294) + CR1-H           LINE/CR1                  4520   4793    (19)     18  
  537    8.3  0.0  0.0  s_1_1_contig100008   1603  1686  (5859) + (CAGCC)n        Simple_repeat                3     86     (0)     19  
  226   31.9  1.4  0.0  s_1_1_contig100009   4561  4632 (10479) + CR1-Y           LINE/CR1                  4335   4407   (106)     20  
   21    0.0  0.0  0.0  s_1_1_contig100009   9278  9298  (5813) + AT_rich         Low_complexity               1     21     (0)     21  
   25    0.0  0.0  0.0  s_1_1_contig100009  12595 12619  (2492) + AT_rich         Low_complexity               1     25     (0)     22  
  180    0.0  0.0  0.0  s_1_1_contig10001    4096  4115   (402) + (TAG)n          Simple_repeat                3     22     (0)     23  
  389   22.4  0.0  0.0  s_1_1_contig100010      1    85 (15462) + CR1-E           LINE/CR1                  4437   4521     (3)     24  
   32    2.6  0.0  0.0  s_1_1_contig100010   5719  5757  (9790) + AT_rich         Low_complexity               1     39     (0)     25  
  982   21.1 18.1  0.0  s_1_1_contig100010   7549  7814  (7733) C CR1-C4          LINE/CR1                   (7)   4504    4191     26  
   21    0.0  0.0  0.0  s_1_1_contig100011    533   553  (7035) + AT_rich         Low_complexity               1     21     (0)     27  
  473   27.7 15.3  5.7  s_1_1_contig100011   3184  3535  (4053) C CR1-Y2_Aves     LINE/CR1                  (66)   3273    2888     28  
  276   33.3  3.3  6.6  s_1_1_contig100011   3517  3667  (3921) C CR1-Y1_Aves     LINE/CR1                 (661)   2678    2533     29 *
  711   19.5  6.3  0.0  s_1_1_contig100011   5166  5339  (2249) + Charlie7a_Aves  DNA/hAT-Charlie              1    185   (116)     30  
  493   23.7  1.8  0.0  s_1_1_contig100011   7473  7586     (2) C CR1AVI          LINE/CR1                   (0)    721     606     31  
  881   24.3  0.5  1.9  s_1_1_contig100012   3584  3789  (1143) + CR1-F2          LINE/CR1                  4048   4250     (3)     32  
 2030   23.9  4.2  0.0  s_1_1_contig100013    657  1107  (6533) C CR1-D2          LINE/CR1                  (15)   4664    4195     33  
  535   22.9  2.1  7.7  s_1_1_contig100013   4139  4332  (3308) + UCON4           Unknown                    118    300    (10)     34  
 1622   27.7 11.6  0.8  s_1_1_contig100014    656  1253  (2428) C CR1-Y2_Aves     LINE/CR1                (2333)   1006     345     35  
   21    0.0  0.0  0.0  s_1_1_contig100014   3599  3619    (62) + AT_rich         Low_complexity               1     21     (0)     36  
  225    8.3  0.0  0.0  s_1_1_contig100015   2692  2727  (7080) + (T)n            Simple_repeat                1     36     (0)     37  
  379   34.9  2.8  1.9  s_1_1_contig100015   3595  3810  (5997) + CR1-E           LINE/CR1                  2116   2333  (2191)     38  
  180   11.1  0.0  0.0  s_1_1_contig100015   4345  4371  (5436) + (TAAA)n         Simple_repeat                2     28     (0)     39  
   27    0.0  0.0  0.0  s_1_1_contig100015   5902  5928  (3879) + AT_rich         Low_complexity               1     27     (0)     40  
  438   20.8 21.4  0.8  s_1_1_contig100017   3862  3987  (5006) C CR1-C4          LINE/CR1                   (7)   4504    4353     41  
  511   28.4  6.7  6.7  s_1_1_contig100017   8622  8829   (164) + UCON29          DNA/PiggyBac?                1    208   (229)     42  
  868   20.2 22.6  5.3  s_1_1_contig100018    819  1137  (2849) C CR1-G           LINE/CR1                   (7)   4240    3867     43  
  684   17.4  0.0  0.0  s_1_1_contig100018   1288  1396  (2590) + CR1-C4          LINE/CR1                  3820   3928   (583)     44 *
  857   17.0  8.2  0.0  s_1_1_contig100018   1395  1541  (2445) + CR1-D2          LINE/CR1                  4515   4673     (6)     45  
  416   24.2  3.6  7.2  s_1_1_contig100018   1536  1673  (2313) + CR1-Y2_Aves     LINE/CR1                  2313   2445   (894)     46 *
  342   26.8  1.0  0.0  s_1_1_contig100018   1696  1792  (2194) + CR1-Y2_Aves     LINE/CR1                  2422   2519   (820)     46  
 3501   21.2  0.3  1.0  s_1_1_contig100019   4079  4768    (41) C CR1-E           LINE/CR1                   (6)   4518    3834     47  
  434   12.5  0.0  0.0  s_1_1_contig100020   3122  3185  (1677) + CR1-E           LINE/CR1                  4460   4523     (1)     48  
 1728   22.9  9.3  0.5  s_1_1_contig100022   5345  5740  (1271) + CR1-F2          LINE/CR1                  3815   4245     (8)     49  
  295    8.9  2.2  0.0  s_1_1_contig100023    842   886 (10235) + CR1-C4          LINE/CR1                  4422   4467    (44)     50  
  195    4.2  0.0  0.0  s_1_1_contig100023   3143  3166  (7955) + (TTTA)n         Simple_repeat                1     24     (0)     51  
   28    2.9  0.0  0.0  s_1_1_contig100023   6533  6567  (4554) + AT_rich         Low_complexity               1     35     (0)     52  
   22    0.0  0.0  0.0  s_1_1_contig100023   9378  9399  (1722) + AT_rich         Low_complexity               1     22     (0)     53  
  672   16.0  0.0  0.0  s_1_1_contig100023  11013 11120     (1) + CR1-E           LINE/CR1                  3347   3462  (1062)     54  
  607   21.1  0.8  0.8  s_1_1_contig100025  12070 12193  (2221) C CR1-E           LINE/CR1                  (11)   4513    4390     55  
  227    9.4  0.0  0.0  s_1_1_contig100025  14383 14414     (0) C CR1-E           LINE/CR1                  (14)   4510    4479     56  
  253    0.0  5.4  0.0  s_1_1_contig100026    239   275  (7263) + (CAAA)n         Simple_repeat                2     40     (0)     57  
  200   32.4  0.0  2.9  s_1_1_contig100026   5762  5866  (1672) + (CATATA)n       Simple_repeat                6    107     (0)     58  
 7576   20.9  1.6  0.8  s_1_1_contig100026   5867  7311   (227) C CR1-E           LINE/CR1                   (0)   4524    3069     59  
  471   29.0  0.0  0.0  s_1_1_contig100026   7369  7492    (46) C CR1-E           LINE/CR1                (1639)   2885    2762     59  
  224    7.7  2.6  0.0  s_1_1_contig100027   4953  4991  (2587) + (CCAA)n         Simple_repeat                2     41     (0)     60  
 6315   18.8  2.9  1.6  s_1_1_contig100028   5000  6202   (922) C CR1-E           LINE/CR1                  (15)   4509    3291     61  
  201   16.2  0.0  0.0  s_1_1_contig100029    677   713  (4494) + A-rich          Low_complexity               1     37     (0)     62  
  326   29.6  5.4  1.4  s_1_1_contig100030    237   383  (5540) + CR1-Y1_Aves     LINE/CR1                  3172   3324    (15)     63  
   21    5.7  0.0  0.0  s_1_1_contig100031   8987  9021   (581) + AT_rich         Low_complexity               1     35     (0)     64  
  759   12.8  0.0  0.0  s_1_1_contig100031   9501  9602     (0) + CR1-E           LINE/CR1                  3910   4011   (513)     65  
  237   14.0  5.2  1.7  s_1_1_contig100032   3267  3324  (2062) + GA-rich         Low_complexity               1     60     (0)     66  
  382   19.6 12.5  1.9  s_1_1_contig100033   4495  4598   (719) + GGLTR7A         LTR/ERV1                   496    610     (0)     67  
  436   16.2  1.2  2.4  s_1_1_contig100034   5032  5113   (292) + CR1-C4          LINE/CR1                  4430   4510     (1)     68  
  562   18.0  2.7  0.0  s_1_1_contig100034   5295  5405     (0) + CR1-E           LINE/CR1                  4078   4191   (333)     69  
  450   11.1  0.0  0.0  s_1_1_contig100037      1    63  (5022) + CR1-E           LINE/CR1                  4452   4514    (10)     70  
 1469   20.6  0.7  0.0  s_1_1_contig100039      1   287 (10745) + CR1-E           LINE/CR1                  4095   4383   (141)     71  
  836   29.9  7.8  4.1  s_1_1_contig100039   2947  3456  (7576) + CR1-Y2_Aves     LINE/CR1                  2808   3336     (3)     72  
  431   15.7  0.0  6.7  s_1_1_contig100039   7186  7260  (3772) C CR1-B           LINE/CR1                  (95)   4472    4403     73  
  313   16.9  1.7  0.1  s_1_1_contig100039   7419  7498  (3534) + CR1-C2          LINE/CR1                  4485   4542     (1)     74  
   26    5.0  0.0  0.0  s_1_1_contig10004    1336  1375   (728) + AT_rich         Low_complexity               1     40     (0)     75  
  688   33.4  6.7  1.2  s_1_1_contig100041   1312  1721  (2204) C CR1-Y2          LINE/CR1                  (91)   3248    2859     76  
   23    5.4  0.0  0.0  s_1_1_contig100041   2359  2395  (1530) + AT_rich         Low_complexity               1     37     (0)     77  
   23    3.3  0.0  0.0  s_1_1_contig100042     21    50  (7796) + AT_rich         Low_complexity               1     30     (0)     78  
  702   20.3  0.0  0.0  s_1_1_contig100042   7665  7805    (41) + CR1-E           LINE/CR1                  3747   3901   (623)     79  
  316    2.4  2.4  0.0  s_1_1_contig100042   7806  7846     (0) + CR1-E           LINE/CR1                  3944   3985   (539)     80  
  524   32.3  2.4  1.9  s_1_1_contig100044   8137  8341  (6452) C AmnSINE1        SINE/Deu                 (295)    280      75     81  
   23    0.0  0.0  0.0  s_1_1_contig100045   2085  2107 (10244) + AT_rich         Low_complexity               1     23     (0)     82  
  361   21.8  3.2  6.5  s_1_1_contig100045   2315  2407  (9944) + LFSINE_Vert     SINE                        14    103   (356)     83  
  309   12.0  0.0  0.0  s_1_1_contig100045   7871  7920  (4431) + TguLTR5d        LTR/ERVL                     1     50   (545)     84  
  314   31.2  9.2  9.2  s_1_1_contig100047   1118  1357  (1198) + LFSINE_Vert     SINE                         7    246   (213)     85  
  384   13.5  0.0  0.0  s_1_1_contig100048      1    52  (8686) C CR1-D2          LINE/CR1                 (375)   4304    4253     86  
  457   32.5  4.3  3.0  s_1_1_contig100048   1414  1645  (7093) C Eulor8          DNA/TcMar?                (64)    498     264     87  
  530   14.5  0.0  0.0  s_1_1_contig100048   8663  8738     (0) + CR1-E           LINE/CR1                  3972   4047   (477)     88  
   21    3.6  0.0  0.0  s_1_1_contig100049   3302  3329   (153) + GC_rich         Low_complexity               1     28     (0)     89  
  253   10.3 12.8  0.0  s_1_1_contig10005       2    40  (2503) + CR1-B           LINE/CR1                  4520   4563     (4)     90  
  394   15.5  3.2  0.1  s_1_1_contig10005     897   971  (1572) + CR1-Y2          LINE/CR1                  4437   4524     (0)     91  
  448   13.0 17.4  0.0  s_1_1_contig100050    447   538  (4220) C CR1-E           LINE/CR1                   (1)   4523    4416     92  
   21    0.0  0.0  0.0  s_1_1_contig100051     81   101 (10670) + AT_rich         Low_complexity               1     21     (0)     93  
  547   23.2 16.4  1.8  s_1_1_contig100051    438   608 (10163) C CR1-Y2_Aves     LINE/CR1                   (3)   3336    3141     94  
  990   20.8  4.2  0.0  s_1_1_contig100051    613   828  (9943) C CR1-E           LINE/CR1                   (3)   4521    4297     95  
   24    7.7  0.0  0.0  s_1_1_contig100051    932   983  (9788) + AT_rich         Low_complexity               1     52     (0)     96  
  189   13.2  0.0  0.0  s_1_1_contig100051   4910  4947  (5824) + (A)n            Simple_repeat                1     38     (0)     97  
  205   16.7  0.0  0.0  s_1_1_contig100051   5408  5443  (5328) + A-rich          Low_complexity               1     36     (0)     98  
  296    9.5  2.4  0.0  s_1_1_contig100052  12640 12681     (0) + CR1-C4          LINE/CR1                  3583   3625   (886)     99  
  340   30.7  0.0  0.0  s_1_1_contig100053      1    88  (4893) + CR1-C4          LINE/CR1                  4353   4440    (71)    100  
  295   26.8  2.4  1.2  s_1_1_contig100054   2362  2444  (9282) + C-rich          Low_complexity               1     84     (0)    101  
  280   29.6  2.0  0.0  s_1_1_contig100054   5406  5503  (6223) + MER131          SINE?                       29    128    (46)    102  
  249   22.6  0.0  0.0  s_1_1_contig100054  10435 10487  (1239) + A-rich          Low_complexity               1     53     (0)    103  
  619   12.2  6.2  1.8  s_1_1_contig100055      3   138  (7203) + CR1-H2          LINE/CR1                  4372   4511     (0)    104  
   36    4.0  0.0  0.0  s_1_1_contig100055   1710  1759  (5582) + AT_rich         Low_complexity               1     50     (0)    105  
  222   19.4  0.0  0.0  s_1_1_contig100055   3447  3482  (3859) + polypurine      Low_complexity               1     36     (0)    106  
  224   22.9  2.8  1.4  s_1_1_contig100055   5044  5114  (2227) + (TA)n           Simple_repeat                1     72     (0)    107  
  231   23.8  3.2  0.0  s_1_1_contig100056   2757  2819  (5088) + GA-rich         Low_complexity               2     66     (0)    108  
  333   22.4  3.0  0.0  s_1_1_contig100056   7409  7475   (432) C CR1-Y2_Aves     LINE/CR1                   (4)   3335    3267    109  
  213    3.9  0.0  0.0  s_1_1_contig100057    803   828  (4812) + (TAAA)n         Simple_repeat                2     27     (0)    110  
   21    0.0  0.0  0.0  s_1_1_contig100058    406   426  (3430) + AT_rich         Low_complexity               1     21     (0)    111  
  189    0.0  0.0  0.0  s_1_1_contig100058   1047  1067  (2789) + (CAAAA)n        Simple_repeat                5     25     (0)    112  
   22    0.0  0.0  0.0  s_1_1_contig100058   1606  1627  (2229) + AT_rich         Low_complexity               1     22     (0)    113  
  242   16.0  3.9  3.9  s_1_1_contig100058   2039  2116  (1740) + A-rich          Low_complexity               3     80     (0)    114  
   22    0.0  0.0  0.0  s_1_1_contig100058   2498  2519  (1337) + AT_rich         Low_complexity               1     22     (0)    115  
  211   16.7  1.8  1.8  s_1_1_contig100058   3802  3856     (0) + A-rich          Low_complexity               2     56     (0)    116  
  327   10.9  0.0  1.8  s_1_1_contig100059      1    56  (4290) C CR1-C4          LINE/CR1                 (147)   4364    4310    117  
  802   17.6  2.7  0.7  s_1_1_contig100059   2810  2958  (1388) + CR1-E           LINE/CR1                  4365   4516     (8)    118  
 1281   13.8  2.3  0.0  s_1_1_contig100059   3048  3265  (1081) C CR1-E           LINE/CR1                 (285)   4239    4017    119  
  334   14.2  3.6  5.6  s_1_1_contig100059   4240  4330    (16) + CR1-B2          LINE/CR1                  4468   4565     (7)    120  
  283   14.0  2.0  0.0  s_1_1_contig100061    461   510  (5305) + CR1-E           LINE/CR1                  4465   4515     (9)    121  
   21    3.6  0.0  0.0  s_1_1_contig100062   5751  5778    (22) + AT_rich         Low_complexity               1     28     (0)    122  
 1029   20.0  5.8  0.5  s_1_1_contig100063    211   416  (7989) + CR1-Y1_Aves     LINE/CR1                  3106   3322    (17)    123  
  505   29.6  1.9  6.6  s_1_1_contig100063   1700  1956  (6449) C CR1-Y2_Aves     LINE/CR1                  (37)   3302    3058    124  
  446   26.8  2.5  0.2  s_1_1_contig100063   1943  2103  (6302) C CR1-B           LINE/CR1                 (329)   4238    4088    125 *
  359   29.5  0.0  0.0  s_1_1_contig100063   2224  2318  (6087) C CR1-B           LINE/CR1                 (748)   2591    2497    125  
   46    4.5  0.0  0.0  s_1_1_contig100063   3060  3126  (5279) + AT_rich         Low_complexity               1     67     (0)    126  
  616   27.5  0.0  0.0  s_1_1_contig100063   8256  8404     (1) + CR1-Y2_Aves     LINE/CR1                   849    997  (2342)    127  
  376   27.4  7.3  9.0  s_1_1_contig100064   3862  4150  (4215) C TguLTR5e        LTR/ERVL                   (6)    592     260    128  
   21    0.0  0.0  0.0  s_1_1_contig100064   8345  8365     (0) + AT_rich         Low_complexity               1     21     (0)    129  
 1083   27.4 10.2  1.4  s_1_1_contig100065   1715  2077  (1798) + CR1-F2          LINE/CR1                  3853   4247     (6)    130  
  525   29.1  2.9  1.7  s_1_1_contig100067   3836  4010 (15758) + CR1-F           LINE/CR1                  4326   4502    (11)    131  
  245   17.0  0.0  6.0  s_1_1_contig100067   5085  5134 (14634) C MER131          SINE?                     (98)     76      30    132  
 1021   19.0  0.6  0.6  s_1_1_contig100067   9156  9335 (10433) + CR1-E           LINE/CR1                  4338   4517     (7)    133  
  281    7.0  2.3  0.0  s_1_1_contig100067  12297 12339  (7429) C CR1-H           LINE/CR1                  (12)   4800    4757    134  
  697   20.7  0.7  0.0  s_1_1_contig100067  17115 17254  (2514) + CR1-E           LINE/CR1                  4373   4513    (11)    135  
  213   16.0  6.0  0.0  s_1_1_contig100067  17562 17611  (2157) + A-rich          Low_complexity               5     57     (0)    136  
   22    0.0  0.0  0.0  s_1_1_contig100069   4150  4171  (1341) + AT_rich         Low_complexity               1     22     (0)    137  
   22    3.5  0.0  0.0  s_1_1_contig100069   5085  5113   (399) + AT_rich         Low_complexity               1     29     (0)    138  
  253   27.3  3.9  1.3  s_1_1_contig10007    1900  1977  (1019) C MER130          Unknown                  (208)    267     188    139  
 1043   29.8  6.5  1.8  s_1_1_contig100070   4048  4566 (11224) + CR1-Y1_Aves     LINE/CR1                  2779   3195   (144)    140  
  252   21.4  0.0  0.0  s_1_1_contig100070  13949 14004  (1786) + CT-rich         Low_complexity               3     58     (0)    141  
   22    3.5  0.0  0.0  s_1_1_contig100071    475   503  (4122) + AT_rich         Low_complexity               1     29     (0)    142  
  186    4.3  0.0  0.0  s_1_1_contig100073   1798  1820  (5398) + (TAAA)n         Simple_repeat                2     24     (0)    143  
  280   25.4  2.3  6.9  s_1_1_contig100073   3167  3297  (3921) C CR1-D           LINE/CR1                  (57)   4621    4524    144  
  301   33.1 11.0  5.5  s_1_1_contig100073   6058  6367   (851) + AmnSINE1        SINE/Deu                   242    568     (7)    145  
  262   12.5  0.0  0.0  s_1_1_contig100074      1    40  (3225) + CR1-E           LINE/CR1                  4479   4518     (6)    146  
  222    3.7  0.0  0.0  s_1_1_contig100074   1638  1664  (1601) + (CATCC)n        Simple_repeat                5     31     (0)    147  
  190   21.8  1.2  2.5  s_1_1_contig100075      2    81  (9306) + A-rich          Low_complexity               2     80     (0)    148  
 1700   18.3  1.0  0.3  s_1_1_contig100077   1805  2100  (1792) + CR1-E           LINE/CR1                  4227   4524     (0)    149  
   22    0.0  0.0  0.0  s_1_1_contig100078     86   107  (4704) + AT_rich         Low_complexity               1     22     (0)    150  
   25    3.1  0.0  0.0  s_1_1_contig100078   3305  3336  (1475) + AT_rich         Low_complexity               1     32     (0)    151  
  279   12.8  0.0  0.0  s_1_1_contig100079      1    47  (5981) + CR1-D2          LINE/CR1                  4411   4457   (222)    152  
  358   20.5 10.0  7.8  s_1_1_contig100079     48   137  (5891) + CR1-E           LINE/CR1                  4394   4520    (47)    153  
  228    2.3  6.7  4.4  s_1_1_contig100079   5608  5652   (376) + (CATGT)n        Simple_repeat                2     47     (0)    154  
   23    0.0  0.0  0.0  s_1_1_contig10008    1267  1289   (566) + AT_rich         Low_complexity               1     23     (0)    155  
  261    0.0  0.0  0.0  s_1_1_contig100081    625   653  (2431) + (CAT)n          Simple_repeat                3     31     (0)    156  
  505   10.7  1.1  8.7  s_1_1_contig100081   2837  2928   (156) + CR1-C4          LINE/CR1                  4427   4511     (0)    157  
  240   24.0  0.0  0.0  s_1_1_contig100081   3035  3084     (0) + CR1-E           LINE/CR1                  1647   1696  (2828)    158  
  691    7.5  1.1  1.1  s_1_1_contig100082      1    95 (10365) + CR1-E           LINE/CR1                  4428   4522     (2)    159  
   38    2.2  0.0  0.0  s_1_1_contig100082   1566  1610  (8850) + AT_rich         Low_complexity               1     45     (0)    160  
  192   20.0  0.0  0.0  s_1_1_contig100082   2409  2453  (8007) + (TATG)n         Simple_repeat                2     46     (0)    161  
   25    0.0  0.0  0.0  s_1_1_contig100082   2731  2755  (7705) + AT_rich         Low_complexity               1     25     (0)    162  
  360   17.9  0.0  0.0  s_1_1_contig100083      2    68  (5986) C CR1-E           LINE/CR1                 (269)   4255    4189    163  
  192   15.8  0.0  0.0  s_1_1_contig100084    897   934  (3937) + T-rich          Low_complexity               1     38     (0)    164  
   22    0.0  0.0  0.0  s_1_1_contig100085    106   127  (5177) + AT_rich         Low_complexity               1     22     (0)    165  
  205   17.1  0.0  0.0  s_1_1_contig100085   3085  3119  (2185) + (CA)n           Simple_repeat                1     35     (0)    166  
  180   11.1  0.0  0.0  s_1_1_contig100086   3581  3607  (4679) + (A)n            Simple_repeat                1     27     (0)    167  
   21    0.0  0.0  0.0  s_1_1_contig100087   8177  8197  (2652) + AT_rich         Low_complexity               1     21     (0)    168  
  241   22.9  8.3  3.7  s_1_1_contig100089   3586  3694  (9206) + MER126          DNA                        165    278    (30)    169  
  201   16.7  0.0  0.0  s_1_1_contig100089   9383  9418  (3482) + A-rich          Low_complexity               2     37     (0)    170  
   23    0.0  0.0  0.0  s_1_1_contig100092   7604  7626   (561) + AT_rich         Low_complexity               1     23     (0)    171  
   22    0.0  0.0  0.0  s_1_1_contig100095    327   348  (3977) + GC_rich         Low_complexity               1     22     (0)    172  
  457   20.2 25.0  0.0  s_1_1_contig100096   1439  1542  (5776) + CR1-E           LINE/CR1                  4391   4520     (4)    173  
  608   25.9  8.1  6.1  s_1_1_contig100096   3457  3733  (3585) + GGLTR5B         LTR/ERVL                     1    310   (285)    174  
  337   19.1  0.0  0.0  s_1_1_contig100096   6484  6546   (772) + X9_LINE         LINE/L1?                    65    127    (32)    175  
  271    8.6  0.0  0.0  s_1_1_contig100097   5683  5717    (79) C CR1-D           LINE/CR1                   (8)   4670    4636    176 *
  371   24.1  0.0  0.0  s_1_1_contig100097   5717  5795     (1) C CR1-E           LINE/CR1                 (276)   4248    4170    177  
   29    0.0  0.0  0.0  s_1_1_contig100098   2221  2249    (28) + AT_rich         Low_complexity               1     29     (0)    178  
  668   24.2  3.2  0.0  s_1_1_contig100099   2233  2422  (1414) C CR1-E           LINE/CR1                 (167)   4357    4162    179  
  406   17.7 11.5  0.0  s_1_1_contig10010    2273  2368     (0) + CR1-E           LINE/CR1                  4264   4370   (154)    180  
 1360   24.3 10.8  2.9  s_1_1_contig100100   3521  4028  (1919) + TguLTR5e        LTR/ERVL                     2    593     (5)    181  
 1329   21.4  6.5  0.0  s_1_1_contig100100   4086  4375  (1572) C CR1-Y2_Aves     LINE/CR1                 (962)   2377    2069    182  
  634   21.6  3.5  0.8  s_1_1_contig100101   2878  3058     (0) + CR1-E           LINE/CR1                  4028   4188   (336)    183  
  391   20.2  3.9  4.8  s_1_1_contig100102   2121  2224  (1200) C CR1-E           LINE/CR1                   (6)   4518    4416    184 *
 1644   16.6  4.0  0.0  s_1_1_contig100102   2222  2517   (907) C CR1-E           LINE/CR1                 (626)   3898    3591    184  
  345   16.7  3.3  0.0  s_1_1_contig100102   3276  3335    (89) C TguLTR5d        LTR/ERVL                   (0)    595     534    185  
  184   18.6  1.7  1.7  s_1_1_contig100103   6708  6767  (3140) + T-rich          Low_complexity               4     63     (0)    186  
  284   29.2  7.5  2.3  s_1_1_contig100103   7899  8031  (1876) + CR1-C4          LINE/CR1                  4004   4143   (368)    187  
  922   26.5  6.1  0.0  s_1_1_contig100104   1766  1995  (8332) + GGERVL-B-int    LTR/ERVL                  2732   2975  (2430)    188  
   24    3.2  0.0  0.0  s_1_1_contig100104   4543  4573  (5754) + AT_rich         Low_complexity               1     31     (0)    189  
   21    8.2  0.0  0.0  s_1_1_contig100104   4635  4683  (5644) + AT_rich         Low_complexity               1     49     (0)    190  
   23    0.0  0.0  0.0  s_1_1_contig100104   8562  8584  (1743) + AT_rich         Low_complexity               1     23     (0)    191  
  592   16.7  0.0  0.0  s_1_1_contig100105    234   329  (6984) C CR1-E           LINE/CR1                (1074)   3450    3355    192  
   22    0.0  0.0  0.0  s_1_1_contig100105   1723  1744  (5569) + AT_rich         Low_complexity               1     22     (0)    193  
  746   23.3  1.8  0.6  s_1_1_contig100105   5113  5283  (2030) + CR1-F           LINE/CR1                  3555   3888   (790)    194  
 1196   18.5  0.9  0.5  s_1_1_contig100107      4   215  (2717) C CR1-F2          LINE/CR1                 (571)   3682    3470    195  
   28    6.1  0.0  0.0  s_1_1_contig100107   2356  2404   (528) + AT_rich         Low_complexity               1     49     (0)    196  
  505   15.9 25.0  0.0  s_1_1_contig100108      1   147  (4397) C CR1-E           LINE/CR1                 (341)   4226    3994    197  
  274   10.9  8.7  0.0  s_1_1_contig100108   4232  4277   (267) + CR1-E           LINE/CR1                  3502   3551   (973)    198 *
 1654   16.8  4.1  2.4  s_1_1_contig100108   4249  4541     (3) + CR1-E           LINE/CR1                  4147   4444    (80)    198  
 1392   16.2  1.7  0.4  s_1_1_contig100110   1788  2023  (7148) + CR1-Y1_Aves     LINE/CR1                  3094   3332     (7)    199  
  195    4.2  0.0  0.0  s_1_1_contig100110   5573  5596  (3575) + (GA)n           Simple_repeat                1     24     (0)    200  
   21    0.0  0.0  0.0  s_1_1_contig100111   1244  1264  (4885) + AT_rich         Low_complexity               1     21     (0)    201  
  905   11.0  0.0  0.0  s_1_1_contig100111   1853  1979  (4170) + CR1-E           LINE/CR1                  4395   4521     (3)    202  
  428   11.3  0.0  0.0  s_1_1_contig100111   6088  6149     (0) + CR1-C4          LINE/CR1                  3859   3920   (591)    203  
 1294   18.5 19.8  0.4  s_1_1_contig100113      2   493  (5389) + CR1-E           LINE/CR1                  3933   4519     (5)    204  
  207    6.9  0.0  0.0  s_1_1_contig100113   1855  1883  (3999) + (T)n            Simple_repeat                1     29     (0)    205  
   22    3.5  0.0  0.0  s_1_1_contig100115   2698  2726  (3576) + AT_rich         Low_complexity               1     29     (0)    206  
  331   17.4  3.9  1.5  s_1_1_contig100116   9026  9138  (4205) + CR1-H           LINE/CR1                  4749   4803     (9)    207  
  339   27.9  7.7  0.8  s_1_1_contig100117    270   399  (1505) + CR1-Y2_Aves     LINE/CR1                  2551   2689   (650)    208  
  472   31.6  7.0  2.3  s_1_1_contig100117    479   737  (1167) + CR1-D           LINE/CR1                  4405   4675     (3)    209  
 2922   21.5  4.2  1.8  s_1_1_contig100118      4   807  (5936) C CR1-E           LINE/CR1                 (153)   4360    3520    210  
  339   12.2  0.0  0.0  s_1_1_contig100119      1    49  (5976) C CR1-D           LINE/CR1                (1210)   3468    3420    211  
  331    8.5  9.8  3.3  s_1_1_contig100119     31    91  (5934) C CR1-E           LINE/CR1                (1289)   3235    3171    212 *
  235   22.9  0.0  0.0  s_1_1_contig100119   1665  1712  (4313) + (CATATA)n       Simple_repeat                5     52     (0)    213  
  195    6.9  0.0  0.0  s_1_1_contig100119   2721  2749  (3276) + (TTTG)n         Simple_repeat                4     32     (0)    214  
  977   20.5  7.2  0.0  s_1_1_contig100119   2864  3058  (2967) + CR1-C3          LINE/CR1                  4309   4517    (22)    215  
   24    3.2  0.0  0.0  s_1_1_contig100119   4329  4359  (1666) + AT_rich         Low_complexity               1     31     (0)    216  
  591   16.0  1.0  1.0  s_1_1_contig100120   9346  9446  (2941) + CR1-C4          LINE/CR1                  4403   4503     (8)    217  
  834   19.9  7.5  1.4  s_1_1_contig100122    714   919  (3330) C CR1-Y1_Aves     LINE/CR1                  (16)   3323    3106    218  
  546   29.4  2.5  4.4  s_1_1_contig100122   3240  3442   (807) C CR1-Y2_Aves     LINE/CR1                  (14)   3325    3127    219  
  315    0.0  0.0  0.0  s_1_1_contig100122   4215  4249     (0) + (T)n            Simple_repeat                1     35     (0)    220  
  215   14.6  8.2  3.5  s_1_1_contig100123    486   570 (10353) + (TTAA)n         Simple_repeat                1     89     (0)    221  
  225   15.7  9.6  1.9  s_1_1_contig100123   3314  3365  (7558) C Z-REP           Satellite/macro         (2566)   7785    7730    222  
  366   21.1  1.8  5.5  s_1_1_contig100124      3   112  (5577) C TguLTR5d        LTR/ERVL                 (466)    129      24    223  
  493   24.0  0.0  0.0  s_1_1_contig100125   3412  3511   (677) + CR1-B2          LINE/CR1                  4353   4452   (120)    224  
  519   21.0 10.4  0.8  s_1_1_contig100126  10596 10720  (1116) C CR1-H           LINE/CR1                  (20)   4792    4656    225  
  203   18.4  0.0  0.0  s_1_1_contig100126  11785 11822    (14) + (CTGTG)n        Simple_repeat                3     40     (0)    226  
 1417   19.3  2.8  2.1  s_1_1_contig100127   5649  5939  (6147) C CR1-C4          LINE/CR1                   (5)   4506    4214    227  
  841   21.6  1.2  1.2  s_1_1_contig100127   6237  6405  (5681) + CR1-E           LINE/CR1                  4349   4517     (7)    228  
  571   22.3 10.6 11.7  s_1_1_contig100127   7988  8120  (3966) + CR1-Y2_Aves     LINE/CR1                  2687   2819   (520)    229  
  207    0.0  0.0  0.0  s_1_1_contig100127   8121  8143  (3943) + (CA)n           Simple_repeat                1     23     (0)    230  
  571   22.3 10.6 11.7  s_1_1_contig100127   8144  8197  (3889) + CR1-Y2_Aves     LINE/CR1                  2820   2872   (467)    229 *
  639   17.0  0.0  5.1  s_1_1_contig100127   8197  8314  (3772) + CR1-Y2_Aves     LINE/CR1                  3217   3328    (11)    229  
  540   20.0 11.2  0.0  s_1_1_contig100128    640   764 (11603) + TguLTR5d        LTR/ERVL                   457    595     (0)    231  
 2189   19.2 10.6  1.0  s_1_1_contig100128   5410  5898  (6469) + CR1-E           LINE/CR1                  3979   4514    (10)    232  
 1437   23.1  4.2  1.8  s_1_1_contig100128  11988 12367     (0) + CR1-E           LINE/CR1                  3920   4308   (216)    233  
   21    0.0  0.0  0.0  s_1_1_contig100129   1432  1452  (6862) + AT_rich         Low_complexity               1     21     (0)    234  
  210   26.2  1.6  1.6  s_1_1_contig100129   6170  6231  (2083) + GA-rich         Low_complexity               5     66     (0)    235  
   25    0.0  0.0  0.0  s_1_1_contig100129   6781  6805  (1509) + AT_rich         Low_complexity               1     25     (0)    236  
  794   24.2  1.6  0.0  s_1_1_contig10013    1708  1893   (674) C CR1-E           LINE/CR1                 (274)   4250    4062    237  
   22    0.0  0.0  0.0  s_1_1_contig100130   1915  1936  (1508) + AT_rich         Low_complexity               1     22     (0)    238  
   21    3.6  0.0  0.0  s_1_1_contig100130   2477  2504   (940) + AT_rich         Low_complexity               1     28     (0)    239  
   21    3.6  0.0  0.0  s_1_1_contig100130   3091  3118   (326) + AT_rich         Low_complexity               1     28     (0)    240  
  585   24.6  0.8  0.0  s_1_1_contig100130   3310  3439     (5) C CR1-C4          LINE/CR1                   (7)   4504    4374    241  
  580   30.5 13.8  0.4  s_1_1_contig100131   1745  2020  (2273) C CR1-B           LINE/CR1                (2611)   1956    1621    242  
  340   31.6  3.1  4.9  s_1_1_contig100131   2038  2200  (2093) C CR1-B           LINE/CR1                (2963)   1561    1402    242  
 1234   20.2 18.9  0.0  s_1_1_contig100131   4046  4293     (0) + CR1-E           LINE/CR1                  3940   4234   (290)    243  
  222   13.9  4.7  0.0  s_1_1_contig100132   2284  2326  (7931) + C-rich          Low_complexity               6     50     (0)    244  
  430   31.0  6.4  7.6  s_1_1_contig100132   9726 10039   (218) C CR1-Y2_Aves     LINE/CR1                   (2)   3337    3028    245  
  588   14.9  1.0  1.0  s_1_1_contig100134      8   109  (9250) + CR1-E           LINE/CR1                  4423   4524     (0)    246  
   24    0.0  0.0  0.0  s_1_1_contig100134   3165  3188  (6171) + AT_rich         Low_complexity               1     24     (0)    247  
  189   10.7  0.0  0.0  s_1_1_contig100134   4893  4920  (4439) + (CA)n           Simple_repeat                1     28     (0)    248  
 1018   28.6  1.2  1.4  s_1_1_contig100135   1499  1839  (4544) + CR1-F0          LINE/CR1                  3843   4416   (123)    249  
  561   30.2  2.8  1.1  s_1_1_contig100136   1335  1515   (611) C UCON8           Unknown                   (14)    367     184    250  
  235   16.7  0.0  0.0  s_1_1_contig100137   5447  5482   (645) C GGLTR5A         LTR/ERVL                   (0)    595     560    251  
 1071   21.4 10.0  0.0  s_1_1_contig100137   5897  6125     (2) C GGERVL-C-int    LTR/ERVL                 (515)   4621    4370    252  
   28    0.0  0.0  0.0  s_1_1_contig100140   2138  2165  (3869) + AT_rich         Low_complexity               1     28     (0)    253  
 8366   22.1  3.6  6.7  s_1_1_contig100140   2703  4717  (1317) + CR1-Y1_Aves     LINE/CR1                  1031   2983   (356)    254  
 1067   15.7 19.5  0.0  s_1_1_contig100140   5784  6034     (0) + CR1-E           LINE/CR1                  3499   3798   (726)    255  
 1085   18.8  0.5  0.5  s_1_1_contig100141   4253  4455  (3544) C CR1-E           LINE/CR1                   (1)   4523    4321    256  
  796   19.8  7.7  1.8  s_1_1_contig100141   7779  7999     (0) + CR1-E           LINE/CR1                  4073   4306   (218)    257  
  679   13.6  0.9  0.9  s_1_1_contig100142      1   111  (6811) + CR1-E           LINE/CR1                  4413   4523     (1)    258  
   23    0.0  0.0  0.0  s_1_1_contig100142   1266  1288  (5634) + AT_rich         Low_complexity               1     23     (0)    259  
   39    2.2  0.0  0.0  s_1_1_contig100142   2147  2192  (4730) + AT_rich         Low_complexity               1     46     (0)    260  
 1328   21.2  1.5  0.4  s_1_1_contig100142   5599  5863  (1059) C CR1-C4          LINE/CR1                   (0)   4511    4244    261  
   33    2.5  0.0  0.0  s_1_1_contig100142   6756  6795   (127) + AT_rich         Low_complexity               1     40     (0)    262  
  522   19.0  0.0  0.0  s_1_1_contig100143     45   123  (2905) C CR1-E           LINE/CR1                 (458)   4066    3988    263  
 1150   20.6  0.5  0.0  s_1_1_contig100143    255   463  (2565) C CR1-E           LINE/CR1                   (7)   4517    4308    264  
  303   20.0  5.0  4.0  s_1_1_contig100144   3241  3339  (1079) + CR1-G           LINE/CR1                  4140   4239     (8)    265  
  246    3.2  0.0  0.0  s_1_1_contig100145    606   636  (5380) + (CAAA)n         Simple_repeat                2     32     (0)    266  
  236   19.2  7.7  6.4  s_1_1_contig100145   4477  4554  (1462) + MIR_Aves1       SINE/MIR                   103    181    (83)    267  
  207    0.0  0.0  0.0  s_1_1_contig100145   5563  5585   (431) + (CAAA)n         Simple_repeat                2     24     (0)    268  
  259   22.5  3.6  4.8  s_1_1_contig100145   5929  6012     (4) + TguLTR5d        LTR/ERVL                    24    106   (489)    269  
  247   35.5  0.9  0.0  s_1_1_contig100146   3121  3227  (4734) C CR1-Y1_Aves     LINE/CR1                 (414)   2925    2818    270  
 2310   32.1  6.5  0.9  s_1_1_contig100146   5119  5983  (1978) C CR1-Y2_Aves     LINE/CR1                (1162)   2177    1265    271  
  369   16.7  1.5  0.0  s_1_1_contig100147   1634  1699   (642) + CR1-E           LINE/CR1                  4453   4519     (5)    272  
 2053   16.6  1.6  0.3  s_1_1_contig100148   1626  1993  (6532) + CR1-E           LINE/CR1                  3756   4128   (396)    273  
  887   22.0  7.2  0.0  s_1_1_contig100148   2002  2210  (6315) C CR1-H           LINE/CR1                  (18)   4794    4571    274  
 1371   19.9  4.4  0.0  s_1_1_contig100148   2231  2502  (6023) C CR1-F0          LINE/CR1                 (298)   3949    3666    275  
  233   13.5  0.0  0.0  s_1_1_contig100148   2504  2540  (5985) C CR1-F0          LINE/CR1                (1155)   3098    3062    275  
  230    9.7  0.0  0.0  s_1_1_contig100148   2539  2569  (5956) + CR1-E           LINE/CR1                  4480   4510    (14)    273 *
  246    6.2  0.0  0.0  s_1_1_contig100148   8494  8525     (0) + (A)n            Simple_repeat                1     32     (0)    276  
  480   22.1  2.3  2.3  s_1_1_contig100151      2   131  (3657) C CR1-D           LINE/CR1                 (212)   4466    4337    277  
  367   22.6  8.4  2.1  s_1_1_contig100151   3501  3595   (193) C CR1-C4          LINE/CR1                   (7)   4504    4404    278  
  623   11.2  0.0  0.0  s_1_1_contig100151   3698  3788     (0) + CR1-D2          LINE/CR1                  3726   3806   (873)    279  
  294   15.5  0.0  0.0  s_1_1_contig100153      1    50 (10404) + CR1-C2          LINE/CR1                  4344   4401   (142)    280  
  268    9.8  0.0  0.0  s_1_1_contig100153     47    87 (10367) + CR1-E           LINE/CR1                  4482   4522     (2)    281 *
  371   13.0 20.3  0.0  s_1_1_contig100153  10386 10454     (0) + CR1-E           LINE/CR1                  3679   3761   (763)    282  
  351    0.0  0.0  0.0  s_1_1_contig100154    169   207  (7596) + (TGAA)n         Simple_repeat                2     40     (0)    283  
   21    3.6  0.0  0.0  s_1_1_contig100154    506   533  (7270) + AT_rich         Low_complexity               1     28     (0)    284  
  612   30.1  2.9  4.5  s_1_1_contig100154   1235  1478  (6325) C CR1-Y2_Aves     LINE/CR1                  (13)   3326    3087    285  
  745   16.9  3.6  0.7  s_1_1_contig100154   2902  3038  (4765) C CR1-E           LINE/CR1                   (2)   4522    4382    286  
  402   21.8  1.1  0.0  s_1_1_contig100154   4262  4348  (3455) + CR1-E           LINE/CR1                  3998   4085   (439)    287  
  665   20.8 22.4  2.2  s_1_1_contig100154   5632  5978  (1825) + CR1-E           LINE/CR1                  4126   4524     (0)    288  
  342    6.5  2.2  0.0  s_1_1_contig100154   7758  7803     (0) C CR1-E           LINE/CR1                   (7)   4517    4471    289  
   21    3.6  0.0  0.0  s_1_1_contig100157    140   167  (5308) + AT_rich         Low_complexity               1     28     (0)    290  
 1346   19.8  3.6  0.0  s_1_1_contig100157    254   505  (4970) + CR1-Y4          LINE/CR1                  3948   4208   (307)    291  
  876   22.9  5.6  0.6  s_1_1_contig100157    533   712  (4763) + CR1-Y2          LINE/CR1                  4319   4507     (7)    292  
  236   21.9  0.0  3.0  s_1_1_contig100157   2929  2994  (2481) + (TATATG)n       Simple_repeat                5     68     (0)    293  
  207    0.0  0.0  0.0  s_1_1_contig100157   3387  3409  (2066) + (CAAAA)n        Simple_repeat                3     25     (0)    294  
   22    0.0  0.0  0.0  s_1_1_contig100157   4710  4731   (744) + AT_rich         Low_complexity               1     22     (0)    295  
   23    0.0  0.0  0.0  s_1_1_contig100157   4804  4826   (649) + AT_rich         Low_complexity               1     23     (0)    296  
  371   15.5  0.0  0.0  s_1_1_contig100158   2506  2563  (1545) + CR1-H           LINE/CR1                  4738   4795    (17)    297  
  787   17.2  1.5  0.0  s_1_1_contig100159    727   860  (6309) + CR1-E           LINE/CR1                  4389   4524     (0)    298  
  737   31.0  7.8  2.0  s_1_1_contig100159   1558  1853  (5316) + CR1-Y1_Aves     LINE/CR1                  1883   2195  (1144)    299 *
 1876   23.1 11.3  0.0  s_1_1_contig100159   1847  2278  (4891) + CR1-E           LINE/CR1                  1620   2100  (2424)    300  
  780   20.3 23.9  1.1  s_1_1_contig100159   2263  2537  (4632) + CR1-E           LINE/CR1                  4186   4523     (1)    301 *
  669   29.5  8.7  1.6  s_1_1_contig100159   2528  2930  (4239) + CR1-E           LINE/CR1                  3501   3751   (773)    300 *
  554   30.9 13.0  3.1  s_1_1_contig100159   3004  3477  (3692) + CR1-E           LINE/CR1                  3980   4470    (54)    300  
   23    0.0  0.0  0.0  s_1_1_contig10016    3646  3668   (308) + AT_rich         Low_complexity               1     23     (0)    302  
  256   10.8  2.7  0.0  s_1_1_contig100160   5047  5083  (3845) + AmnSINE1        SINE/Deu                   469    506    (69)    303  
  207    0.0  0.0  0.0  s_1_1_contig100160   6583  6605  (2323) + (TAGA)n         Simple_repeat                4     26     (0)    304  
  330   23.9  0.0  0.0  s_1_1_contig100161   1274  1340  (1237) C CR1-B           LINE/CR1                 (127)   4440    4374    305  
   21    3.6  0.0  0.0  s_1_1_contig100161   1520  1547  (1030) + AT_rich         Low_complexity               1     28     (0)    306  
   25    9.0  0.0  0.0  s_1_1_contig100162   1262  1328  (3713) + AT_rich         Low_complexity               1     67     (0)    307  
   22    0.0  0.0  0.0  s_1_1_contig100164    930   951  (3563) + AT_rich         Low_complexity               1     22     (0)    308  
  630   15.5  0.8  0.0  s_1_1_contig100164   2170  2276  (2238) C CR1-E           LINE/CR1                  (14)   4497    4384    309  
 1379   33.2  5.6  4.3  s_1_1_contig100164   3236  3999   (515) + CR1-Y2_Aves     LINE/CR1                  2556   3329    (10)    310  
  248   16.3  0.0  0.0  s_1_1_contig100164   4472  4514     (0) C CR1-E           LINE/CR1                   (2)   4522    4480    311  
  207    6.9  0.0  0.0  s_1_1_contig100166   7189  7217   (721) + (TCCCC)n        Simple_repeat                3     31     (0)    312  
  207    6.9  0.0  0.0  s_1_1_contig100167     14    42  (6704) + (CAAA)n         Simple_repeat                2     30     (0)    313  
   21    0.0  0.0  0.0  s_1_1_contig100167   6465  6485   (261) + AT_rich         Low_complexity               1     21     (0)    314  
  523   19.1  0.0  0.0  s_1_1_contig100168      2    85  (5405) C CR1-E           LINE/CR1                 (488)   4036    3953    315  
  329   10.0  4.0  0.0  s_1_1_contig100168   5441  5490     (0) C CR1-D           LINE/CR1                   (7)   4671    4620    316  
  219    3.6  0.0  0.0  s_1_1_contig100169   1374  1401  (6962) + (TTTG)n         Simple_repeat                2     29     (0)    317  
  181   13.9  4.7  0.0  s_1_1_contig100169   6728  6770  (1593) + T-rich          Low_complexity               4     48     (0)    318  
  202   19.7  4.8  3.2  s_1_1_contig100169   6783  6845  (1518) + T-rich          Low_complexity               3     66     (0)    318  
   27    2.9  0.0  0.0  s_1_1_contig100169   8013  8046   (317) + AT_rich         Low_complexity               1     34     (0)    319  
 1228   18.1  0.4  1.7  s_1_1_contig100169   8133  8363     (0) C CR1-E           LINE/CR1                   (5)   4519    4292    320  
 1380   28.7  7.5  1.5  s_1_1_contig100171   2987  3509 (10350) C CR1-Y2_Aves     LINE/CR1                  (13)   3326    2773    321  
  395   23.9  3.4  3.4  s_1_1_contig100171  11295 11411  (2448) C AmnSINE1        SINE/Deu                 (191)    384     268    322  
  345   20.6  0.0  0.0  s_1_1_contig100171  13768 13859     (0) + T-rich          Low_complexity               1     92     (0)    323  
  554   16.5  0.0  0.0  s_1_1_contig100172    434   530 (15083) + CR1-E           LINE/CR1                  4415   4511    (13)    324  
 1081   16.8  2.9  0.9  s_1_1_contig100172   4409  4618 (10995) + CR1-E           LINE/CR1                  4305   4518     (6)    325  
  730   17.3  1.1  0.0  s_1_1_contig100172   5436  5584 (10029) + CR1-E           LINE/CR1                  4319   4518     (6)    326  
  801   18.4  0.0  0.0  s_1_1_contig100172  13827 13967  (1646) + CR1-E           LINE/CR1                  4383   4523     (1)    327  
  331   20.2  2.2  0.0  s_1_1_contig100172  15525 15613     (0) + CR1-E           LINE/CR1                  3918   4008   (516)    328  
 1053   31.8  4.8  2.4  s_1_1_contig100173    699  1201  (3266) + CR1-X           LINE/CR1                   106    620  (3516)    329  
  893   29.6  1.3  2.8  s_1_1_contig100173   1216  1560  (2907) + CR1-X           LINE/CR1                  1752   2072  (2740)    329  
  377   23.9  0.0  0.0  s_1_1_contig100173   1559  1629  (2838) C CR1-F           LINE/CR1                (1221)   3292    3222    330 *
 2724   24.8  2.4  0.5  s_1_1_contig100173   1632  2252  (2215) + CR1-F2          LINE/CR1                  3620   4252     (1)    331  
  386   11.7  1.7  0.0  s_1_1_contig100173   4408  4467     (0) C CR1-E           LINE/CR1                   (0)   4524    4464    332  
  246   24.2  0.0  0.0  s_1_1_contig100174  12208 12273   (655) + GA-rich         Low_complexity               1     66     (0)    333  
  479   18.1  3.0  0.9  s_1_1_contig100175    941  1032  (8611) + CR1-Y2          LINE/CR1                  4406   4503    (11)    334  
  291   26.3  7.9  2.0  s_1_1_contig100175   3084  3184  (6459) C CR1-Y2_Aves     LINE/CR1                  (34)   3305    3199    335  
  233   24.4  0.0  1.2  s_1_1_contig100175   5107  5189  (4454) + (TATATG)n       Simple_repeat                4     85     (0)    336  
   24    5.3  0.0  0.0  s_1_1_contig100175   7011  7048  (2595) + AT_rich         Low_complexity               1     38     (0)    337  
  909   34.2  5.2  3.9  s_1_1_contig100175   8773  9311   (332) C CR1-Y2_Aves     LINE/CR1                (2138)   1201     656    338  
 1924   17.2  0.9  0.3  s_1_1_contig100177   3644  3975  (6696) + CR1-E           LINE/CR1                  4185   4518     (6)    339  
  207   18.2  0.0  0.0  s_1_1_contig100177   8484  8516  (2155) + (TG)n           Simple_repeat                1     33     (0)    340  
  592   15.5  1.9  1.0  s_1_1_contig100177   9164  9267  (1404) + CR1-E           LINE/CR1                  4416   4520     (4)    341  
  456   27.4  9.6  0.7  s_1_1_contig100177  10517 10652    (19) + CR1-C4          LINE/CR1                  4359   4506     (5)    342  
  761   13.7  3.2  0.0  s_1_1_contig100179   2140  2263  (3500) + CR1-C4          LINE/CR1                  4372   4499    (12)    343  
  990    8.8  0.9  2.6  s_1_1_contig100179   5530  5763     (0) + (GAAA)n         Simple_repeat                1    229     (0)    344  
  258   13.9  0.0  0.0  s_1_1_contig100180      1    43  (3461) + CR1-E           LINE/CR1                  4481   4523     (1)    345  
 1245   18.5 11.8  1.0  s_1_1_contig100180   3005  3454    (50) C CR1-Y2_Aves     LINE/CR1                   (9)   3330    2871    346  
  391    8.8  1.8  0.0  s_1_1_contig100180   3448  3504     (0) C CR1-E           LINE/CR1                   (6)   4518    4461    347 *
  789   15.8 15.2  0.0  s_1_1_contig100181   2289  2446  (1599) C CR1-C4          LINE/CR1                   (3)   4508    4327    348  
   27    0.0  0.0  0.0  s_1_1_contig100182    266   292  (8751) + AT_rich         Low_complexity               1     27     (0)    349  
 3400   16.5  3.1  1.5  s_1_1_contig100182   3495  4080  (4963) C TguLTR5d        LTR/ERVL                   (0)    595       1    350  
  231   11.4  0.0  0.0  s_1_1_contig100182   6974  7008  (2035) + (T)n            Simple_repeat                1     35     (0)    351  
 1653   20.5  6.2  0.3  s_1_1_contig100182   7686  8023  (1020) C CR1-E           LINE/CR1                   (0)   4524    4167    352  
  180    0.0  0.0  0.0  s_1_1_contig100183   6262  6281 (10997) + (CA)n           Simple_repeat                2     21     (0)    353  
  288    4.2  0.0  7.7  s_1_1_contig100184      2    53  (3448) C CR1-C4          LINE/CR1                  (47)   4464    4417    354  
  223   27.8  3.0  2.0  s_1_1_contig100185    127   225  (6260) + CT-rich         Low_complexity               3    102     (0)    355  
  201   28.1  0.0  1.7  s_1_1_contig100185    226   283  (6202) + A-rich          Low_complexity               4     60     (0)    356  
  635   16.2  0.9  0.9  s_1_1_contig100185   1194  1305  (5180) C CR1-E           LINE/CR1                   (0)   4524    4413    357  
 1013   21.0  7.1  0.1  s_1_1_contig100185   3136  3386  (3099) + GGLTR8B         LTR/ERVL                   806   1039    (32)    358  
  279   20.0  0.0  0.0  s_1_1_contig100185   6435  6484     (1) + CR1-C4          LINE/CR1                  4354   4403   (108)    359  
  255    6.1  0.0  0.0  s_1_1_contig100186   7717  7749   (622) + (GGAA)n         Simple_repeat                1     33     (0)    360  
   25    0.0  0.0  0.0  s_1_1_contig100188   4733  4757  (4860) + AT_rich         Low_complexity               1     25     (0)    361  
  316   23.6  1.8  0.9  s_1_1_contig100188   5085  5195  (4422) + (TA)n           Simple_repeat                2    113     (0)    362  
   25    5.1  0.0  0.0  s_1_1_contig100188   8705  8743   (874) + AT_rich         Low_complexity               1     39     (0)    363  
   21    0.0  0.0  0.0  s_1_1_contig100189     96   116  (8187) + AT_rich         Low_complexity               1     21     (0)    364  
  183    8.0  0.0  0.0  s_1_1_contig100189   3771  3795  (4508) + (CAAAAA)n       Simple_repeat                2     26     (0)    365  
   34    4.2  0.0  0.0  s_1_1_contig10019    1167  1214    (39) + AT_rich         Low_complexity               1     48     (0)    366  
   22    0.0  0.0  0.0  s_1_1_contig100190   1317  1338  (1610) + AT_rich         Low_complexity               1     22     (0)    367  
  792   18.2  3.9  1.3  s_1_1_contig100191   3022  3177  (5375) C CR1-E           LINE/CR1                   (1)   4523    4364    368  
  360   11.3  0.0  0.0  s_1_1_contig100191   3177  3229  (5323) + CR1-E           LINE/CR1                  4465   4517     (7)    369 *
  391   25.0  1.0  0.0  s_1_1_contig100192      1   100  (6651) + CR1-E           LINE/CR1                  4185   4285   (239)    370  
  227   26.1  2.9  0.0  s_1_1_contig100192   2674  2742  (4009) + (TA)n           Simple_repeat                1     71     (0)    371  
  591   16.3  0.0  0.0  s_1_1_contig100193   1846  1937     (2) + CR1-E           LINE/CR1                  4314   4405   (119)    372  
  756   16.1  0.0  0.0  s_1_1_contig100194   5515  5638  (2931) C CR1-E           LINE/CR1                  (10)   4514    4391    373  
 6241   22.5  4.3  1.0  s_1_1_contig100195    418  1782  (8186) C CR1-H2          LINE/CR1                   (5)   3334    1931    374  
 1520   23.3  9.3  2.5  s_1_1_contig100195   9306  9865   (103) C TguLTR5e        LTR/ERVL                   (0)    598       1    375  
  929   19.6  7.7  0.4  s_1_1_contig100196   5930  6145  (2694) + CR1-E           LINE/CR1                  4317   4521     (3)    376  
  197   10.8  0.0  2.6  s_1_1_contig100196   6542  6579  (2260) + (TATATG)n       Simple_repeat                3     39     (0)    377  
   24    7.7  0.0  0.0  s_1_1_contig100196   7891  7942   (897) + AT_rich         Low_complexity               1     52     (0)    378  
   25    3.1  0.0  0.0  s_1_1_contig100197   5841  5872   (175) + AT_rich         Low_complexity               1     32     (0)    379  
  507    8.7  3.9  0.0  s_1_1_contig100198   3479  3560  (5851) + CR1-C4          LINE/CR1                  4435   4511     (0)    380  
  222   20.9  0.0  2.3  s_1_1_contig100199   1868  1911  (1134) + C-rich          Low_complexity               4     46     (0)    381  
   25    5.1  0.0  0.0  s_1_1_contig10020    1925  1963  (2293) + AT_rich         Low_complexity               1     39     (0)    382  
   25    0.0  0.0  0.0  s_1_1_contig10020    4018  4042   (214) + AT_rich         Low_complexity               1     25     (0)    383  
  994   24.2  1.4  0.0  s_1_1_contig100200      1   223  (4598) + CR1-C4          LINE/CR1                  4238   4463    (48)    384  
  293   10.9  0.7  0.0  s_1_1_contig100200   1044  1093  (3728) + CR1-E           LINE/CR1                  4479   4519     (5)    385  
  724   17.1 10.0  0.0  s_1_1_contig100200   3116  3255  (1566) + CR1-E           LINE/CR1                  4369   4522     (2)    386  
  313   12.7  0.0  5.2  s_1_1_contig100200   4763  4820     (1) C CR1-E           LINE/CR1                   (1)   4523    4469    387  
  182   20.7  0.0  1.7  s_1_1_contig100202    710   768 (11904) + (TATATG)n       Simple_repeat                2     59     (0)    388  
  744   13.0  0.0  0.9  s_1_1_contig100202   5968  6083  (6589) C CR1-E           LINE/CR1                   (2)   4522    4408    389  
  211   30.3  0.0  0.0  s_1_1_contig100202   9774  9839  (2833) + (TA)n           Simple_repeat                2     67     (0)    390  
  246   12.5  0.0  0.0  s_1_1_contig100203    208   247  (3537) + CR1-D2          LINE/CR1                  4238   4277   (247)    391 *
  384   17.1  0.0  1.9  s_1_1_contig100203    234   313  (3471) + CR1-D2          LINE/CR1                  4453   4517     (7)    391  
  398   17.8  9.5  0.1  s_1_1_contig100203   1588  1702  (2082) + CR1-D2          LINE/CR1                  4408   4515     (9)    391  
  271   22.6  9.5  0.0  s_1_1_contig100204   4744  4827  (1972) + UCON29          DNA/PiggyBac?              227    318   (119)    392  
  326   13.9  6.8  1.4  s_1_1_contig100204   6332  6404   (395) C CR1-H           LINE/CR1                  (17)   4795    4719    393  
  383   23.6  3.1  0.4  s_1_1_contig100204   6421  6547   (252) C CR1-F0          LINE/CR1                 (133)   4120    3989    394  
  186   17.1  0.0  0.0  s_1_1_contig100205   2443  2483  (5998) + (TA)n           Simple_repeat                2     42     (0)    395  
  293   35.2  6.4  0.0  s_1_1_contig100205   7713  7837   (644) + MIR_Aves1       SINE/MIR                    43    175    (89)    396  
   21    3.6  0.0  0.0  s_1_1_contig100206   1935  1962  (4172) + AT_rich         Low_complexity               1     28     (0)    397  
  251   21.4  1.8  0.0  s_1_1_contig100207      1    56  (4388) C CR1-E           LINE/CR1                 (769)   3755    3699    398  
  221   11.9  0.0  2.3  s_1_1_contig100207    637   679  (3765) + (CATA)n         Simple_repeat                2     43     (0)    399  
  189    0.0  0.0  0.0  s_1_1_contig100207   4424  4444     (0) + (A)n            Simple_repeat                1     21     (0)    400  
   30    0.0  0.0  0.0  s_1_1_contig100208   4981  5010  (4060) + AT_rich         Low_complexity               1     30     (0)    401  
  631   23.5  8.9  1.2  s_1_1_contig100208   8167  8334   (736) C CR1-Y1_Aves     LINE/CR1                  (31)   3308    3128    402  
   23    3.3  0.0  0.0  s_1_1_contig100208   9006  9035    (35) + AT_rich         Low_complexity               1     30     (0)    403  
 1850   21.3  8.6  0.8  s_1_1_contig100209   3514  3897   (945) + TguLTR5e        LTR/ERVL                    17    430   (168)    404  
  252   17.0  2.1  0.0  s_1_1_contig100209   4796  4842     (0) + CR1-D           LINE/CR1                  3342   3389  (1289)    405  
 1002   27.1  6.1  2.4  s_1_1_contig100210    937  1287  (3043) + TguLTR5d        LTR/ERVL                     1    347   (196)    406  
  226   26.5  1.2  1.2  s_1_1_contig100210   1317  1400  (2930) + (TTA)n          Simple_repeat                1     84     (0)    407  
  411   12.8  1.8  0.0  s_1_1_contig100211   2242  2311   (298) C CR1-D2          LINE/CR1                   (0)   4524    4463    408  
  236   30.0  3.3  1.1  s_1_1_contig100211   2415  2505   (104) C LFSINE_Vert     SINE                     (324)    135      43    409  
  242   15.9  2.3  0.0  s_1_1_contig100211   2566  2609     (0) C CR1-E           LINE/CR1                   (7)   4517    4473    410  
  209   22.2  1.0 10.0  s_1_1_contig100212   3782  3881   (169) + T-rich          Low_complexity               1     91     (0)    411  
 2487   19.9  4.7  1.3  s_1_1_contig100213   1476  2323  (1252) C CR1-E           LINE/CR1                 (436)   4088    3118    412  
 2258   26.8  3.1  1.9  s_1_1_contig100213   2349  3185   (390) C CR1-E           LINE/CR1                (1544)   2980    1391    412  
  391   23.9  0.0  0.0  s_1_1_contig100213   3488  3575     (0) + CR1-Y2_Aves     LINE/CR1                  1267   1354  (1985)    413  
  805   13.7  0.8  0.0  s_1_1_contig100214   1546  1669   (886) + CR1-E           LINE/CR1                  4393   4517     (7)    414  
  562   18.2  1.6  0.0  s_1_1_contig100214   2430  2555     (0) + CR1-E           LINE/CR1                  4006   4133   (391)    415  
  516   13.9  0.0  0.0  s_1_1_contig100215   3607  3685 (13046) + CR1-E           LINE/CR1                  4441   4519     (5)    416  
  338   24.8  0.0  7.6  s_1_1_contig100215   5070  5187 (11544) + T-rich          Low_complexity               3    111     (0)    417  
  399   13.3  0.2  1.5  s_1_1_contig100215   7950  8024  (8707) + CR1-E           LINE/CR1                  4385   4449    (75)    418  
  636   20.3  2.3  0.0  s_1_1_contig100215  14270 14397  (2334) + CR1-E           LINE/CR1                  4394   4524     (0)    419  
  424   15.9  2.8  0.8  s_1_1_contig100215  16278 16366   (365) C CR1-D2          LINE/CR1                  (14)   4665    4595    420  
  243   20.4  1.9  0.0  s_1_1_contig100215  16673 16726     (5) + CR1-C4          LINE/CR1                  4343   4397   (114)    421  
  556   27.6  4.6  5.0  s_1_1_contig100216   4115  4354   (182) + GGLTR8B         LTR/ERVL                   231    469   (602)    422  
  733   15.3  0.0  0.0  s_1_1_contig100217   8465  8575     (0) + CR1-C4          LINE/CR1                  3034   3144  (1367)    423  
  848   19.9  1.2  1.8  s_1_1_contig100218   1650  1813 (15130) + CR1-C4          LINE/CR1                  4345   4507     (4)    424  
  893   21.9  5.8  0.5  s_1_1_contig100218   3534  3739 (13204) + CR1-H           LINE/CR1                  4581   4797    (15)    425  
  231   12.5  0.0  0.0  s_1_1_contig100218   8125  8164  (8779) + (TCCA)n         Simple_repeat                1     40     (0)    426  
 1320   16.8  0.9  0.0  s_1_1_contig100218  12622 12835  (4108) C CR1-D2          LINE/CR1                   (6)   4673    4458    427  
   22    7.0  0.0  0.0  s_1_1_contig100218  13665 13707  (3236) + AT_rich         Low_complexity               1     43     (0)    428  
   23    0.0  0.0  0.0  s_1_1_contig100219   3314  3336  (7329) + AT_rich         Low_complexity               1     23     (0)    429  
  250   25.7  0.0  0.0  s_1_1_contig100219  10594 10663     (2) + GGLTR5A         LTR/ERVL                     1     70   (525)    430  
  573   11.9  1.2  0.0  s_1_1_contig10022    1205  1288  (1054) + CR1-C4          LINE/CR1                  4427   4511     (0)    431  
  317   13.3  3.3  1.6  s_1_1_contig100220    978  1038  (2594) C CR1-E           LINE/CR1                  (11)   4513    4452    432  
  832   17.2 12.7  1.4  s_1_1_contig100220   1658  1847  (1785) + CR1-E           LINE/CR1                  4351   4522     (2)    433  
  463   28.6 12.2  3.8  s_1_1_contig100221   5203  5464  (4065) C AmnSINE1        SINE/Deu                  (48)    527     244    434  
  320    8.5  2.1  0.0  s_1_1_contig100223   9410  9456     (0) C CR1-E           LINE/CR1                   (8)   4516    4469    435  
  414   34.2  1.3  1.3  s_1_1_contig100224    782   935  (6365) C CR1-Y2_Aves     LINE/CR1                  (37)   3302    3149    436  
 1378   30.2  3.4  1.5  s_1_1_contig100224   1006  1475  (5825) C CR1-Y2_Aves     LINE/CR1                 (317)   3022    2544    436  
  308   37.0  2.8  1.4  s_1_1_contig100224   1874  2113  (5187) C CR1-C           LINE/CR1                (1050)   3461    3215    437  
   21    0.0  0.0  0.0  s_1_1_contig100224   2538  2558  (4742) + AT_rich         Low_complexity               1     21     (0)    438  
 1324   27.7  2.2  0.9  s_1_1_contig100224   3423  3746  (3554) + CR1-E           LINE/CR1                  3902   4229   (295)    439  
 5231   17.3  1.8  0.2  s_1_1_contig100224   3747  4622  (2678) C CR1-E           LINE/CR1                   (0)   4524    3635    440  
 1297   22.1  3.3  0.4  s_1_1_contig100224   4639  4910  (2390) + CR1-E           LINE/CR1                  4245   4524     (0)    439  
  407   17.1  8.0  6.2  s_1_1_contig100225   3449  3560  (4734) + GGLTR5A         LTR/ERVL                     6    119   (476)    441  
  648   26.8  7.6  2.4  s_1_1_contig100225   6236  6445  (1849) + GGLTR5A         LTR/ERVL                     1    221   (374)    442  
   22    3.5  0.0  0.0  s_1_1_contig100225   7392  7420   (874) + AT_rich         Low_complexity               1     29     (0)    443  
  522   20.9 20.0  0.0  s_1_1_contig100226   2225  2339  (1037) C CR1-C4          LINE/CR1                   (7)   4504    4367    444  
   23    0.0  0.0  0.0  s_1_1_contig100226   3325  3347    (29) + AT_rich         Low_complexity               1     23     (0)    445  
 1598   14.6  2.8  0.4  s_1_1_contig100227   3174  3428  (5064) C CR1-E           LINE/CR1                  (10)   4514    4254    446  
 1024   14.1  1.3  0.0  s_1_1_contig100227   4211  4366  (4126) C CR1-E           LINE/CR1                  (76)   4448    4291    447  
 1817   14.8  2.0  0.3  s_1_1_contig100227   5852  6150  (2342) C CR1-E           LINE/CR1                   (0)   4524    4221    448  
   27    2.9  0.0  0.0  s_1_1_contig100227   7300  7333  (1159) + AT_rich         Low_complexity               1     34     (0)    449  
   23    0.0  0.0  0.0  s_1_1_contig100228     17    39 (12817) + AT_rich         Low_complexity               1     23     (0)    450  
  307   36.7  9.2  2.4  s_1_1_contig100228    756  1006 (11850) C LFSINE_Vert     SINE                     (180)    279      12    451  
   23    3.3  0.0  0.0  s_1_1_contig100228   1084  1113 (11743) + AT_rich         Low_complexity               1     30     (0)    452  
  288   18.5  1.9  0.0  s_1_1_contig100229      2    55 (11755) C CR1-C4          LINE/CR1                (1251)   3260    3206    453  
  346    8.2  2.0  0.0  s_1_1_contig100229   5801  5849  (5961) C CR1-E           LINE/CR1                   (6)   4518    4469    454  
  208    8.5  0.0  7.8  s_1_1_contig100229   6055  6105  (5705) + T-rich          Low_complexity               2     48     (0)    455  
   35    2.4  0.0  0.0  s_1_1_contig10023     575   616  (3967) + AT_rich         Low_complexity               1     42     (0)    456  
  189    0.0  0.0  0.0  s_1_1_contig100230    135   155  (8586) + (TAA)n          Simple_repeat                1     21     (0)    457  
   33    0.0  0.0  0.0  s_1_1_contig100231     45    77  (7553) + AT_rich         Low_complexity               1     33     (0)    458  
  200    0.0 10.0  0.0  s_1_1_contig100232   4470  4499   (487) + (CAAAA)n        Simple_repeat                4     36     (0)    459  
  180    0.0  0.0  0.0  s_1_1_contig100232   4964  4983     (3) + (TA)n           Simple_repeat                1     20     (0)    460  
  249   11.9  0.0  0.0  s_1_1_contig100233   3589  3630   (747) + (TAAAA)n        Simple_repeat                3     44     (0)    461  
  833   28.9 10.6  0.4  s_1_1_contig100234    893  1166  (2343) C CR1AVI          LINE/CR1                   (2)    719     418    462  
 1983   24.6  4.8  1.6  s_1_1_contig100234   2766  3280   (229) + CR1-F2          LINE/CR1                  3713   4244     (9)    463  
  605   12.9  1.0  1.0  s_1_1_contig100235    215   316 (10732) + CR1-E           LINE/CR1                  4421   4522     (2)    464  
  234   29.8  7.8  3.9  s_1_1_contig100235   6908  7036  (4012) C MER126          DNA                        (8)    300     167    465  
  244   26.3 11.5  4.8  s_1_1_contig100235   7103  7206  (3842) C MER126          DNA                      (148)    160      50    465  
 1667   16.1  1.1  0.0  s_1_1_contig100235   8609  8869  (2179) + CR1-C4          LINE/CR1                  4239   4502     (9)    466  
  222   15.6  0.0  0.0  s_1_1_contig100236   4355  4399  (3213) + T-rich          Low_complexity               1     45     (0)    467  
  402   29.2  0.0  9.6  s_1_1_contig100236   4882  5059  (2553) + UCON29          DNA/PiggyBac?              229    389    (48)    468  
  259   25.0  8.7  7.9  s_1_1_contig100236   7476  7601    (11) C GGLTR5A         LTR/ERVL                   (0)    595     469    469  
   22    3.5  0.0  0.0  s_1_1_contig100237   4750  4778  (6646) + AT_rich         Low_complexity               1     29     (0)    470  
   23    3.3  0.0  0.0  s_1_1_contig100237   6341  6370  (5054) + AT_rich         Low_complexity               1     30     (0)    471  
 1214   20.1  0.0  0.0  s_1_1_contig100237   9092  9300  (2124) + TguLTR5d        LTR/ERVL                   329    537    (58)    472  
   25    0.0  0.0  0.0  s_1_1_contig100238     98   122  (7302) + AT_rich         Low_complexity               1     25     (0)    473  
   25    3.1  0.0  0.0  s_1_1_contig100238   2623  2654  (4770) + AT_rich         Low_complexity               1     32     (0)    474  
  605   15.6  0.9  0.9  s_1_1_contig100239      6   115  (7456) + CR1-E           LINE/CR1                  4408   4517     (7)    475  
  578   18.9  0.0  0.0  s_1_1_contig100239   6244  6349  (1222) C CR1-E           LINE/CR1                   (5)   4519    4414    476  
  700   15.2  7.6  0.0  s_1_1_contig100239   6944  7061   (510) + CR1-E           LINE/CR1                  4391   4517     (7)    477  
  267    8.3  0.0  0.0  s_1_1_contig100240      4    39  (7960) C CR1-B           LINE/CR1                 (425)   4142    4107    478  
  212   23.8  0.0  0.0  s_1_1_contig100240   4317  4358  (3641) + (TG)n           Simple_repeat                1     42     (0)    479  
  194    0.0  3.9  0.0  s_1_1_contig100240   5061  5086  (2913) + (TAAAA)n        Simple_repeat                3     29     (0)    480  
 3255   17.3  2.9  1.8  s_1_1_contig100240   6000  6559  (1440) + TguLTR5d        LTR/ERVL                    30    595     (0)    481  
  180    0.0  0.0  0.0  s_1_1_contig100241      1    20 (10683) + (CCCTAA)n       Simple_repeat                3     22     (0)    482  
  993   23.5  2.4  0.0  s_1_1_contig100241     22   234 (10469) C CR1-E           LINE/CR1                 (119)   4405    4188    483  
  957   25.4  4.0  0.2  s_1_1_contig100241    228   496 (10207) + CR1-F2          LINE/CR1                  4487   4705   (107)    484 *
   21    0.0  0.0  0.0  s_1_1_contig100241    913   933  (9770) + AT_rich         Low_complexity               1     21     (0)    485  
 5968   23.6  5.6  1.4  s_1_1_contig100241   4625  6067  (4636) C CR1-F           LINE/CR1                   (1)   4512    3009    486  
  278   15.0  0.0  0.0  s_1_1_contig100241   6062  6101  (4602) C CR1-H           LINE/CR1                (2767)   2045    2006    487 *
  269   11.1  0.0  0.0  s_1_1_contig100241  10658 10693    (10) + CR1-E           LINE/CR1                  3349   3384  (1140)    488  
 1697   14.8  0.7  1.1  s_1_1_contig100242   1922  2194  (7853) C CR1-E           LINE/CR1                   (0)   4524    4253    489  
  210   21.1  2.6  1.3  s_1_1_contig100242   3392  3468  (6579) + T-rich          Low_complexity               3     80     (0)    490  
   35    4.1  0.0  0.0  s_1_1_contig100242   5767  5815  (4232) + AT_rich         Low_complexity               1     49     (0)    491  
  465   17.1  1.2  0.0  s_1_1_contig100245      4    85  (7734) + CR1-C3          LINE/CR1                  4455   4537     (2)    492  
  413   16.5 16.5  0.0  s_1_1_contig100245   6184  6268  (1551) + CR1-E           LINE/CR1                  4426   4524     (0)    493  
  308   15.3  1.6  4.8  s_1_1_contig100245   7344  7405   (414) + CR1-E           LINE/CR1                  4465   4524     (0)    494  
  224   22.8  0.0  0.0  s_1_1_contig100246   5281  5337  (7871) + T-rich          Low_complexity               1     57     (0)    495  
   27    0.0  0.0  0.0  s_1_1_contig100246   5813  5839  (7369) + AT_rich         Low_complexity               1     27     (0)    496  
  189   12.1  0.0  0.0  s_1_1_contig100246  11158 11190  (2018) + (TA)n           Simple_repeat                2     34     (0)    497  
  357   26.3  1.0  5.9  s_1_1_contig100247   1396  1496  (4021) + CR1-C4          LINE/CR1                  4409   4504     (7)    498  
  258   36.8  5.6  0.0  s_1_1_contig100247   3193  3317  (2200) + CR1-D2          LINE/CR1                  4438   4569   (110)    499  
  655   21.6  4.3  0.0  s_1_1_contig100247   3867  4005  (1512) + CR1-Y2_Aves     LINE/CR1                  3045   3189   (150)    500  
  580   14.4  6.2  0.0  s_1_1_contig100247   4581  4677   (840) C CR1-E           LINE/CR1                  (11)   4513    4411    501  
  534    9.6 18.1  0.0  s_1_1_contig100247   5424  5517     (0) + CR1-E           LINE/CR1                  4198   4308   (216)    502  
  267   30.2  0.9  1.9  s_1_1_contig100248    524   631  (1668) + X6A_LINE        LINE/CR1                    36    142   (116)    503  
  324   14.7  0.0  0.0  s_1_1_contig100248    774   848  (1451) + (T)n            Simple_repeat                1     75     (0)    504  
 1335   17.9  1.8  0.0  s_1_1_contig100248   1188  1411   (888) + CR1-E           LINE/CR1                  4228   4455    (69)    505  
  237   10.4  3.9  7.7  s_1_1_contig100249   1382  1433  (7286) + CR1-E           LINE/CR1                  4145   4194   (330)    506  
  446   14.6  5.1  0.0  s_1_1_contig100249   5553  5656  (3063) C CR1-Y1_Aves     LINE/CR1                 (375)   2964    2888    507  
  266   16.3  0.0  0.0  s_1_1_contig100249   6156  6204  (2515) C CR1-C4          LINE/CR1                   (2)   4509    4461    508  
  712   18.6  2.5  1.3  s_1_1_contig100249   6233  6390  (2329) C CR1-E           LINE/CR1                 (251)   4273    4114    509  
  631   26.2  4.3  1.1  s_1_1_contig10025     545   729  (1486) + CR1-Y2_Aves     LINE/CR1                  2726   2916   (423)    510  
  311   30.7  9.0  2.8  s_1_1_contig10025     840   983  (1232) + CR1-Y           LINE/CR1                  4249   4401   (112)    511  
  830   21.5 13.3  1.1  s_1_1_contig10025    2028  2215     (0) + CR1-G           LINE/CR1                  3703   3913   (334)    512  
   23    0.0  0.0  0.0  s_1_1_contig100250    114   136  (3984) + AT_rich         Low_complexity               1     23     (0)    513  
  465   14.4  2.1  0.2  s_1_1_contig100250   1530  1616  (2504) + CR1-D2          LINE/CR1                  4435   4504     (7)    514  
  355   16.0  0.4  0.0  s_1_1_contig100250   2350  2416  (1704) + CR1-H2          LINE/CR1                  4739   4796    (16)    515  
   27    0.0  0.0  0.0  s_1_1_contig100250   3926  3952   (168) + AT_rich         Low_complexity               1     27     (0)    516  
  294   14.0  0.0  2.0  s_1_1_contig100251   3671  3721  (1097) C CR1-C4          LINE/CR1                   (7)   4504    4455    517  
  495   31.4  6.9  2.2  s_1_1_contig100251   3836  4112   (706) + AmnSINE1        SINE/Deu                   266    555    (20)    518  
  345   21.7  0.0  0.0  s_1_1_contig100252    286   368  (6320) + GA-rich         Low_complexity               2     84     (0)    519  
  277   20.7  2.2  5.4  s_1_1_contig100252   1329  1420  (5268) + TguLTR5e        LTR/ERVL                   221    309   (289)    520  
   25    0.0  0.0  0.0  s_1_1_contig100252   4347  4371  (2317) + AT_rich         Low_complexity               1     25     (0)    521  
   24    5.3  0.0  0.0  s_1_1_contig100252   4952  4989  (1699) + AT_rich         Low_complexity               1     38     (0)    522  
   23    0.0  0.0  0.0  s_1_1_contig100252   5717  5739   (949) + AT_rich         Low_complexity               1     23     (0)    523  
   22    3.5  0.0  0.0  s_1_1_contig100253   2986  3014  (5143) + AT_rich         Low_complexity               1     29     (0)    524  
  710   19.9  3.2  1.9  s_1_1_contig100253   4654  4807  (3350) C CR1-E           LINE/CR1                   (7)   4517    4362    525  
   22    0.0  0.0  0.0  s_1_1_contig100253   5567  5588  (2569) + AT_rich         Low_complexity               1     22     (0)    526  
  579   20.2  0.0  0.0  s_1_1_contig100253   8019  8117    (40) + CR1-E           LINE/CR1                  3300   3398  (1126)    527  
  233   19.5  0.0  0.0  s_1_1_contig100253   8117  8157     (0) + CR1-E           LINE/CR1                  3521   3561   (963)    527 *
  207   10.0  0.0  0.0  s_1_1_contig100254    725   754  (3484) + (TTTC)n         Simple_repeat                3     32     (0)    528  
  340   15.4  1.8  7.7  s_1_1_contig100256   4348  4458     (0) + CR1-D2          LINE/CR1                  4116   4328   (351)    529  
  644   14.4  0.0  0.9  s_1_1_contig100257   3146  3250     (0) C CR1-E           LINE/CR1                   (0)   4524    4421    530  
  192   12.5  0.0  0.0  s_1_1_contig100258   2714  2745  (3656) + (A)n            Simple_repeat                1     32     (0)    531  
   24    0.0  0.0  0.0  s_1_1_contig100258   6363  6386    (15) + AT_rich         Low_complexity               1     24     (0)    532  
  541   16.1  0.0  0.0  s_1_1_contig100259      1    87  (6966) C CR1-E           LINE/CR1                 (636)   3888    3802    533  
  192   12.5  0.0  0.0  s_1_1_contig100259   2908  2939  (4114) + (TA)n           Simple_repeat                1     32     (0)    534  
  285   20.8  0.0  0.0  s_1_1_contig10026     937  1008  (1658) + T-rich          Low_complexity               4     75     (0)    535  
   22    0.0  0.0  0.0  s_1_1_contig10026    2371  2392   (274) + AT_rich         Low_complexity               1     22     (0)    536  
  234    0.0  0.0  0.0  s_1_1_contig10026    2641  2666     (0) + (T)n            Simple_repeat                1     26     (0)    537  
 2302   19.2  4.2  0.0  s_1_1_contig100260      1   432 (10213) C CR1-E           LINE/CR1                 (162)   4362    3913    538  
  377   21.9  0.0  0.0  s_1_1_contig100260   8101  8173  (2472) C CR1-E           LINE/CR1                   (5)   4519    4447    539  
  210   17.1  0.0  2.4  s_1_1_contig100261    592   633  (3776) + C-rich          Low_complexity               1     41     (0)    540  
  392   20.3  1.4  0.0  s_1_1_contig100262   7954  8027  (2044) C CR1-Y1_Aves     LINE/CR1                   (1)   3338    3264    541 *
  737   18.0  0.8  0.0  s_1_1_contig100262   8022  8143  (1928) C CR1-Y1_Aves     LINE/CR1                 (909)   2430    2308    541  
  467   18.1  2.1  0.0  s_1_1_contig100263   2117  2210  (9900) C CR1-E           LINE/CR1                 (245)   4279    4184    542  
  541   22.7  1.8  0.0  s_1_1_contig100263   3358  3467  (8643) C CR1-C4          LINE/CR1                   (6)   4505    4394    543  
  771   14.8  3.0  0.0  s_1_1_contig100263   4766  4900  (7210) + CR1-E           LINE/CR1                  4381   4519     (5)    544  
  227   17.3  1.9  0.0  s_1_1_contig100263   7227  7278  (4832) C CR1-C4          LINE/CR1                 (467)   4044    3992    543  
  368   35.2  2.3  3.4  s_1_1_contig100263   8354  8734  (3376) C CR1-E           LINE/CR1                  (12)   4512    4119    545  
  216   18.8  0.0  0.0  s_1_1_contig100264  10742 10789   (676) + T-rich          Low_complexity               1     48     (0)    546  
  233    5.7  2.9  0.0  s_1_1_contig100265   1431  1465  (4478) + (CCCTAA)n       Simple_repeat                2     37     (0)    547  
   21    0.0  0.0  0.0  s_1_1_contig100266   4470  4490    (31) + AT_rich         Low_complexity               1     21     (0)    548  
 4018   16.9  2.8  0.0  s_1_1_contig100267    649  1328  (4380) C CR1-Y1_Aves     LINE/CR1                   (9)   3330    2632    549  
  372   12.3  1.5  0.0  s_1_1_contig100267   5186  5250   (458) + GGLTR8A         LTR/ERVL                     6     71   (993)    550  
 1389   15.9  7.1  0.0  s_1_1_contig100268   2781  3006  (2706) + CR1-E           LINE/CR1                  4277   4518     (6)    551  
  965   19.3  5.7  0.3  s_1_1_contig100268   4723  4936   (776) + CR1-C2          LINE/CR1                  4319   4537     (6)    552  
  397   20.0  2.0  2.4  s_1_1_contig100269      3   141  (5261) C CR1-Y2_Aves     LINE/CR1                (2773)    566     485    553  
  236   22.4  0.0  0.0  s_1_1_contig100269    192   240  (5162) C CR1-E           LINE/CR1                (2993)   1531    1483    554  
  468   17.6  2.4  0.0  s_1_1_contig100269   1623  1707  (3695) + CR1-E           LINE/CR1                  4433   4519     (5)    555  
   25    0.0  0.0  0.0  s_1_1_contig10027      20    44  (1312) + AT_rich         Low_complexity               1     25     (0)    556  
  244   15.1  8.2  0.0  s_1_1_contig10027     783   855   (501) + A-rich          Low_complexity               5     83     (0)    557  
  818   14.5  4.0  0.0  s_1_1_contig100270    312   445  (3188) C CR1-Y2_Aves     LINE/CR1                  (99)   3240    3114    558  
  612   24.8  4.1  0.0  s_1_1_contig100270    445   589  (3044) C CR1-Y2_Aves     LINE/CR1                (1091)   2248    2098    559 *
   22    0.0  0.0  0.0  s_1_1_contig100271   5010  5031  (4601) + AT_rich         Low_complexity               1     22     (0)    560  
  249   25.9  0.0  0.0  s_1_1_contig100271   6208  6288  (3344) + A-rich          Low_complexity               1     81     (0)    561  
   21    0.0  0.0  0.0  s_1_1_contig100271   9612  9632     (0) + AT_rich         Low_complexity               1     21     (0)    562  
  340   21.0  3.5  4.7  s_1_1_contig100272   2145  2229  (1974) C CR1-Y1_Aves     LINE/CR1                   (7)   3332    3249    563  
 1624   17.6  0.7  0.0  s_1_1_contig100272   2252  2529  (1674) C CR1-E           LINE/CR1                   (5)   4519    4240    564  
  557   29.4  4.2  4.0  s_1_1_contig100272   2978  3229   (974) C CR1-Y2_Aves     LINE/CR1                 (879)   2460    2224    565  
  267    7.9  0.0  0.0  s_1_1_contig100274   1198  1235  (2817) + (ATTAG)n        Simple_repeat                4     41     (0)    566  
  694   11.7  0.9  2.8  s_1_1_contig100275      1   106  (5040) C CR1-D           LINE/CR1                 (550)   4128    4025    567  
  252   24.6  1.4  0.0  s_1_1_contig100275   1680  1748  (3398) + CR1-E           LINE/CR1                  4205   4274   (250)    568 *
  745   18.6 18.0  0.0  s_1_1_contig100275   1746  1928  (3218) + CR1-C4          LINE/CR1                  4295   4510     (1)    569  
   28    0.0  0.0  0.0  s_1_1_contig100275   2121  2148  (2998) + AT_rich         Low_complexity               1     28     (0)    570  
   21    0.0  0.0  0.0  s_1_1_contig100276    167   187  (4481) + GC_rich         Low_complexity               1     21     (0)    571  
 1824   17.1  0.0  0.7  s_1_1_contig100276   3109  3415  (1253) C CR1-E           LINE/CR1                   (4)   4520    4216    572  
  381   20.0  0.0  5.6  s_1_1_contig100276   4576  4665     (3) + CR1-E           LINE/CR1                  3634   3718   (806)    573  
  636   25.2 12.1  3.9  s_1_1_contig100277   1630  1958  (5811) + TguLTR5d        LTR/ERVL                     1    332   (211)    574  
 1056   31.0  4.9  5.0  s_1_1_contig100277   2971  3524  (4245) C CR1-Y2_Aves     LINE/CR1                   (0)   3339    2787    575  
  481   24.6  3.5  0.0  s_1_1_contig100277   3686  3799  (3970) C UCON29          DNA/PiggyBac?            (218)    219     102    576  
  267   23.6  2.8  0.0  s_1_1_contig100277   6144  6215  (1554) + T-rich          Low_complexity               2     75     (0)    577  
  451   25.7 10.5  0.0  s_1_1_contig100277   7663  7767     (2) + CR1-E           LINE/CR1                  2291   2406  (2118)    578  
  332   19.5  6.5  7.5  s_1_1_contig100278   3124  3260     (0) C TguLTR5e        LTR/ERVL                 (211)    332     194    579  
  802   13.4  0.0  0.0  s_1_1_contig100279      2   113  (8549) C CR1-E           LINE/CR1                 (502)   4022    3911    580  
  418   24.2  1.0  2.0  s_1_1_contig100279    793   893  (7769) C Eulor10         DNA?                      (82)    195      96    581  
 1095   17.6  0.7  1.0  s_1_1_contig100279   7973  8181   (481) C CR1-E           LINE/CR1                   (7)   4517    4335    582  
  379   14.8  0.0  5.5  s_1_1_contig100279   8569  8660     (2) C TguLTR5d        LTR/ERVL                   (0)    595     467    583  
  192   21.6  0.0  0.0  s_1_1_contig10028    1054  1104  (2095) + (CATATA)n       Simple_repeat                3     53     (0)    584  
   23    0.0  0.0  0.0  s_1_1_contig10028    1147  1169  (2030) + AT_rich         Low_complexity               1     23     (0)    585  
  284   20.1  4.6  1.0  s_1_1_contig100280   4055  4133     (0) C CR1-B2          LINE/CR1                   (2)   4570    4460    586  
  338   20.3  0.0  0.0  s_1_1_contig100281      3    66  (4676) C CR1-E           LINE/CR1                 (263)   4261    4198    587  
  689   24.5  2.6  7.8  s_1_1_contig100282   1934  2163  (8202) + CR1-F2          LINE/CR1                  4035   4252     (1)    588  
  303   30.8  0.0  4.5  s_1_1_contig100282   2180  2291  (8074) C GGLTR8B         LTR/ERVL                 (239)    832     726    589 *
  641   26.0  5.1  6.3  s_1_1_contig100282   2263  2673  (7692) C GGLTR8B         LTR/ERVL                 (629)    442      37    589  
   25    0.0  0.0  0.0  s_1_1_contig100282   4616  4640  (5725) + AT_rich         Low_complexity               1     25     (0)    590  
  491   11.7  1.7  1.3  s_1_1_contig100282   5381  5469  (4896) C CR1-D2          LINE/CR1                   (9)   4515    4439    591  
  198    0.0  0.0  0.0  s_1_1_contig100282   9624  9645   (720) + (TTA)n          Simple_repeat                1     22     (0)    592  
  226   15.0  1.5  9.1  s_1_1_contig100282  10080 10145   (220) + T-rich          Low_complexity               2     62     (0)    593  
 4741   24.4  2.4  6.4  s_1_1_contig100283   4450  5767  (4973) + CR1-F           LINE/CR1                  3241   4505     (8)    594  
 2357   20.6  2.8  0.2  s_1_1_contig100283   7736  8163  (2577) + CR1-E           LINE/CR1                  3373   3811   (713)    595  
  432    0.0  0.0  0.0  s_1_1_contig100283   9763  9810   (930) + (GGAGA)n        Simple_repeat                1     48     (0)    596  
  180    0.0  0.0  0.0  s_1_1_contig100283  10653 10672    (68) + (TTTTG)n        Simple_repeat                2     21     (0)    597  
  201   28.8  2.5  0.0  s_1_1_contig100284   2698  2777  (1491) + (CTGGGG)n       Simple_repeat                6     87     (0)    598 *
  213   41.1  1.1  0.0  s_1_1_contig100284   2738  2827  (1441) + G-rich          Low_complexity               3     93     (0)    599  
   30    2.7  0.0  0.0  s_1_1_contig100284   4213  4249    (19) + GC_rich         Low_complexity               1     37     (0)    600  
  700   14.2  8.3  0.0  s_1_1_contig100285   1744  1863  (5743) + CR1-E           LINE/CR1                  4389   4518     (6)    601  
 1604   18.1  6.2  1.2  s_1_1_contig100285   6654  6978   (628) C CR1-Y1_Aves     LINE/CR1                  (16)   3323    2983    602  
   22    3.5  0.0  0.0  s_1_1_contig100286   7306  7334 (11224) + AT_rich         Low_complexity               1     29     (0)    603  
 1531   18.5  1.6  2.8  s_1_1_contig100286   9320  9642  (8916) + CR1-E           LINE/CR1                  4201   4519     (5)    604  
 1060   24.9  7.0  3.5  s_1_1_contig100286  12595 13119  (5439) C GGLTR5A         LTR/ERVL                   (0)    543       1    605  
  723   27.4 13.4  1.0  s_1_1_contig100287   7263  7553  (1090) C CR1-Y2_Aves     LINE/CR1                   (3)   3336    3010    606  
  234   17.4  0.0  0.0  s_1_1_contig100290   4577  4622  (5131) + A-rich          Low_complexity               1     46     (0)    607  
  500   10.9 11.4  3.8  s_1_1_contig100291   3551  3655  (3822) C CR1-E           LINE/CR1                  (16)   4508    4396    608  
  422   12.3  4.1  0.0  s_1_1_contig100291   7405  7477     (0) C CR1-C4          LINE/CR1                   (0)   4511    4436    609  
  404   18.6  0.9  0.0  s_1_1_contig100292      1    87 (11017) C CR1-D2          LINE/CR1                  (79)   4445    4373    610  
  216    6.7  0.0  0.0  s_1_1_contig100292   9550  9579  (1525) + (TG)n           Simple_repeat                1     30     (0)    611  
  544   18.7  1.1  0.0  s_1_1_contig100293      1    91  (3387) + CR1-E           LINE/CR1                  4432   4523     (1)    612  
  439   14.3  1.4  0.0  s_1_1_contig100293   3409  3478     (0) C CR1-E           LINE/CR1                   (8)   4516    4446    613  
  436   14.3 16.7  0.0  s_1_1_contig100294   3968  4051  (5945) + CR1-E           LINE/CR1                  4410   4507    (17)    614  
  609   27.9 10.4  0.3  s_1_1_contig100294   5786  6084  (3912) C X1_LINE         LINE/CR1                 (128)    517     189    615  
  916   17.2  0.6  0.0  s_1_1_contig100294   6695  6851  (3145) + CR1-D2          LINE/CR1                  4510   4667    (12)    616  
  248   21.4 16.3  2.3  s_1_1_contig100294   9910  9995     (1) + CR1-E           LINE/CR1                  4263   4360   (164)    617  
  607   21.1 27.8  0.0  s_1_1_contig100296      1   271  (4881) + CR1-E           LINE/CR1                  4171   4517     (7)    618  
 2112   24.4 10.9  1.1  s_1_1_contig100296   3911  4468   (684) C CR1-F2          LINE/CR1                  (15)   4238    3626    619  
   28    4.8  0.0  0.0  s_1_1_contig100297    108   149  (6864) + AT_rich         Low_complexity               1     42     (0)    620  
 1320   20.0  0.0  0.0  s_1_1_contig100298      1   225  (9151) C CR1-E           LINE/CR1                 (218)   4306    4082    621  
  195    6.9  0.0  0.0  s_1_1_contig100298   6109  6137  (3239) + (A)n            Simple_repeat                1     29     (0)    622  
   25    3.1  0.0  0.0  s_1_1_contig100298   8783  8814   (562) + AT_rich         Low_complexity               1     32     (0)    623  
  259   20.6  4.7  1.6  s_1_1_contig100299   4553  4616  (1419) + Eulor5B         DNA?                       123    188     (4)    624  
   21    3.6  0.0  0.0  s_1_1_contig10030    3368  3395  (3458) + AT_rich         Low_complexity               1     28     (0)    625  
  697   21.7  7.0  0.0  s_1_1_contig10030    4451  4607  (2246) + CR1-E           LINE/CR1                  4348   4515     (9)    626  
  227   20.4  0.0  0.0  s_1_1_contig100302   3944  3992     (5) + CR1-E           LINE/CR1                  4235   4283   (241)    627  
  429   14.9  0.0  0.0  s_1_1_contig100303   4304  4370  (1230) C CR1-E           LINE/CR1                   (5)   4519    4453    628  
 1356   17.9 28.7  1.4  s_1_1_contig100303   4958  5367   (233) + CR1-E           LINE/CR1                  3997   4518     (6)    629  
  218    8.1  2.7  0.0  s_1_1_contig100304   8485  8521  (3133) + (CAGAA)n        Simple_repeat                1     38     (0)    630  
  370   30.7  5.9  5.6  s_1_1_contig100304  10627 11100   (554) C CR1-F2          LINE/CR1                 (243)   3096    2882    631  
  276   25.2 11.1  0.9  s_1_1_contig100306   5824  5931  (4641) + CR1-Y2_Aves     LINE/CR1                  2525   2643   (696)    632 *
  790   25.8  9.0  1.5  s_1_1_contig100306   5910  6177  (4395) + CR1-Y1_Aves     LINE/CR1                  2662   2949   (390)    633  
   21    0.0  0.0  0.0  s_1_1_contig100306   6703  6723  (3849) + AT_rich         Low_complexity               1     21     (0)    634  
  664   15.9  6.0  0.8  s_1_1_contig100306   7811  7943  (2629) + CR1-E           LINE/CR1                  4383   4522     (2)    635  
   22    0.0  0.0  0.0  s_1_1_contig100307   4806  4827     (0) + AT_rich         Low_complexity               1     22     (0)    636  
  308   14.6  0.0  0.0  s_1_1_contig100308      3    50  (7680) + CR1-C3          LINE/CR1                  4491   4538     (1)    637  
  571   26.5  9.0  2.1  s_1_1_contig100308    136   324  (7406) C CR1-Y2_Aves     LINE/CR1                   (6)   3333    3132    638  
  456   33.7  2.4  4.7  s_1_1_contig100309    109   320 (12113) + CR1-Y2_Aves     LINE/CR1                  3121   3327    (12)    639  
  282   10.5  0.0  0.0  s_1_1_contig100309   2055  2101 (10332) C CR1-E           LINE/CR1                   (1)   4542    4482    640  
  389   26.9  0.0  3.6  s_1_1_contig100309  10122 10233  (2200) C TguLTR5d        LTR/ERVL                  (18)    577     470    641  
  295   25.6  7.9  7.6  s_1_1_contig100309  10434 10865  (1568) C GGLTR8B         LTR/ERVL                 (589)    482      50    642  
   21    0.0  0.0  0.0  s_1_1_contig10031    1352  1372  (1204) + AT_rich         Low_complexity               1     21     (0)    643  
  413   25.1 31.8  1.0  s_1_1_contig100310    131   328 (10949) C TguLTR5e        LTR/ERVL                 (305)    293      35    644  
  282   23.5  0.0  6.3  s_1_1_contig100310  10290 10416   (861) C UCON7           DNA?                     (271)    122       4    645  
  326    5.1  0.0  0.0  s_1_1_contig100310  11239 11277     (0) + CR1-E           LINE/CR1                  3164   3202  (1322)    646  
  290   28.4  0.0  6.3  s_1_1_contig100311      6   148  (5293) + G-rich          Low_complexity               4    137     (0)    647  
  361   20.9 14.2  0.9  s_1_1_contig100311    159   264  (5177) + CR1-H           LINE/CR1                  4682   4801    (11)    648  
  339   21.1  0.0  1.4  s_1_1_contig100311   3333  3404  (2037) C CR1-E           LINE/CR1                   (0)   4524    4454    649  
  315    6.8  2.3  0.0  s_1_1_contig100311   3397  3440  (2001) + CR1-E           LINE/CR1                  4480   4524     (0)    650 *
  418    9.3  6.4  0.0  s_1_1_contig100311   5179  5248   (193) + CR1-E           LINE/CR1                  4458   4523     (1)    651  
  295   20.1  0.0  0.0  s_1_1_contig100311   5381  5441     (0) C CR1-C4          LINE/CR1                   (0)   4511    4459    652  
  517   10.3  0.0  0.0  s_1_1_contig100312   4786  4853     (1) + CR1-E           LINE/CR1                  3144   3211  (1313)    653  
  297   21.1  4.1  5.8  s_1_1_contig100313      2   122  (6976) C TguLTR5d        LTR/ERVL                 (476)    119       1    654  
 1285   23.1  1.3  1.7  s_1_1_contig100313   2867  3217  (3881) + CR1-D2          LINE/CR1                  4268   4572   (107)    655  
  236   20.8  1.9  0.0  s_1_1_contig100313   6979  7031    (67) C Eulor3          DNA?                     (113)    193     140    656  
  180    0.0  0.0  0.0  s_1_1_contig100314      1    20 (12212) + (T)n            Simple_repeat                1     20     (0)    657  
  891   26.3  2.0  1.6  s_1_1_contig100314    243   493 (11739) C CR1-F2          LINE/CR1                   (3)   4250    3999    658  
  317   31.6  0.0  0.8  s_1_1_contig100314    740   857 (11375) + CR1-Y1_Aves     LINE/CR1                  2835   2951   (388)    659  
  309   31.2  5.1  6.5  s_1_1_contig100314   5121  5336  (6896) + UCON29          DNA/PiggyBac?              223    435     (2)    660  
  702   15.7  0.0  0.0  s_1_1_contig100314   8549  8656  (3576) + CR1-E           LINE/CR1                  4406   4513    (11)    661  
  309   10.9  0.0  0.0  s_1_1_contig100314  12187 12232     (0) + (T)n            Simple_repeat                1     46     (0)    662  
  597   13.2  1.1  2.1  s_1_1_contig100315   7044  7136  (1022) + CR1-C4          LINE/CR1                  4414   4505     (6)    663  
  526    5.9  1.5  0.0  s_1_1_contig100315   8090  8157     (1) C CR1-E           LINE/CR1                   (1)   4523    4455    664  
   21    0.0  0.0  0.0  s_1_1_contig100316   3740  3760  (4588) + AT_rich         Low_complexity               1     21     (0)    665  
  406   19.1  5.6  1.1  s_1_1_contig100316   3809  3898  (4450) C CR1-H           LINE/CR1                  (13)   4799    4706    666  
  246    3.2  0.0  0.0  s_1_1_contig100317    247   277  (8006) + (CAAA)n         Simple_repeat                2     32     (0)    667  
  207    8.8  0.0  0.0  s_1_1_contig100317   3834  3867  (4416) + (CAAAA)n        Simple_repeat                2     35     (0)    668  
   23    3.3  0.0  0.0  s_1_1_contig100317   8238  8267    (16) + AT_rich         Low_complexity               1     30     (0)    669  
  236   28.6  0.0  3.5  s_1_1_contig100321     57   143  (6994) + GA-rich         Low_complexity               1     84     (0)    670  
  435   15.8  1.3  1.3  s_1_1_contig100321   1261  1337  (5800) C CR1-C4          LINE/CR1                   (5)   4506    4430    671  
  318   14.3  0.0  0.0  s_1_1_contig100321   2292  2340  (4797) + CR1-H           LINE/CR1                  4740   4788    (24)    672  
  239   13.2  0.0  0.0  s_1_1_contig100322   4855  4892     (0) C CR1-E           LINE/CR1                   (4)   4520    4483    673  
  331    8.3  2.1  0.0  s_1_1_contig100324      1    48  (6738) + CR1-E           LINE/CR1                  4466   4514    (10)    674  
   27    0.0  0.0  0.0  s_1_1_contig100324    188   214  (6572) + AT_rich         Low_complexity               1     27     (0)    675  
  207    0.0  0.0  0.0  s_1_1_contig100324    218   240  (6546) + (CAAA)n         Simple_repeat                2     24     (0)    676  
 4667   19.9  1.3  0.5  s_1_1_contig100324   2104  2975  (3811) + CR1-D2          LINE/CR1                  3787   4665    (14)    677  
  231   19.1  2.0  4.1  s_1_1_contig100324   5077  5125  (1661) C CR1-H2          LINE/CR1                 (512)   4300    4253    678  
  452   17.9  0.0  0.0  s_1_1_contig100325    639   716  (1395) + CR1-E           LINE/CR1                  4438   4515     (9)    679  
  368   14.3  0.0  0.0  s_1_1_contig100326      9    64  (5991) + CR1-E           LINE/CR1                  4461   4516     (8)    680  
  499   13.9  1.3  0.0  s_1_1_contig100326   4736  4814  (1241) C CR1-C4          LINE/CR1                   (5)   4506    4427    681  
  299   21.5  4.2  3.1  s_1_1_contig100326   4831  4926  (1129) C CR1-F2          LINE/CR1                   (6)   4247    4151    682  
  610   20.3  3.9  1.7  s_1_1_contig100326   5876  6055     (0) + CR1-C4          LINE/CR1                  4168   4351   (160)    683  
 1529   21.9  1.8  0.3  s_1_1_contig100327      1   326  (8496) + CR1-E           LINE/CR1                  4184   4514    (10)    684  
   22    0.0  0.0  0.0  s_1_1_contig100327   4196  4217  (4605) + AT_rich         Low_complexity               1     22     (0)    685  
  454   14.9  2.7  0.0  s_1_1_contig100327   4844  4917  (3905) + CR1-C4          LINE/CR1                  4430   4505     (6)    686  
   22    0.0  0.0  0.0  s_1_1_contig100327   6237  6258  (2564) + AT_rich         Low_complexity               1     22     (0)    687  
  787   22.0  7.5  0.7  s_1_1_contig100328    725  1064  (3132) C CR1-E           LINE/CR1                 (142)   4536    4085    688  
  937   21.1  4.6  1.4  s_1_1_contig100328   2113  2396  (1800) C CR1-E           LINE/CR1                 (547)   3977    3685    688  
  257   12.2  0.0  0.0  s_1_1_contig100328   3248  3288   (908) + CR1-E           LINE/CR1                  4469   4509    (15)    689  
  518   24.7  9.6  0.0  s_1_1_contig100329    146   291  (1889) C CR1-E           LINE/CR1                  (10)   4514    4355    690  
  841   20.3  0.7  1.1  s_1_1_contig100329   1717  1918   (262) C CR1-E           LINE/CR1                   (8)   4559    4327    691  
   21    0.0  0.0  0.0  s_1_1_contig100330   1829  1849  (5545) + AT_rich         Low_complexity               1     21     (0)    692  
  180    0.0  0.0  0.0  s_1_1_contig100330   4121  4140  (3254) + (TAAAA)n        Simple_repeat                2     21     (0)    693  
   21    0.0  0.0  0.0  s_1_1_contig100330   4437  4457  (2937) + AT_rich         Low_complexity               1     21     (0)    694  
  344   25.4  0.0  0.0  s_1_1_contig100330   4525  4595  (2799) C CR1-Y1_Aves     LINE/CR1                  (81)   3258    3188    695 *
 1726   14.5  4.0  2.0  s_1_1_contig100330   4584  4879  (2515) + CR1-E           LINE/CR1                  4218   4519     (5)    696  
  487   15.8 13.9  0.0  s_1_1_contig100331   1626  1726  (4591) + CR1-E           LINE/CR1                  4401   4515     (9)    697  
  277   10.5  0.0  0.0  s_1_1_contig100332      1    38  (1320) + CR1-E           LINE/CR1                  4480   4517     (7)    698  
   30    0.0  0.0  0.0  s_1_1_contig100332    677   706   (652) + AT_rich         Low_complexity               1     30     (0)    699  
  213   14.6  0.0  0.0  s_1_1_contig100332   1298  1345    (13) + (TTTG)n         Simple_repeat                1     48     (0)    700  
   27    4.9  0.0  0.0  s_1_1_contig100334   1921  1961  (8758) + AT_rich         Low_complexity               1     41     (0)    701  
  229   27.2  9.9  0.0  s_1_1_contig100334   8396  8476  (2243) C CR1-Y2_Aves     LINE/CR1                 (233)   3106    3018    702  
  522   17.8  0.0  1.1  s_1_1_contig100334  10209 10299   (420) + CR1-E           LINE/CR1                  4428   4517     (7)    703  
  239   26.1 12.4  1.8  s_1_1_contig100335   1695  1807  (2325) + X9_LINE         LINE/L1?                    20    144    (15)    704  
   23    0.0  0.0  0.0  s_1_1_contig100335   3856  3878   (254) + AT_rich         Low_complexity               1     23     (0)    705  
  776   20.2  1.7  7.2  s_1_1_contig100336   5077  5257    (35) C UCON28c         Unknown                  (183)    385     215    706  
  195    6.9  0.0  0.0  s_1_1_contig100337   2566  2594  (2578) + (TTTTG)n        Simple_repeat                2     30     (0)    707  
  210   11.8  0.0  0.0  s_1_1_contig100339    212   245 (10299) + (TTA)n          Simple_repeat                1     34     (0)    708  
   30    0.0  0.0  0.0  s_1_1_contig100339   3373  3402  (7142) + AT_rich         Low_complexity               1     30     (0)    709  
 1289   17.8  2.2  1.8  s_1_1_contig100339   6931  7159  (3385) + CR1-Y1_Aves     LINE/CR1                  3101   3330     (9)    710  
  262   20.8  0.0  0.0  s_1_1_contig100340      1    48  (8430) + CR1AVI          LINE/CR1                   664    711    (10)    711  
  532   19.5  1.6  4.8  s_1_1_contig100340   2027  2150  (6328) + CR1-E           LINE/CR1                  4392   4511    (13)    712  
  433   14.7  2.7  0.0  s_1_1_contig100340   4440  4514  (3964) + CR1-C3          LINE/CR1                  4454   4530     (9)    713  
  727   20.8  9.7  0.0  s_1_1_contig100340   4845  4988  (3490) C CR1-D2          LINE/CR1                   (3)   4676    4519    714  
  429   18.1  3.1  1.0  s_1_1_contig100340   6534  6643  (1835) C CR1-C3          LINE/CR1                 (605)   3934    3806    715  
  198    0.0  0.0  0.0  s_1_1_contig100341      1    22  (9567) + (TAA)n          Simple_repeat                3     24     (0)    716  
 1174   23.5  2.1  0.0  s_1_1_contig100341   3989  4231  (5358) C CR1-E           LINE/CR1                  (65)   4459    4212    717  
  359   33.0  2.0  8.4  s_1_1_contig100343   8078  8279  (2751) + CR1-C3          LINE/CR1                  4349   4537     (2)    718  
  300   23.6  0.0  0.0  s_1_1_contig100344   5148  5236  (3186) + (TA)n           Simple_repeat                2     90     (0)    719  
  944   27.1  5.4  0.4  s_1_1_contig100345   1172  1430 (10225) + CR1-H           LINE/CR1                  4536   4807     (5)    720  
  215   16.3  2.0  0.0  s_1_1_contig100345   2233  2281  (9374) + T-rich          Low_complexity               2     51     (0)    721  
  980   19.8  0.6  1.1  s_1_1_contig100345   7337  7515  (4140) C CR1-Y2_Aves     LINE/CR1                  (30)   3309    3132    722  
  351   27.9  5.4  0.0  s_1_1_contig100345   7559  7669  (3986) C CR1-Y2_Aves     LINE/CR1                 (202)   3137    3021    722  
   24    0.0  0.0  0.0  s_1_1_contig100345   9800  9823  (1832) + AT_rich         Low_complexity               1     24     (0)    723  
   21    0.0  0.0  0.0  s_1_1_contig100345  10771 10791   (864) + AT_rich         Low_complexity               1     21     (0)    724  
   34    0.0  0.0  0.0  s_1_1_contig100345  11536 11569    (86) + AT_rich         Low_complexity               1     34     (0)    725  
  295   20.6 15.9  0.0  s_1_1_contig100347   2549  2611  (4304) + MIR_Aves1       SINE/MIR                    75    147   (117)    726  
  266   13.9  0.0  0.0  s_1_1_contig100348      1    43 (16441) + CR1-E           LINE/CR1                  4480   4522     (2)    727  
   22    0.0  0.0  0.0  s_1_1_contig100348   7169  7190  (9294) + AT_rich         Low_complexity               1     22     (0)    728  
  298   12.7 16.4  5.6  s_1_1_contig100348   9406  9508  (6976) C CR1-D           LINE/CR1                 (361)   4317    4270    729  
  741   27.6  8.2  9.9  s_1_1_contig100348  16062 16415    (69) + TguLTR5e        LTR/ERVL                     1    348   (195)    730  
 1606   18.9  1.7  1.4  s_1_1_contig10035     657   945    (91) + TguLTR5d        LTR/ERVL                     3    292   (303)    731  
  288   19.5  1.2  3.8  s_1_1_contig100351  10686 10765   (447) + CT-rich         Low_complexity               4     81     (0)    732  
  803   20.1  0.7  0.0  s_1_1_contig100352   5731  5874  (1949) + CR1-C4          LINE/CR1                  4361   4505     (6)    733  
  208   19.7  0.0  7.3  s_1_1_contig100352   7286  7367   (456) + A-rich          Low_complexity               3     78     (0)    734  
  227   14.0  0.0  5.5  s_1_1_contig100352   7385  7475   (348) + A-rich          Low_complexity               4     89     (0)    734  
   21    3.6  0.0  0.0  s_1_1_contig100353   6160  6187  (5749) + AT_rich         Low_complexity               1     28     (0)    735  
  233   21.4  0.0  0.0  s_1_1_contig100353  11895 11936     (0) + CR1-E           LINE/CR1                  2960   3001  (1523)    736  
 2667   17.7  5.4  1.5  s_1_1_contig100354    367   906  (4375) + TguLTR5d        LTR/ERVL                    33    593     (2)    737  
  228   22.5  0.0  0.0  s_1_1_contig100355   2060  2099  (4154) + CR1-Y2_Aves     LINE/CR1                  3284   3323    (16)    738  
 1201   23.8  0.0  7.5  s_1_1_contig100355   5903  6220    (33) + CR1-E           LINE/CR1                  4188   4481    (43)    739  
  185   10.8  2.7  0.0  s_1_1_contig100356    133   169  (5934) + (TTGG)n         Simple_repeat                2     39     (0)    740  
  799   17.0  1.5  0.0  s_1_1_contig100357    877  1011  (3371) C CR1-E           LINE/CR1                   (2)   4522    4386    741  
  349   21.9  1.5  0.6  s_1_1_contig100357   1887  2000  (2382) C CR1-F2          LINE/CR1                  (11)   4801    4738    742  
   25    6.5  0.0  0.0  s_1_1_contig100358     12    57  (6022) + AT_rich         Low_complexity               1     46     (0)    743  
   26    0.0  0.0  0.0  s_1_1_contig100358   4616  4641  (1438) + AT_rich         Low_complexity               1     26     (0)    744  
  675   24.1  7.3  5.7  s_1_1_contig100358   4705  4950  (1129) + GGLTR8B         LTR/ERVL                   820   1069     (2)    745  
  331   13.2  1.9  0.0  s_1_1_contig100359   6984  7036     (0) C CR1-E           LINE/CR1                   (5)   4519    4466    746  
  448   31.3  3.0  2.8  s_1_1_contig100361   5289  5519   (565) + CR1-F0          LINE/CR1                  3981   4215    (32)    747  
  715   19.4  0.0  0.0  s_1_1_contig100362   1286  1414  (4439) C CR1-D2          LINE/CR1                   (5)   4674    4546    748  
 1004   24.4  0.0  0.0  s_1_1_contig100362   4558  4778  (1075) + CR1-E           LINE/CR1                  4227   4447    (77)    749  
  255   20.4  0.0  0.0  s_1_1_contig100363   4005  4058  (5356) + CR1-C4          LINE/CR1                  4245   4298   (213)    750  
  342   13.0  1.9  0.0  s_1_1_contig100363   4059  4112  (5302) + CR1AVI          LINE/CR1                   661    715     (6)    751  
  425   17.3  0.0  0.0  s_1_1_contig100363   9340  9414     (0) C CR1-E           LINE/CR1                   (7)   4517    4443    752  
  436   24.1  7.2  8.2  s_1_1_contig100365   2645  2852  (5448) C CR1-H2          LINE/CR1                  (13)   4799    4607    753  
  308   18.5  0.0 10.8  s_1_1_contig100365   4024  4217  (4083) + (GGATG)n        Simple_repeat                4    176     (0)    754  
  239   40.6  2.4  0.0  s_1_1_contig100365   4159  4323  (3977) + G-rich          Low_complexity               4    172     (0)    755 *
  276    9.5  0.0 11.9  s_1_1_contig100365   4345  4512  (3788) + (GGATG)n        Simple_repeat                4    151     (0)    756  
  417   35.4  3.0  0.0  s_1_1_contig100365   4534  4756  (3544) + G-rich          Low_complexity               1    229     (0)    757  
  287   37.1  2.9  0.0  s_1_1_contig100365   4683  4852  (3448) + (CTGGGG)n       Simple_repeat                5    179     (0)    758 *
  264   20.9  0.4  0.0  s_1_1_contig100365   6769  6827  (1473) C CR1-C2          LINE/CR1                  (10)   4533    4469    759  
  195    4.2  0.0  0.0  s_1_1_contig100365   7901  7924   (376) + (CTAAT)n        Simple_repeat                4     27     (0)    760  
  507   11.6  8.1  0.0  s_1_1_contig100365   8132  8217    (83) C CR1-E           LINE/CR1                   (0)   4524    4432    761  
  357   21.2  1.2  0.0  s_1_1_contig100365   8216  8300     (0) C CR1-C2          LINE/CR1                 (190)   4353    4268    759 *
  450   18.0 13.5  0.0  s_1_1_contig100366      2    90  (3254) C CR1-C4          LINE/CR1                (1251)   3260    3160    762  
   27    0.0  0.0  0.0  s_1_1_contig100367   2189  2215  (2681) + AT_rich         Low_complexity               1     27     (0)    763  
  467   24.6  0.0  0.0  s_1_1_contig100368   5241  5354   (258) C UCON17          Unknown                  (182)    278     165    764  
   22    0.0  0.0  0.0  s_1_1_contig100371   2771  2792   (131) + AT_rich         Low_complexity               1     22     (0)    765  
  275   11.7  2.2  0.0  s_1_1_contig100371   2873  2923     (0) C CR1-E           LINE/CR1                   (0)   4524    4479    766  
  545   19.8  1.9  1.9  s_1_1_contig100373     27   134 (15639) + CR1-B           LINE/CR1                  4354   4461   (106)    767  
  271   13.1  1.5 10.3  s_1_1_contig100373    109   176 (15597) + CR1-G           LINE/CR1                  4183   4244     (3)    768 *
 1089   24.0  0.0  0.4  s_1_1_contig100374      1   234  (5422) + CR1-E           LINE/CR1                  4182   4414   (110)    769  
  206   15.6  0.0  6.2  s_1_1_contig100374    582   629  (5027) + T-rich          Low_complexity               2     46     (0)    770  
  189    0.0  0.0  0.0  s_1_1_contig100374   1836  1856  (3800) + (TTTG)n         Simple_repeat                4     24     (0)    771  
   23    5.4  0.0  0.0  s_1_1_contig100374   4023  4059  (1597) + AT_rich         Low_complexity               1     37     (0)    772  
   25    0.0  0.0  0.0  s_1_1_contig100374   4777  4801   (855) + AT_rich         Low_complexity               1     25     (0)    773  
   28    2.9  0.0  0.0  s_1_1_contig100374   5420  5454   (202) + AT_rich         Low_complexity               1     35     (0)    774  
   24    0.0  0.0  0.0  s_1_1_contig100375   3563  3586 (12098) + AT_rich         Low_complexity               1     24     (0)    775  
  235    8.8  0.0  0.0  s_1_1_contig100375  15651 15684     (0) C CR1AVI          LINE/CR1                   (6)    715     682    776  
  746   14.2 11.0  3.4  s_1_1_contig100376   2782  2927  (5840) + CR1-E           LINE/CR1                  4368   4524     (0)    777  
  469   21.6  0.0  0.0  s_1_1_contig100376   3357  3444  (5323) + CR1AVI          LINE/CR1                   629    716     (5)    778  
 1685   19.0 19.6  1.3  s_1_1_contig100376   6253  6710  (2057) + CR1-Y1_Aves     LINE/CR1                  2797   3338     (1)    779  
 1166   19.6  0.5  0.9  s_1_1_contig100376   6707  6917  (1850) + CR1-Y1_Aves     LINE/CR1                  3121   3330     (9)    780 *
  579   19.1  1.2  2.6  s_1_1_contig100376   6957  7100  (1667) C CR1-D2          LINE/CR1                   (0)   4679    4531    781  
  483   29.4  1.9  3.2  s_1_1_contig100377    362   519  (5650) C LFSINE_Vert     SINE                     (182)    277     122    782  
  180    0.0  0.0  0.0  s_1_1_contig100378   1473  1492  (2725) + (TTG)n          Simple_repeat                2     21     (0)    783  
  730   30.6  9.4  2.5  s_1_1_contig100379    366   758  (2645) C LFSINE_Vert     SINE                      (38)    421       2    784  
   24    0.0  0.0  0.0  s_1_1_contig100379   1133  1156  (2247) + AT_rich         Low_complexity               1     24     (0)    785  
 3534   16.0  1.5  1.5  s_1_1_contig100380   3002  3596   (848) + TguLTR5d        LTR/ERVL                     1    595     (0)    786  
  180    0.0  0.0  0.0  s_1_1_contig100381   6492  6511  (4383) + (CAAAA)n        Simple_repeat                1     20     (0)    787  
   33    0.0  0.0  0.0  s_1_1_contig100381   8406  8438  (2456) + AT_rich         Low_complexity               1     33     (0)    788  
  361    4.0  3.9  3.9  s_1_1_contig100382    390   467  (9758) + (TTTTA)n        Simple_repeat                4     81     (0)    789  
  700   14.8  0.0  0.0  s_1_1_contig100382   4027  4134  (6091) C CR1-E           LINE/CR1                   (0)   4524    4417    790  
  508   25.2  0.0  4.9  s_1_1_contig100382   4698  4843  (5382) C CR1-E           LINE/CR1                 (302)   4222    4110    790  
  197   15.1  1.9  0.0  s_1_1_contig100382   7066  7118  (3107) + A-rich          Low_complexity               1     54     (0)    791  
  252   32.1  4.3  6.4  s_1_1_contig100382   9294  9433   (792) C CR1-Y2_Aves     LINE/CR1                  (35)   3304    3168    792  
  521   33.0  8.9  1.9  s_1_1_contig100382   9484  9798   (427) C CR1-Y1_Aves     LINE/CR1                 (349)   2990    2654    793  
  587   23.3  1.5  0.8  s_1_1_contig100382  10092 10225     (0) C CR1-C4          LINE/CR1                   (2)   4509    4375    794  
  927   19.1  2.0  6.4  s_1_1_contig100383      1   202  (7706) + CR1-C4          LINE/CR1                  4312   4504     (7)    795  
   23    3.3  0.0  0.0  s_1_1_contig100383   3309  3338  (4570) + AT_rich         Low_complexity               1     30     (0)    796  
  394   20.4  8.3  4.6  s_1_1_contig100383   7025  7132   (776) + CR1-Y2_Aves     LINE/CR1                  3214   3325    (14)    797  
  277   15.6  7.0  9.9  s_1_1_contig100385   5311  5381  (5682) + UCON14          DNA?                       204    272    (75)    798  
  690   28.4  3.0  1.3  s_1_1_contig100385   6179  6410  (4653) C CR1-G           LINE/CR1                   (2)   4245    4010    799  
  363   13.8  1.5  1.5  s_1_1_contig100386  10255 10320   (794) + CR1-E           LINE/CR1                  4458   4523     (1)    800  
  482   12.5  2.5  0.0  s_1_1_contig100386  11035 11114     (0) C CR1-E           LINE/CR1                   (8)   4516    4435    801  
  432   15.1  1.4  0.0  s_1_1_contig100387      1    73  (3026) + CR1-C3          LINE/CR1                  4456   4529    (10)    802  
   26    7.4  0.0  0.0  s_1_1_contig100387   2966  3019    (80) + GC_rich         Low_complexity               1     54     (0)    803  
  414   13.5  3.0  0.0  s_1_1_contig100389      1    77  (2166) + CR1-H2          LINE/CR1                  4447   4518     (6)    804  
   23    3.3  0.0  0.0  s_1_1_contig100390   6228  6257  (1875) + AT_rich         Low_complexity               1     30     (0)    805  
  354   18.2  0.0  1.3  s_1_1_contig100391      1    78  (6809) C CR1-E           LINE/CR1                 (254)   4270    4194    806  
  384    5.9  0.0  0.0  s_1_1_contig100392   2819  2869  (7376) + (TGGA)n         Simple_repeat                4     54     (0)    807  
  186    4.3  0.0  0.0  s_1_1_contig100392   5581  5603  (4642) + (GGATG)n        Simple_repeat                5     27     (0)    808  
  492   13.9  0.0  1.2  s_1_1_contig100393   2541  2620   (991) C CR1-E           LINE/CR1                   (6)   4518    4440    809  
  438   17.9  1.2  0.0  s_1_1_contig100393   3525  3608     (3) C CR1-E           LINE/CR1                   (7)   4517    4433    810  
  238   20.0 15.7 17.4  s_1_1_contig100394      1   121  (4928) + TguLTR5d        LTR/ERVL                   477    595     (0)    811  
 1262   16.6  0.0  0.5  s_1_1_contig100395   6529  6746  (5276) C CR1-E           LINE/CR1                  (51)   4473    4257    812  
  438   15.7  0.0  0.0  s_1_1_contig100396    864   933  (3379) C CR1-D2          LINE/CR1                   (7)   4672    4603    813  
 1739   19.3  3.1  0.0  s_1_1_contig100397   2087  2407   (661) C CR1-D2          LINE/CR1                  (10)   4669    4339    814  
   25    0.0  0.0  0.0  s_1_1_contig100398   2116  2140  (7599) + AT_rich         Low_complexity               1     25     (0)    815  
   23    0.0  0.0  0.0  s_1_1_contig100398   2172  2194  (7545) + AT_rich         Low_complexity               1     23     (0)    816  
   21    0.0  0.0  0.0  s_1_1_contig100398   2758  2778  (6961) + AT_rich         Low_complexity               1     21     (0)    817  
   23    0.0  0.0  0.0  s_1_1_contig100398   6575  6597  (3142) + AT_rich         Low_complexity               1     23     (0)    818  
  295   26.4  0.0  0.0  s_1_1_contig100399      1    72  (5402) + CR1-C4          LINE/CR1                  4387   4458    (53)    819  
   21    0.0  0.0  0.0  s_1_1_contig100399   4862  4882   (592) + AT_rich         Low_complexity               1     21     (0)    820  
   27    6.2  0.0  0.0  s_1_1_contig10040       1    48  (1700) + AT_rich         Low_complexity               1     48     (0)    821  
 1039   19.8 10.6  0.0  s_1_1_contig10040    1196  1422   (326) + CR1-E           LINE/CR1                  4274   4524     (0)    822  
   38    2.2  0.0  0.0  s_1_1_contig100400   3754  3798  (1924) + AT_rich         Low_complexity               1     45     (0)    823  
   24    3.2  0.0  0.0  s_1_1_contig100400   4912  4942   (780) + AT_rich         Low_complexity               1     31     (0)    824  
  386   17.9  0.0  0.0  s_1_1_contig100400   5529  5606   (116) + CR1-C           LINE/CR1                  2636   2734  (1809)    825  
  349   16.4  1.7  0.2  s_1_1_contig100400   5656  5722     (0) + CR1-C           LINE/CR1                  2933   2997  (1542)    825  
  283   25.4  1.1  1.8  s_1_1_contig100401    269   375  (3749) + CR1-F2          LINE/CR1                  4739   4803     (9)    826  
  272    7.9  0.0  0.0  s_1_1_contig100401   1867  1904  (2220) + CR1AVI          LINE/CR1                   682    719     (2)    827  
   25    0.0  0.0  0.0  s_1_1_contig100401   1925  1949  (2175) + AT_rich         Low_complexity               1     25     (0)    828  
  323   20.5  1.3  0.0  s_1_1_contig100401   4047  4124     (0) + CR1-E           LINE/CR1                  4207   4285   (239)    829  
  251   21.0  0.0  0.0  s_1_1_contig100403      1    62 (16961) + A-rich          Low_complexity               1     62     (0)    830  
 2103   21.1 10.8  0.0  s_1_1_contig100403  11254 11718  (5305) C CR1-C4          LINE/CR1                   (3)   4508    3994    831  
   24    0.0  0.0  0.0  s_1_1_contig100403  12586 12609  (4414) + AT_rich         Low_complexity               1     24     (0)    832  
  338   16.7 15.3  0.0  s_1_1_contig100404   3648  3719     (0) C CR1-E           LINE/CR1                  (10)   4514    4432    833  
 1361   18.7 21.2  1.2  s_1_1_contig100405   4860  5184  (4892) C CR1-C4          LINE/CR1                   (8)   4503    4114    834  
  189   10.7  0.0  0.0  s_1_1_contig100405   6008  6035  (4041) + (TA)n           Simple_repeat                2     29     (0)    835  
 1820   22.3 12.9  0.0  s_1_1_contig100405   7497  7908  (2168) + CR1-E           LINE/CR1                  4053   4517     (7)    836  
 1299   15.9  1.9  0.0  s_1_1_contig100405   8613  8819  (1257) C CR1-E           LINE/CR1                   (5)   4519    4309    837  
  254   35.2  0.0  8.6  s_1_1_contig100406   3510  3661   (981) + Eulor12         DNA?                        45    183     (1)    838  
  500   18.8 21.2  0.0  s_1_1_contig100407   4432  4591  (1865) C CR1-E           LINE/CR1                 (155)   4369    4176    839  
   26    0.0  0.0  0.0  s_1_1_contig100407   5139  5164  (1292) + AT_rich         Low_complexity               1     26     (0)    840  
   21    0.0  0.0  0.0  s_1_1_contig100408   2521  2541  (3764) + AT_rich         Low_complexity               1     21     (0)    841  
  496   30.4  4.8  5.6  s_1_1_contig100408   5887  6123   (182) + CR1-C2          LINE/CR1                  3060   3271    (68)    842  
  531   12.4  2.2  1.1  s_1_1_contig100408   6216  6305     (0) C CR1-E           LINE/CR1                   (4)   4520    4430    843  
  568   10.3  1.1  1.1  s_1_1_contig100409      1    88  (6220) + CR1-E           LINE/CR1                  4428   4515     (9)    844  
 1665   21.8  1.5  0.9  s_1_1_contig100409    272   614  (5694) C CR1-E           LINE/CR1                   (6)   4518    4174    845  
   27    0.0  0.0  0.0  s_1_1_contig100409   2759  2785  (3523) + AT_rich         Low_complexity               1     27     (0)    846  
   25    0.0  0.0  0.0  s_1_1_contig100409   3149  3173  (3135) + AT_rich         Low_complexity               1     25     (0)    847  
 1158   17.4  0.5  0.0  s_1_1_contig100409   6067  6250    (58) C CR1-C4          LINE/CR1                  (11)   4500    4316    848  
  316    9.7 27.4  0.0  s_1_1_contig100409   6247  6308     (0) C CR1-C4          LINE/CR1                   (6)   4505    4427    849 *
  267   10.8  0.0  0.0  s_1_1_contig100410    269   305  (9324) C CR1-E           LINE/CR1                  (14)   4510    4474    850  
  633   22.8 27.9  0.5  s_1_1_contig100411      1   204  (8484) C CR1-E           LINE/CR1                  (78)   4446    4187    851  
   21    0.0  0.0  0.0  s_1_1_contig100411   4391  4411  (4277) + AT_rich         Low_complexity               1     21     (0)    852  
 1212   19.5  3.9  0.0  s_1_1_contig100411   8433  8688     (0) + CR1-E           LINE/CR1                  4108   4373   (151)    853  
  366   34.9  1.2  4.5  s_1_1_contig100412    556   801  (3936) + GGERVL-A-int    LTR/ERVL                   419    656  (5259)    854  
  503   24.3  0.0  0.0  s_1_1_contig100412   1273  1379  (3358) + GGERVL-B-int    LTR/ERVL                  2141   2247  (2889)    855  
 1490   22.9  4.0  0.7  s_1_1_contig100412   1381  1683  (3054) + GGERVL-B-int    LTR/ERVL                  2595   2907  (2498)    855  
 2719   14.4  8.2  0.0  s_1_1_contig100412   4265  4737     (0) C CR1-Y1_Aves     LINE/CR1                 (188)   3151    2640    856  
  469   26.2  6.0  5.4  s_1_1_contig100413      2   150  (4474) + TguLTR5d        LTR/ERVL                   446    595     (0)    857  
 1066   15.8  0.6  0.0  s_1_1_contig100413   3364  3528  (1096) + TguLTR5d        LTR/ERVL                     1    166   (429)    858  
 1045   15.1 13.4  1.0  s_1_1_contig100413   3525  3725   (899) + TguLTR5d        LTR/ERVL                   370    595     (0)    858 *
 1707   26.0  5.2  0.8  s_1_1_contig100413   4040  4527    (97) + CR1-B2          LINE/CR1                  3974   4463   (109)    859  
  268   21.7 14.1  2.4  s_1_1_contig100414   6367  6451  (1196) + X2_LINE         LINE/CR1                   284    378   (139)    860  
  246   23.7  1.7  0.0  s_1_1_contig100415   3602  3660  (2125) C MIR_Aves1       SINE/MIR                  (95)    169     110    861 *
  468   14.7  1.3  0.0  s_1_1_contig100415   3653  3727  (2058) C CR1-E           LINE/CR1                   (0)   4524    4449    862  
 1620   19.9  3.0  5.9  s_1_1_contig100416   3243  3615  (7510) C CR1-Y2_Aves     LINE/CR1                   (9)   3330    2969    863  
 1565   19.7  2.7  0.0  s_1_1_contig100416   3642  3940  (7185) C CR1-Y2_Aves     LINE/CR1                 (459)   2880    2574    863  
  237   15.6  0.0  0.0  s_1_1_contig100416   7140  7171  (3954) C TguLTR5d        LTR/ERVL                   (0)    595     564    864  
  250   31.1  1.1  0.0  s_1_1_contig100416   8181  8270  (2855) + (TATATG)n       Simple_repeat                3     93     (0)    865  
  339   26.0  0.0  0.0  s_1_1_contig100417      1    73  (4810) C CR1-E           LINE/CR1                (2051)   2473    2401    866  
  306   20.8  1.8 13.5  s_1_1_contig100417   4764  4874     (9) C GGLTR5B         LTR/ERVL                   (0)    543     446    867  
   22    0.0  0.0  0.0  s_1_1_contig100418   6121  6142  (3923) + AT_rich         Low_complexity               1     22     (0)    868  
  207   17.0  0.0  4.1  s_1_1_contig100418   9583  9631   (434) + (TA)n           Simple_repeat                2     48     (0)    869  
  349   20.6  4.1  0.0  s_1_1_contig100418   9993 10065     (0) + CR1-E           LINE/CR1                  1621   1696  (2828)    870  
  205   23.5  2.0  0.0  s_1_1_contig100419   4099  4149  (2315) + (TTA)n          Simple_repeat                3     54     (0)    871  
 1524   14.7 12.4  0.0  s_1_1_contig100420   1667  1924  (4909) + CR1-E           LINE/CR1                  4228   4517     (7)    872  
  455   15.4  5.1  1.3  s_1_1_contig100421      3    81  (4435) + CR1-C3          LINE/CR1                  4451   4532     (7)    873  
  230   26.4 12.5  0.0  s_1_1_contig100421   2162  2233  (2283) + MIR_Aves1       SINE/MIR                    85    165    (99)    874  
  865   14.2  0.0  0.0  s_1_1_contig100421   2947  3073  (1443) + CR1-E           LINE/CR1                  4397   4523     (1)    875  
  317   22.7  1.3  0.0  s_1_1_contig100421   3835  3909   (607) C AmnSINE1        SINE/Deu                 (499)     76       1    876  
 1465   19.9  3.8  0.0  s_1_1_contig100422   1038  1304  (1264) C CR1-C4          LINE/CR1                   (6)   4505    4229    877  
  305   15.5  3.5  0.0  s_1_1_contig100423     35    92  (9745) + GGLTR5A         LTR/ERVL                   536    595     (0)    878  
  281   18.9  3.9  3.9  s_1_1_contig100423     93   106  (9731) C Z-REP           Satellite/macro         (6017)   4329    4258    879  
  443   12.1  1.5  0.0  s_1_1_contig100423   9772  9837     (0) C CR1-C3          LINE/CR1                   (9)   4530    4464    880  
 1134   26.5  3.7  1.0  s_1_1_contig100424      1   294  (3946) C CR1-E           LINE/CR1                (1543)   2981    2680    881  
   28    2.9  0.0  0.0  s_1_1_contig100424   1292  1326  (2914) + AT_rich         Low_complexity               1     35     (0)    882  
  376   30.4  2.4  4.7  s_1_1_contig100426    677   845  (4112) + CR1-Y2_Aves     LINE/CR1                  3151   3315    (24)    883  
  341   20.3  0.0  0.0  s_1_1_contig100426   3460  3518  (1439) + Eulor11         DNA                        179    237   (138)    884  
  638   11.4  0.0  0.0  s_1_1_contig100426   3935  4022   (935) + CR1-D2          LINE/CR1                  4589   4676     (3)    885  
  266   25.0  3.4  5.6  s_1_1_contig100427    776   864  (6310) + Sat-CR1_GG      Satellite                  678    764     (6)    886 *
  499   10.4  5.2  0.0  s_1_1_contig100427    793   869  (6305) + CR1-C4          LINE/CR1                  4430   4510     (1)    887  
   24    0.0  0.0  0.0  s_1_1_contig100427   4218  4241  (2933) + AT_rich         Low_complexity               1     24     (0)    888  
   24    3.2  0.0  0.0  s_1_1_contig100427   6262  6292   (882) + AT_rich         Low_complexity               1     31     (0)    889  
  854   23.1  2.4  6.6  s_1_1_contig100428   1928  2214  (4839) + GGLTR8B         LTR/ERVL                   201    475   (596)    890  
  863   21.1  4.4  3.1  s_1_1_contig100428   2359  2583  (4470) + GGLTR8B         LTR/ERVL                   804   1031    (40)    890  
  209    8.3  2.8  0.0  s_1_1_contig100428   4361  4396  (2657) + (TAAAAA)n       Simple_repeat                3     39     (0)    891  
  219    3.6  0.0  0.0  s_1_1_contig100429   2510  2537  (2060) + (TAAA)n         Simple_repeat                1     28     (0)    892  
   23    0.0  0.0  0.0  s_1_1_contig100429   3592  3614   (983) + AT_rich         Low_complexity               1     23     (0)    893  
   21    0.0  0.0  0.0  s_1_1_contig100429   4293  4313   (284) + AT_rich         Low_complexity               1     21     (0)    894  
  360    8.2  2.0  0.0  s_1_1_contig100430   5418  5466     (0) + CR1-C4          LINE/CR1                  4427   4476    (35)    895  
   21    0.0  0.0  0.0  s_1_1_contig100431   2699  2719 (17216) + AT_rich         Low_complexity               1     21     (0)    896  
  206   19.1  2.4  0.0  s_1_1_contig100431   3625  3666 (16269) + (TA)n           Simple_repeat                2     44     (0)    897  
  207   20.0  0.0  0.0  s_1_1_contig100431   9517  9561 (10374) + A-rich          Low_complexity               1     45     (0)    898  
  207   17.1  0.0  0.0  s_1_1_contig100431  12312 12346  (7589) + (CA)n           Simple_repeat                1     35     (0)    899  
  328   28.9  3.1  1.0  s_1_1_contig100431  12853 12950  (6985) C MER133B         DNA?                      (35)    105       6    900  
   21    0.0  0.0  0.0  s_1_1_contig100431  17317 17337  (2598) + AT_rich         Low_complexity               1     21     (0)    901  
  251   19.6  1.8  1.8  s_1_1_contig100431  19558 19614   (321) + CR1-E           LINE/CR1                  4458   4514    (10)    902  
  244   24.3 10.0  0.0  s_1_1_contig100432   1905  1974  (7753) + MIR_Aves1       SINE/MIR                   166    242    (22)    903  
  212   18.9  0.0  0.0  s_1_1_contig100432   4859  4895  (4832) + (TTA)n          Simple_repeat                2     38     (0)    904  
  323   18.0  0.0  1.6  s_1_1_contig100433   1319  1380  (6377) + CR1-E           LINE/CR1                  4163   4223   (301)    905  
   21    0.0  0.0  0.0  s_1_1_contig100433   7099  7119   (638) + AT_rich         Low_complexity               1     21     (0)    906  
 2958   20.3  0.5  2.1  s_1_1_contig100435   5790  6368  (8797) + CR1-E           LINE/CR1                  3949   4518     (6)    907  
  272   22.1  3.8  9.5  s_1_1_contig100435   8195  8299  (6866) C CR1-Y2_Aves     LINE/CR1                  (13)   3326    3228    908  
  315   27.9  0.0  0.0  s_1_1_contig100435   8401  8479  (6686) C CR1-Y1_Aves     LINE/CR1                 (250)   3089    3011    909  
  317   31.6  4.1  3.5  s_1_1_contig100435   9892 10088  (5077) + LFSINE_Vert     SINE                        94    291   (168)    910  
  904   14.1  9.0  0.0  s_1_1_contig100435  12790 12945  (2220) + CR1-C4          LINE/CR1                  4337   4506     (5)    911  
  211   20.4  0.0  2.0  s_1_1_contig100435  13466 13515  (1650) + (CGGGG)n        Simple_repeat                1     49     (0)    912  
  369   34.7  0.6  0.0  s_1_1_contig100435  13688 13863  (1302) + (CCGAG)n        Simple_repeat                1    177     (0)    913  
  260   33.0  0.6  2.2  s_1_1_contig100435  13887 14066  (1099) + (AGCTG)n        Simple_repeat                2    178     (0)    914  
  383   15.2  0.0  0.0  s_1_1_contig100435  15107 15165     (0) C CR1-E           LINE/CR1                   (5)   4519    4461    915  
  259   15.0  0.0  0.0  s_1_1_contig100436   4020  4059     (0) C CR1-D           LINE/CR1                   (5)   4673    4634    916  
  203   17.1  0.0  0.0  s_1_1_contig100437    926   966 (12322) + A-rich          Low_complexity               1     41     (0)    917  
 6402   27.8  3.4  3.3  s_1_1_contig100437   1731  3595  (9693) C CR1-Y2_Aves     LINE/CR1                (1420)   1919      53    918  
  269   24.2 13.2  0.0  s_1_1_contig100437   9287  9377  (3911) + UCON29          DNA/PiggyBac?              224    326   (111)    919  
  961   24.9  5.3  0.8  s_1_1_contig100437  11653 11992  (1296) + CR1-F2          LINE/CR1                  3875   4510     (3)    920  
 1078   20.0  0.5  1.0  s_1_1_contig100437  12177 12383   (905) + CR1-E           LINE/CR1                  4306   4511    (13)    921  
   27    0.0  0.0  0.0  s_1_1_contig100437  13255 13281     (7) + AT_rich         Low_complexity               1     27     (0)    922  
  317    0.0  0.0  6.5  s_1_1_contig100438      5    50  (9083) + (T)n            Simple_repeat                1     43     (0)    923  
   27    2.9  0.0  0.0  s_1_1_contig100438   3976  4009  (5124) + AT_rich         Low_complexity               1     34     (0)    924  
   24    3.2  0.0  0.0  s_1_1_contig100438   4209  4239  (4894) + AT_rich         Low_complexity               1     31     (0)    925  
  326    9.7  0.0  0.0  s_1_1_contig100438   7162  7213  (1920) C CR1-C2          LINE/CR1                   (0)   4543    4479    926  
   21    5.7  0.0  0.0  s_1_1_contig100439    765   799  (4499) + AT_rich         Low_complexity               1     35     (0)    927  
  405   28.4  2.6  0.8  s_1_1_contig100439   4921  5037   (261) + Z-REP           Satellite/macro           4238   4356  (5995)    928 *
  601   21.3  5.5  8.9  s_1_1_contig100439   4952  5223    (75) C GGLTR5A         LTR/ERVL                   (0)    595     300    929  
  683   23.4  4.8  3.6  s_1_1_contig100440    198   456  (2930) C GGLTR8B         LTR/ERVL                  (33)   1038     808    930 *
  686   23.6  3.0  3.0  s_1_1_contig100440    451   647  (2739) C GGLTR8B         LTR/ERVL                 (874)    197       1    930  
  783   28.1  7.5  0.0  s_1_1_contig100441    942  1169  (3617) + GGERVL-B-int    LTR/ERVL                  3710   3954  (1451)    931  
  757   28.7  0.0  0.0  s_1_1_contig100441   1159  1346  (3440) + GGERVL-B-int    LTR/ERVL                  5087   5274   (131)    931 *
  406   24.4  0.0  1.3  s_1_1_contig100441   1489  1567  (3219) C LSU-rRNA_Hsa    rRNA                    (2465)   2570    2493    932  
  602   21.0  3.5  1.2  s_1_1_contig100441   1920  2088  (2698) + TguLTR5d        LTR/ERVL                     1    173   (422)    933  
  534   15.9  1.2  0.0  s_1_1_contig100441   4003  4097   (689) + CR1-C3          LINE/CR1                  4416   4539     (0)    934  
  775   21.3  8.2  2.4  s_1_1_contig100441   4580  4786     (0) + GGLTR5A         LTR/ERVL                     1    219   (376)    935  
  222   19.3  0.0  3.4  s_1_1_contig100443   1474  1532  (2221) + A-rich          Low_complexity               2     58     (0)    936  
  316    7.1  0.0  0.0  s_1_1_contig100444      4    45  (5720) + CR1-E           LINE/CR1                  4480   4521     (3)    937  
   27    0.0  0.0  0.0  s_1_1_contig100444    216   242  (5523) + AT_rich         Low_complexity               1     27     (0)    938  
   23    3.3  0.0  0.0  s_1_1_contig100444   1174  1203  (4562) + AT_rich         Low_complexity               1     30     (0)    939  
  210   19.0  0.0  2.3  s_1_1_contig100444   3198  3240  (2525) + T-rich          Low_complexity               5     46     (0)    940  
  371   31.0  8.9  5.7  s_1_1_contig100444   4018  4263  (1502) + AmnSINE1        SINE/Deu                   149    402   (173)    941  
  286   14.3  5.9  0.0  s_1_1_contig100444   5680  5738    (27) + CR1-F2          LINE/CR1                  4739   4793    (19)    942  
   25    3.1  0.0  0.0  s_1_1_contig100445   4142  4173  (3706) + AT_rich         Low_complexity               1     32     (0)    943  
  240   12.2  0.0  0.0  s_1_1_contig100445   7839  7879     (0) + (A)n            Simple_repeat                1     41     (0)    944  
   22    8.0  0.0  0.0  s_1_1_contig100446   1971  2020  (5389) + AT_rich         Low_complexity               1     50     (0)    945  
 1868   19.5  1.2  0.0  s_1_1_contig100447      1   339  (6463) C CR1-F2          LINE/CR1                 (333)   3920    3578    946  
 3632   21.2 14.2  1.2  s_1_1_contig100447    345  1725  (5077) + CR1-Y2_Aves     LINE/CR1                  1776   3335     (4)    947  
  183   15.6  0.0  0.0  s_1_1_contig100447   5131  5162  (1640) + A-rich          Low_complexity               1     32     (0)    948  
 1764   25.0  0.7  2.4  s_1_1_contig100447   5521  5942   (860) + CR1-F2          LINE/CR1                  3834   4248     (5)    949  
   21    0.0  0.0  0.0  s_1_1_contig100448      1    21  (8592) + AT_rich         Low_complexity               1     21     (0)    950  
  208   23.7  0.0  0.0  s_1_1_contig100449   1285  1322  (2292) + A-rich          Low_complexity               1     38     (0)    951  
  337   18.5  0.0  0.0  s_1_1_contig100450   3784  3837    (50) C CR1-E           LINE/CR1                 (162)   4362    4309    952  
  369   10.2  0.0  0.0  s_1_1_contig100450   3838  3886     (1) C CR1-E           LINE/CR1                 (294)   4230    4182    952  
  288   11.1  0.0  0.0  s_1_1_contig100451    763   807  (4056) + (T)n            Simple_repeat                1     45     (0)    953  
   23    0.0  0.0  0.0  s_1_1_contig100451   1698  1720  (3143) + AT_rich         Low_complexity               1     23     (0)    954  
  421    8.2  3.3  0.0  s_1_1_contig100451   3658  3718  (1145) C CR1-E           LINE/CR1                   (7)   4517    4455    955  
 2065   17.4  0.8  0.6  s_1_1_contig100451   4452  4804    (59) C CR1-E           LINE/CR1                   (0)   4524    4171    956  
  529   16.7  1.0  1.0  s_1_1_contig100452     12   114  (4167) + CR1-E           LINE/CR1                  4420   4522     (2)    957  
 1829   21.6  5.3  7.7  s_1_1_contig100452    147   734  (3547) + TguLTR5d        LTR/ERVL                     1    574    (21)    958  
  198    0.0  0.0  0.0  s_1_1_contig100452   4008  4029   (252) + (T)n            Simple_repeat                1     22     (0)    959  
  183    8.0  0.0  0.0  s_1_1_contig100452   4068  4092   (189) + (TTTTC)n        Simple_repeat                4     28     (0)    960  
  604    4.5  2.3  0.0  s_1_1_contig100453   3935  4022  (2083) + (CA)n           Simple_repeat                2     91     (0)    961  
  180   11.1  0.0  0.0  s_1_1_contig100453   4772  4798  (1307) + (A)n            Simple_repeat                1     27     (0)    962  
  704   23.3  8.0  0.0  s_1_1_contig100454   1808  1970   (725) + UCON28c         Unknown                    202    377   (191)    963  
 1455   23.9 11.7  1.1  s_1_1_contig100457   2026  2683  (3635) + CR1-F2          LINE/CR1                  3466   4252     (1)    964  
  708   20.4  2.2  3.9  s_1_1_contig100457   2858  3077  (3241) + GGLTR8B         LTR/ERVL                   223    476   (588)    965  
   21    3.6  0.0  0.0  s_1_1_contig100457   4712  4739  (1579) + AT_rich         Low_complexity               1     28     (0)    966  
 1038   27.3 12.0  5.4  s_1_1_contig100457   4844  5401   (917) C TguLTR5d        LTR/ERVL                   (0)    595       1    967  
  522    0.0  0.0  0.0  s_1_1_contig100457   5477  5534   (784) + (TTTTA)n        Simple_repeat                2     59     (0)    968  
  651   16.0  0.0  0.0  s_1_1_contig100457   6213  6318     (0) + CR1-D2          LINE/CR1                  4381   4486   (193)    969  
  612   21.2  2.7  0.0  s_1_1_contig100458   3882  4027  (2994) C CR1-E           LINE/CR1                   (9)   4515    4366    970  
  535   16.0 25.2  0.0  s_1_1_contig100458   5732  5862  (1159) C CR1-C4          LINE/CR1                   (3)   4508    4345    971  
  339   15.8  0.0  0.0  s_1_1_contig100459   4040  4096  (6563) + CR1-H           LINE/CR1                  4738   4794    (18)    972  
  258   22.3  3.0  6.9  s_1_1_contig100460   5876  5976  (2943) + MIR_Aves2       SINE/MIR                    55    151   (104)    973  
  310   20.7  0.0  0.0  s_1_1_contig100461      1    58  (3067) C CR1-E           LINE/CR1                (1084)   3440    3383    974  
   23    3.3  0.0  0.0  s_1_1_contig100461   1248  1277  (1848) + AT_rich         Low_complexity               1     30     (0)    975  
  330   21.4  7.1  1.2  s_1_1_contig100462    510   594  (4065) C CR1-Y2_Aves     LINE/CR1                   (9)   3330    3241    976  
  564   33.3  3.7  4.0  s_1_1_contig100462    662   933  (3726) C CR1-Y4          LINE/CR1                 (222)   3117    2880    977  
  203   12.3  8.6  1.7  s_1_1_contig100462   2286  2343  (2316) + A-rich          Low_complexity               3     64     (0)    978  
  183    8.0  0.0  0.0  s_1_1_contig100462   3186  3210  (1449) + (T)n            Simple_repeat                1     25     (0)    979  
   30    6.9  0.0  0.0  s_1_1_contig100462   4307  4364   (295) + AT_rich         Low_complexity               1     58     (0)    980  
  346   32.0  3.0  3.8  s_1_1_contig100463    723   855  (4007) + LFSINE_Vert     SINE                       316    447    (12)    981  
  666   13.6  0.0  0.0  s_1_1_contig100464      1   103  (4406) C CR1-E           LINE/CR1                 (797)   3727    3625    982  
 1223   25.5  4.1  4.4  s_1_1_contig100464   1605  1948  (2561) C GGERVL-A-int    LTR/ERVL                (2898)   3017    2675    983  
  628   14.9  0.9  0.9  s_1_1_contig100466   6374  6481     (0) C CR1-E           LINE/CR1                   (6)   4518    4411    984  
  201   31.1  0.0  0.0  s_1_1_contig100467   4563  4607  (3223) + G-rich          Low_complexity               3     47     (0)    985  
  211   35.2  0.0  0.0  s_1_1_contig100467   5347  5417  (2413) + T-rich          Low_complexity               3     73     (0)    986  
   21    3.6  0.0  0.0  s_1_1_contig100468    524   551 (11464) + AT_rich         Low_complexity               1     28     (0)    987  
  270   29.1  8.3  6.5  s_1_1_contig100468   3351  3519  (8496) + UCON29          DNA/PiggyBac?               35    206   (231)    988  
  228   28.7  1.0  7.8  s_1_1_contig100468   3687  3788  (8227) + UCON29          DNA/PiggyBac?              226    320   (117)    989  
   22    0.0  0.0  0.0  s_1_1_contig100468   4041  4062  (7953) + AT_rich         Low_complexity               1     22     (0)    990  
 1549   26.9  6.8  6.0  s_1_1_contig100468   5403  6324  (5691) C GGLTR8B         LTR/ERVL                  (94)    977       3    991  
   21    0.0  0.0  0.0  s_1_1_contig100468   7292  7312  (4703) + AT_rich         Low_complexity               1     21     (0)    992  
 1640   21.2  1.7  0.6  s_1_1_contig100468  10124 10470  (1545) C CR1-Y2_Aves     LINE/CR1                 (500)   2839    2489    993  
  876   21.7  3.0  0.0  s_1_1_contig100468  10484 10649  (1366) C CR1-Y2_Aves     LINE/CR1                (1454)   1885    1715    993  
 2401   16.3 11.2  0.2  s_1_1_contig100468  11586 12015     (0) + CR1-E           LINE/CR1                  3314   3790   (734)    994  
  399   29.5  0.0  0.0  s_1_1_contig100469   5578  5682  (1354) + LFSINE_Vert     SINE                        89    193   (266)    995  
  581   20.2  0.0 14.4  s_1_1_contig100470      1   139  (4967) C CR1-E           LINE/CR1                 (503)   4021    3903    996  
 2344   18.3  8.0  0.2  s_1_1_contig100470    148   608  (4498) C CR1-E           LINE/CR1                 (212)   4312    3816    997  
   27    8.1  0.0  0.0  s_1_1_contig100471      8    69  (5751) + GC_rich         Low_complexity               1     62     (0)    998  
   21    5.7  0.0  0.0  s_1_1_contig100471   1949  1983  (3837) + GC_rich         Low_complexity               1     35     (0)    999  
  253   28.6  0.0  0.0  s_1_1_contig100471   2037  2113  (3707) + polypyrimidine  Low_complexity               1     77     (0)   1000  
  264    5.9  0.0  0.0  s_1_1_contig100471   3692  3725  (2095) + (TGGA)n         Simple_repeat                4     37     (0)   1001  
  270   17.6  0.0  0.0  s_1_1_contig100472      8    58  (6322) + A-rich          Low_complexity               1     51     (0)   1002  
 1897   20.4 12.9  0.2  s_1_1_contig100472   2580  3012  (3368) + CR1-E           LINE/CR1                  4037   4524     (0)   1003  
  536   17.4  8.7  1.8  s_1_1_contig100472   3922  4091  (2289) + CR1-E           LINE/CR1                  4437   4521     (3)   1004  
 1200   20.2  0.8  1.2  s_1_1_contig100474   3760  4000     (0) C CR1-E           LINE/CR1                 (127)   4397    4158   1005  
  710   19.1  0.7  0.7  s_1_1_contig100475    965  1106  (1853) C CR1-E           LINE/CR1                   (6)   4518    4377   1006  
  318   19.7  1.3  0.0  s_1_1_contig100475   2884  2959     (0) + CR1-C3          LINE/CR1                  4059   4135   (404)   1007  
   22    5.6  0.0  0.0  s_1_1_contig100476   1584  1619  (2923) + AT_rich         Low_complexity               1     36     (0)   1008  
  276   20.3  0.0  1.7  s_1_1_contig100477      2    61 (11350) + CR1-E           LINE/CR1                  4389   4447    (77)   1009  
 2298   19.1  7.0  3.1  s_1_1_contig100477   3705  4211  (7200) C CR1-D2          LINE/CR1                  (13)   4799    4220   1010  
  218   13.6  2.3  0.0  s_1_1_contig100477   9381  9424  (1987) + CT-rich         Low_complexity               2     46     (0)   1011  
   21    3.6  0.0  0.0  s_1_1_contig100478     57    84 (12597) + AT_rich         Low_complexity               1     28     (0)   1012  
   21    3.6  0.0  0.0  s_1_1_contig100478   6438  6465  (6216) + AT_rich         Low_complexity               1     28     (0)   1013  
  323   21.0  0.0  0.0  s_1_1_contig100478   7642  7703  (4978) C CR1-D           LINE/CR1                   (6)   4672    4611   1014  
   27    2.9  0.0  0.0  s_1_1_contig100479     63    96  (5017) + AT_rich         Low_complexity               1     34     (0)   1015  
  994   20.2  6.8  0.5  s_1_1_contig100479   4879  5097    (16) + CR1-E           LINE/CR1                  4143   4375   (149)   1016  
   23    0.0  0.0  0.0  s_1_1_contig10048     170   192   (914) + AT_rich         Low_complexity               1     23     (0)   1017  
  183   13.9  0.0  0.0  s_1_1_contig10048     820   855   (251) + (T)n            Simple_repeat                1     36     (0)   1018  
  344   12.0  0.0  0.0  s_1_1_contig100480   4308  4357    (36) C CR1-E           LINE/CR1                (1398)   3126    3077   1019  
  322   16.1 31.2  0.0  s_1_1_contig100481      8   100  (6730) C CR1-E           LINE/CR1                 (246)   4278    4157   1020  
  248   31.1  8.9  0.8  s_1_1_contig100482   3137  3259  (6903) + LFSINE_Vert     SINE                       218    350   (109)   1021  
   33    8.0  0.0  0.0  s_1_1_contig100482   9720  9794   (368) + GC_rich         Low_complexity               1     75     (0)   1022  
   25    6.5  0.0  0.0  s_1_1_contig100482  10071 10116    (46) + GC_rich         Low_complexity               1     46     (0)   1023  
  947   23.7 13.8  1.6  s_1_1_contig100483      1   305  (2248) + CR1-H           LINE/CR1                  4425   4766    (46)   1024  
   24    3.2  0.0  0.0  s_1_1_contig100483   2523  2553     (0) + AT_rich         Low_complexity               1     31     (0)   1025  
  335   17.2  0.0  0.0  s_1_1_contig100484      1    58  (7444) C CR1-E           LINE/CR1                (1325)   3199    3142   1026  
   24    3.2  0.0  0.0  s_1_1_contig100484   3095  3125  (4377) + AT_rich         Low_complexity               1     31     (0)   1027  
   22    0.0  0.0  0.0  s_1_1_contig100484   7072  7093   (409) + AT_rich         Low_complexity               1     22     (0)   1028  
 3751   18.1  4.1  0.0  s_1_1_contig100485   2645  3323  (3782) C CR1-Y1_Aves     LINE/CR1                  (12)   3327    2621   1029  
 1844   17.5  4.9  4.0  s_1_1_contig100487    306   675  (2718) C CR1-E           LINE/CR1                   (9)   4515    4143   1030  
  484   19.8  0.1  0.3  s_1_1_contig100488      1   101  (3833) + CR1-E           LINE/CR1                  4428   4518     (6)   1031  
  278   26.1  1.1  2.7  s_1_1_contig100488    314   422  (3512) + MIR_Aves1       SINE/MIR                    84    191    (73)   1032  
  492    1.8  0.0  0.0  s_1_1_contig100489   8181  8237  (5250) + (GGATG)n        Simple_repeat                4     60     (0)   1033  
  230   24.6  5.1  7.6  s_1_1_contig100489   8635  8713  (4774) + UCON2           Unknown                     34    110   (172)   1034  
  312   30.2  2.3  4.5  s_1_1_contig100489  12331 12462  (1025) C UCON6           Unknown                  (102)    199      71   1035  
  189    0.0  0.0  0.0  s_1_1_contig100489  12867 12887   (600) + (TAAA)n         Simple_repeat                1     21     (0)   1036  
  205   21.7  2.2  0.0  s_1_1_contig100489  13087 13132   (355) + (TATG)n         Simple_repeat                4     50     (0)   1037  
   26    3.0  0.0  0.0  s_1_1_contig10049    1995  2027  (2961) + AT_rich         Low_complexity               1     33     (0)   1038  
   21    0.0  0.0  0.0  s_1_1_contig10049    3746  3766  (1222) + AT_rich         Low_complexity               1     21     (0)   1039  
  180    7.7  0.0  0.0  s_1_1_contig100490    557   582  (9899) + (T)n            Simple_repeat                1     26     (0)   1040  
  233   30.5  7.5  3.8  s_1_1_contig100490    718   877  (9604) C LFSINE_Vert     SINE                      (27)    432     267   1041  
  180   13.5  0.0  0.0  s_1_1_contig100490   7517  7553  (2928) + (CAAA)n         Simple_repeat                2     38     (0)   1042  
  475   11.0  2.4  2.4  s_1_1_contig100490   7810  7893  (2588) C CR1-E           LINE/CR1                   (1)   4523    4440   1043  
  554   26.9  6.9  1.9  s_1_1_contig100490   7956  8114  (2367) + Eulor11         DNA                         93    259   (116)   1044  
   26    8.2  0.0  0.0  s_1_1_contig100490   8185  8245  (2236) + AT_rich         Low_complexity               1     61     (0)   1045  
  321    6.8  0.0  0.0  s_1_1_contig100490   9794  9837   (644) + (TTTTG)n        Simple_repeat                2     45     (0)   1046  
  450   15.5  6.7  2.5  s_1_1_contig100491      1   119 (12933) C CR1-E           LINE/CR1                 (472)   4052    3929   1047  
  183    4.2  0.0  0.0  s_1_1_contig100491    185   208 (12844) + (CACAG)n        Simple_repeat                3     26     (0)   1048  
  273   12.5  6.9  0.0  s_1_1_contig100491   3036  3097  (9955) + CR1-E           LINE/CR1                  4471   4516     (8)   1049  
  225    9.4  0.0  0.0  s_1_1_contig100491   9614  9645  (3407) + (TAA)n          Simple_repeat                2     33     (0)   1050  
  330   16.1  0.4  0.6  s_1_1_contig100491  12967 13052     (0) + CR1-C2          LINE/CR1                  4217   4319   (224)   1051  
  225   25.4  0.0  0.0  s_1_1_contig100492   5603  5673     (0) + T-rich          Low_complexity               1     71     (0)   1052  
   21    3.6  0.0  0.0  s_1_1_contig100493   4535  4562  (2822) + AT_rich         Low_complexity               1     28     (0)   1053  
   24    0.0  0.0  0.0  s_1_1_contig100493   5597  5620  (1764) + AT_rich         Low_complexity               1     24     (0)   1054  
   21    0.0  0.0  0.0  s_1_1_contig100494    259   279  (2248) + AT_rich         Low_complexity               1     21     (0)   1055  
  207   19.1  0.0  0.0  s_1_1_contig100495   3206  3252  (1503) + T-rich          Low_complexity               1     47     (0)   1056  
  720   17.6  1.6  0.0  s_1_1_contig100495   3288  3412  (1343) + CR1-E           LINE/CR1                  4392   4518     (6)   1057  
 1155   15.7  9.6  1.9  s_1_1_contig100495   3485  3724  (1031) C CR1-C4          LINE/CR1                  (27)   4497    4230   1058  
  343   14.6  0.0  0.0  s_1_1_contig100496      1    55 (15404) C CR1-E           LINE/CR1                 (195)   4329    4275   1059  
  353   27.8  1.7  0.0  s_1_1_contig100497   7775  7889  (6975) + MIR_Aves1       SINE/MIR                   128    244    (20)   1060  
   30    2.7  0.0  0.0  s_1_1_contig100497   9463  9499  (5365) + AT_rich         Low_complexity               1     37     (0)   1061  
   21    3.6  0.0  0.0  s_1_1_contig100497  11270 11297  (3567) + AT_rich         Low_complexity               1     28     (0)   1062  
   24    3.2  0.0  0.0  s_1_1_contig100497  11332 11362  (3502) + AT_rich         Low_complexity               1     31     (0)   1063  
  677   11.9 21.2  0.0  s_1_1_contig100497  14747 14864     (0) + CR1-E           LINE/CR1                  3048   3190  (1334)   1064  
  345   11.5  4.8  1.6  s_1_1_contig100499      1    62  (4852) + CR1-C4          LINE/CR1                  4437   4500    (11)   1065  
  371   18.1 24.5  0.0  s_1_1_contig100499     79   172  (4742) C CR1-E           LINE/CR1                 (181)   4343    4227   1066  
 1701   22.0  1.3  0.3  s_1_1_contig100499   3813  4186   (728) + CR1-Y4          LINE/CR1                  4014   4391   (124)   1067  
  307   21.1  2.6  0.0  s_1_1_contig100499   4839  4914     (0) + CR1-C4          LINE/CR1                  4251   4328   (183)   1068  
  513   16.1  0.0  0.0  s_1_1_contig100500      1    81  (2698) + CR1-E           LINE/CR1                  4437   4517     (7)   1069  
  530   21.6  0.0  1.0  s_1_1_contig100500   2676  2778     (1) C CR1-E           LINE/CR1                   (1)   4523    4422   1070  
  914   18.0 16.9  3.5  s_1_1_contig100502      1   201  (4964) C CR1-C4          LINE/CR1                  (18)   4493    4266   1071  
  530   26.3 11.8  1.7  s_1_1_contig100502   3384  3594  (1571) C CR1-C4          LINE/CR1                 (124)   3215    3010   1071  
  507   28.8  0.8  0.0  s_1_1_contig100502   3634  3758  (1407) C CR1-C4          LINE/CR1                 (469)   2870    2745   1071  
  454    9.5  8.0  1.3  s_1_1_contig100503     23    97  (6544) + CR1-E           LINE/CR1                  4432   4511    (13)   1072  
  493   12.5  1.2  3.6  s_1_1_contig100503    291   373  (6268) C CR1-C4          LINE/CR1                   (7)   4504    4424   1073 *
 1245   22.4  0.0  0.0  s_1_1_contig100503    359   590  (6051) C CR1-E           LINE/CR1                (1649)   2875    2644   1074  
   24    6.7  0.0  0.0  s_1_1_contig100503   1993  2037  (4604) + AT_rich         Low_complexity               1     45     (0)   1075  
  264   31.8  9.8  5.4  s_1_1_contig100503   4936  5138  (1503) C CR1-C2          LINE/CR1                  (66)   4477    4266   1076  
   28    0.0  0.0  0.0  s_1_1_contig100503   6614  6641     (0) + AT_rich         Low_complexity               1     28     (0)   1077  
  195   12.9  0.0  0.0  s_1_1_contig100504   2413  2443  (3876) + (A)n            Simple_repeat                1     31     (0)   1078  
  255   30.0  3.8  0.0  s_1_1_contig100504   2521  2600  (3719) C CR1-Y2_Aves     LINE/CR1                   (8)   3331    3249   1079  
   21    5.7  0.0  0.0  s_1_1_contig100505    684   718  (6706) + AT_rich         Low_complexity               1     35     (0)   1080  
  458   18.1  0.2  0.6  s_1_1_contig100506      1   110  (6819) C CR1-C3          LINE/CR1                (1658)   2866    2770   1081  
   27    0.0  0.0  0.0  s_1_1_contig100506   1360  1386  (5543) + AT_rich         Low_complexity               1     27     (0)   1082  
 1815   33.2  8.8  1.8  s_1_1_contig100506   2195  3186  (3743) C CR1-Y2_Aves     LINE/CR1                 (570)   2769    1826   1083  
  428   13.9  1.4  1.4  s_1_1_contig100506   6856  6928     (1) C CR1-C3          LINE/CR1                  (12)   4527    4455   1084  
  565   19.7  2.4  0.8  s_1_1_contig100507   6201  6323   (271) + CR1-E           LINE/CR1                  4391   4515     (9)   1085  
  186   14.3  0.0  0.0  s_1_1_contig100508    745   779  (3382) + (TCC)n          Simple_repeat                3     37     (0)   1086  
  355   34.9  0.0  0.0  s_1_1_contig100508   1043  1148  (3013) + (CCCCAG)n       Simple_repeat                2    107     (0)   1087  
  392   22.6 10.0  3.7  s_1_1_contig100508   1824  1959  (2202) C CR1-F2          LINE/CR1                  (10)   4802    4677   1088  
  483   18.0  2.2  1.1  s_1_1_contig100508   4069  4158     (3) + CR1-E           LINE/CR1                  3148   3238  (1286)   1089  
  216    9.7  0.0  0.0  s_1_1_contig100509   1588  1618  (4665) + (T)n            Simple_repeat                1     31     (0)   1090  
  203    9.5  9.5  0.0  s_1_1_contig100509   6125  6198    (85) + (TA)n           Simple_repeat                1     81     (0)   1091  
  263   11.4  2.3  0.0  s_1_1_contig100510      1    44  (8445) + CR1-E           LINE/CR1                  4475   4519     (5)   1092  
  557   21.3  1.9  1.3  s_1_1_contig100510   1146  1302  (7187) + CR1-E           LINE/CR1                  4184   4341   (183)   1093  
  204   32.1  1.2  0.0  s_1_1_contig100510   4108  4191  (4298) + (CATA)n         Simple_repeat                3     87     (0)   1094  
  240   18.6  9.8  3.3  s_1_1_contig100510   7180  7240  (1249) + MIR_Aves1       SINE/MIR                   120    184    (80)   1095  
  562   14.8  1.1  0.0  s_1_1_contig100511   3004  3091     (0) C CR1-E           LINE/CR1                   (3)   4521    4433   1096  
   22    0.0  0.0  0.0  s_1_1_contig100513   5533  5554  (2883) + GC_rich         Low_complexity               1     22     (0)   1097  
  326   13.4  1.5  0.0  s_1_1_contig100513   8370  8436     (1) + (TCTCC)n        Simple_repeat                5     72     (0)   1098  
   37    6.2  0.0  0.0  s_1_1_contig100514   2072  2136  (9271) + AT_rich         Low_complexity               1     65     (0)   1099  
  517   19.4 11.7  0.0  s_1_1_contig100514   3186  3288  (8119) C CR1-C4          LINE/CR1                   (9)   4502    4388   1100  
  267   21.3  4.9  0.0  s_1_1_contig100514   3319  3379  (8028) C CR1-C4          LINE/CR1                (1057)   3454    3391   1100  
  443   14.5  1.3  1.3  s_1_1_contig100515   4416  4492  (1718) + CR1-C4          LINE/CR1                  4430   4506     (5)   1101  
 1387   17.7 17.1  0.3  s_1_1_contig100515   5883  6210     (0) + CR1-F           LINE/CR1                  3640   4022   (491)   1102  
  506   22.7  3.2  0.1  s_1_1_contig100517   2977  3112  (6807) + CR1-E           LINE/CR1                  4347   4494    (30)   1103  
  310   11.9  6.7  1.7  s_1_1_contig100517   5006  5065  (4854) + CR1-H2          LINE/CR1                  4616   4670     (8)   1104  
   23    0.0  0.0  0.0  s_1_1_contig100519    227   249  (1930) + AT_rich         Low_complexity               1     23     (0)   1105  
 2892   22.7  3.0  0.0  s_1_1_contig100521   5318  5893  (2073) + TguLTR5e        LTR/ERVL                     1    593     (5)   1106  
   22    5.6  0.0  0.0  s_1_1_contig100521   7912  7947    (19) + AT_rich         Low_complexity               1     36     (0)   1107  
  446   19.1  1.1  0.0  s_1_1_contig100522   3212  3305     (9) C CR1-E           LINE/CR1                  (23)   4501    4407   1108  
   25    0.0  0.0  0.0  s_1_1_contig100523   1373  1397  (4198) + AT_rich         Low_complexity               1     25     (0)   1109  
  401   28.0  9.3  3.1  s_1_1_contig100523   4304  4528  (1067) + GGLTR7A         LTR/ERV1                   364    602     (8)   1110  
  493   19.4 13.0  0.0  s_1_1_contig100523   5369  5476   (119) + CR1-C4          LINE/CR1                  4070   4191   (320)   1111  
  203   30.8  0.0  0.0  s_1_1_contig100524     18    82  (6289) + (CATATA)n       Simple_repeat                2     66     (0)   1112  
  485    7.7  1.5  0.0  s_1_1_contig100524   3311  3375  (2996) C CR1-E           LINE/CR1                   (0)   4524    4459   1113  
 1244   18.4  0.5  0.0  s_1_1_contig100524   6154  6371     (0) + CR1-E           LINE/CR1                  4112   4330   (194)   1114  
   25    3.1  0.0  0.0  s_1_1_contig100525   3668  3699  (2688) + AT_rich         Low_complexity               1     32     (0)   1115  
   23    3.3  0.0  0.0  s_1_1_contig100525   4755  4784  (1603) + AT_rich         Low_complexity               1     30     (0)   1116  
   27    4.9  0.0  0.0  s_1_1_contig100525   6209  6249   (138) + AT_rich         Low_complexity               1     41     (0)   1117  
  971   32.9  9.6  1.5  s_1_1_contig100526    872  1455  (4506) C CR1-Y4          LINE/CR1                  (30)   4485    3855   1118  
  526   32.5  9.7  3.6  s_1_1_contig100526   1946  2464  (3497) C CR1-Y4          LINE/CR1                 (673)   2666    2120   1118  
 1378   16.6  5.0  0.6  s_1_1_contig100526   5439  5695   (266) + CR1-B2          LINE/CR1                  4289   4572     (0)   1119  
  475   18.6  4.3  2.6  s_1_1_contig100527   3979  4094     (6) + CR1-E           LINE/CR1                  4122   4239   (285)   1120  
   23    3.3  0.0  0.0  s_1_1_contig100528   7648  7677   (728) + AT_rich         Low_complexity               1     30     (0)   1121  
  354   15.8 24.4  0.0  s_1_1_contig100528   8249  8330    (75) + CR1-E           LINE/CR1                  4416   4517     (7)   1122  
 2329   24.2  2.8  2.6  s_1_1_contig100529   2280  2974  (5506) C CR1-E           LINE/CR1                 (395)   4129    3659   1123  
   22    0.0  0.0  0.0  s_1_1_contig100529   4938  4959  (3521) + AT_rich         Low_complexity               1     22     (0)   1124  
  335   11.9  1.5  0.0  s_1_1_contig100529   5741  5807  (2673) + (CAAAA)n        Simple_repeat                2     69     (0)   1125  
  260    5.3  0.0  2.6  s_1_1_contig10053    2484  2522  (1514) + (TTTTA)n        Simple_repeat                3     40     (0)   1126  
  246    8.1  0.0  0.0  s_1_1_contig100530   3095  3131   (537) + (CA)n           Simple_repeat                1     37     (0)   1127  
   21    0.0  0.0  0.0  s_1_1_contig100531    213   233  (3689) + AT_rich         Low_complexity               1     21     (0)   1128  
   21    3.6  0.0  0.0  s_1_1_contig100531   1754  1781  (2141) + AT_rich         Low_complexity               1     28     (0)   1129  
  209   22.2  0.0  2.2  s_1_1_contig100531   3063  3108   (814) + T-rich          Low_complexity               4     48     (0)   1130  
 1669   26.5  0.0  0.0  s_1_1_contig100531   3149  3540   (382) + CR1-Y2_Aves     LINE/CR1                  1016   1407  (1932)   1131  
 1042   27.4  0.0  2.3  s_1_1_contig100532      5   262  (6877) C CR1-F2          LINE/CR1                 (985)   3528    3277   1132  
  544   18.5  0.0  0.5  s_1_1_contig100532    612   707  (6432) C CR1-F2          LINE/CR1                 (327)   3926    3843   1132  
   22    0.0  0.0  0.0  s_1_1_contig100533   5260  5281  (6818) + AT_rich         Low_complexity               1     22     (0)   1133  
  398    8.6  1.7  0.0  s_1_1_contig100534      1    58  (5106) + CR1-E           LINE/CR1                  4465   4523     (1)   1134  
  207   10.0  0.0  0.0  s_1_1_contig100534   3583  3612  (1552) + (CAAA)n         Simple_repeat                2     31     (0)   1135  
  826   25.6  7.7  1.0  s_1_1_contig100535   4310  4518 (11068) + CR1-H           LINE/CR1                  4572   4794    (18)   1136  
  201    9.4  0.0  0.0  s_1_1_contig100535   5025  5056 (10530) + (CA)n           Simple_repeat                1     32     (0)   1137  
 1284   14.8  0.0  0.5  s_1_1_contig100535  15122 15325   (261) + CR1-Y1_Aves     LINE/CR1                  2786   2988   (351)   1138  
  324   28.1  4.7 12.2  s_1_1_contig100535  15326 15489    (97) C TguLTR5d        LTR/ERVL                   (0)    595     390   1139  
  905   18.0  7.9  0.0  s_1_1_contig100536   1757  1934  (4132) + CR1-Y2_Aves     LINE/CR1                  3137   3328    (11)   1140  
   25    3.1  0.0  0.0  s_1_1_contig100536   6026  6057     (9) + AT_rich         Low_complexity               1     32     (0)   1141  
 2551   22.8  2.9  0.2  s_1_1_contig100537      3   556 (23143) C CR1-F2          LINE/CR1                 (113)   4140    3572   1142  
 2247   21.1  1.7  1.6  s_1_1_contig100537    558  1033 (22666) C CR1-H           LINE/CR1                 (832)   3980    3236   1143  
  252   21.7  0.0  4.8  s_1_1_contig100537   6820  6882 (16817) + Eulor2B         DNA?                         1     60   (213)   1144  
   24    0.0  0.0  0.0  s_1_1_contig100537  12750 12773 (10926) + AT_rich         Low_complexity               1     24     (0)   1145  
  189    0.0  0.0  0.0  s_1_1_contig100537  18934 18954  (4745) + (CTCA)n         Simple_repeat                2     22     (0)   1146  
   21    8.2  0.0  0.0  s_1_1_contig100537  22858 22906   (793) + AT_rich         Low_complexity               1     49     (0)   1147  
  229    9.7  0.0  0.0  s_1_1_contig100538   4750  4780  (7332) + CR1-E           LINE/CR1                  4487   4517     (7)   1148  
  202   12.5  0.0  4.0  s_1_1_contig100539     11    60 (12326) + C-rich          Low_complexity               2     49     (0)   1149  
  189    0.0  0.0  0.0  s_1_1_contig100539   6773  6793  (5593) + (TTA)n          Simple_repeat                2     22     (0)   1150  
  213   11.8  5.9  0.0  s_1_1_contig100539   7166  7216  (5170) + (TA)n           Simple_repeat                1     54     (0)   1151  
  226   21.8  3.6  0.0  s_1_1_contig10054     441   495  (1336) + CR1-H2          LINE/CR1                  4739   4795    (17)   1152  
  331   34.1  3.4  5.6  s_1_1_contig10054    1598  1830     (1) C CR1-B           LINE/CR1                 (315)   4252    4025   1153  
  372    7.7  1.9  0.0  s_1_1_contig100540   1469  1520  (5886) + CR1-E           LINE/CR1                  4466   4518     (6)   1154  
  219   11.4  0.0  0.0  s_1_1_contig100540   2724  2758  (4648) + (CAGAG)n        Simple_repeat                4     38     (0)   1155  
   21    3.6  0.0  0.0  s_1_1_contig100540   4115  4142  (3264) + AT_rich         Low_complexity               1     28     (0)   1156  
  220   19.4  0.0  0.0  s_1_1_contig100540   5777  5812  (1594) + A-rich          Low_complexity               1     36     (0)   1157  
  594   18.8  4.3  0.0  s_1_1_contig100541   5962  6078   (961) + CR1-Y1_Aves     LINE/CR1                  3215   3336     (3)   1158  
  576   24.8  0.7  0.7  s_1_1_contig100541   6900  7037     (2) C CR1-E           LINE/CR1                  (10)   4514    4377   1159  
  201   21.3  0.0  0.0  s_1_1_contig100542     90   136  (8754) + (CATATA)n       Simple_repeat                4     50     (0)   1160  
   23    0.0  0.0  0.0  s_1_1_contig100542   3411  3433  (5457) + AT_rich         Low_complexity               1     23     (0)   1161  
  276   18.0  4.0  0.0  s_1_1_contig100544     97   146  (4154) + TguLTR5d        LTR/ERVL                   542    593     (2)   1162  
  416   17.6  0.0  0.0  s_1_1_contig100545   4392  4459   (498) C CR1-D2          LINE/CR1                 (142)   4537    4470   1163  
  219   18.6  5.9  4.0  s_1_1_contig100546   4392  4492  (1238) + C-rich          Low_complexity               4    106     (0)   1164  
  658   29.4  2.6  1.9  s_1_1_contig100547   6714  7045   (290) + CR1-F0          LINE/CR1                  3824   4129     (9)   1165  
  448   16.4  0.0  0.0  s_1_1_contig100548  11077 11149     (0) + CR1-C2          LINE/CR1                  3620   3692   (851)   1166  
 1215   24.8  5.2  3.5  s_1_1_contig100549    512   996 (10731) + CR1-D2          LINE/CR1                  3880   4472   (207)   1167  
   35    0.0  0.0  0.0  s_1_1_contig100549   1675  1709 (10018) + AT_rich         Low_complexity               1     35     (0)   1168  
  186    7.1  0.0  0.0  s_1_1_contig100550   1636  1663  (2926) + (TTTTTG)n       Simple_repeat                2     29     (0)   1169  
  500   10.4  0.0  0.0  s_1_1_contig100551      1    67  (6624) + CR1-D2          LINE/CR1                  4605   4671     (8)   1170  
   25    3.1  0.0  0.0  s_1_1_contig100551   1112  1143  (5548) + AT_rich         Low_complexity               1     32     (0)   1171  
   24    0.0  0.0  0.0  s_1_1_contig100551   3339  3362  (3329) + AT_rich         Low_complexity               1     24     (0)   1172  
  363    6.0  0.0  0.0  s_1_1_contig100551   4645  4694  (1997) + (TTTTG)n        Simple_repeat                3     52     (0)   1173  
  237    6.9  0.0  0.0  s_1_1_contig100554      2    30  (6778) C CR1-C4          LINE/CR1                 (157)   4354    4326   1174  
  666    8.2  2.7  0.9  s_1_1_contig100555      1   111  (3611) + (GAAAA)n        Simple_repeat                5    117     (0)   1175  
  464   20.7 15.3  0.0  s_1_1_contig100555   2540  2650  (1072) + CR1-C4          LINE/CR1                  4380   4507     (4)   1176  
 2075   15.5  0.9  0.3  s_1_1_contig100556   3830  4160  (8219) + CR1-E           LINE/CR1                  4185   4517     (7)   1177  
  285   16.7  0.0  2.0  s_1_1_contig100556   4159  4207  (8172) C CR1-X2          LINE/CR1                  (20)   4118    4071   1178 *
 1880   27.5  6.7  2.6  s_1_1_contig100556   6553  7206  (5173) C CR1-Y2_Aves     LINE/CR1                   (1)   3338    2658   1179  
 1399   22.0  4.5  0.0  s_1_1_contig100556   7413  7680  (4699) + CR1-Y1_Aves     LINE/CR1                  3043   3322    (17)   1180  
  208   11.5  4.8  3.2  s_1_1_contig100556  11119 11181  (1198) + A-rich          Low_complexity               3     66     (0)   1181  
   23    0.0  0.0  0.0  s_1_1_contig100557  12748 12770   (115) + AT_rich         Low_complexity               1     23     (0)   1182  
  518   13.7  3.1  1.0  s_1_1_contig100558   2710  2805     (0) + CR1-C4          LINE/CR1                  4277   4374   (137)   1183  
  297   30.7  0.0  0.0  s_1_1_contig100559  12013 12100  (1444) + (TA)n           Simple_repeat                1     88     (0)   1184  
   21    3.6  0.0  0.0  s_1_1_contig100560   1371  1398 (12311) + AT_rich         Low_complexity               1     28     (0)   1185  
   24    5.3  0.0  0.0  s_1_1_contig100560   5303  5340  (8369) + AT_rich         Low_complexity               1     38     (0)   1186  
  296    4.5  4.5  0.0  s_1_1_contig100560   5639  5682  (8027) + CR1-E           LINE/CR1                  4470   4515     (9)   1187  
   22    0.0  0.0  0.0  s_1_1_contig100560   5834  5855  (7854) + AT_rich         Low_complexity               1     22     (0)   1188  
   25    0.0  0.0  0.0  s_1_1_contig100560   9578  9602  (4107) + AT_rich         Low_complexity               1     25     (0)   1189  
   27    0.0  0.0  0.0  s_1_1_contig100560  13172 13198   (511) + AT_rich         Low_complexity               1     27     (0)   1190  
  186    4.3  0.0  0.0  s_1_1_contig100561     54    76 (15584) + (CCA)n          Simple_repeat                2     24     (0)   1191  
  523   18.6  4.2  0.0  s_1_1_contig100561   1201  1318 (14342) + CR1-E           LINE/CR1                  4397   4519     (5)   1192  
  208   22.4  4.1  0.0  s_1_1_contig100562   5814  5862  (6820) + (CTGTG)n        Simple_repeat                1     51     (0)   1193  
  230   15.5  0.0  4.9  s_1_1_contig100562   6023  6083  (6599) + (TGG)n          Simple_repeat                3     60     (0)   1194  
  447   14.1  2.1  0.0  s_1_1_contig100563   3522  3605     (0) + CR1-B2          LINE/CR1                  4322   4439   (133)   1195  
 3731   27.2  5.0  0.5  s_1_1_contig100564    465  1437   (553) + CR1-Y2_Aves     LINE/CR1                  1218   2234  (1105)   1196  
 1454   17.8  0.0  0.4  s_1_1_contig100564   1432  1679   (311) C CR1-E           LINE/CR1                   (0)   4524    4278   1197 *
  445   16.7  0.0  0.0  s_1_1_contig100564   1674  1739   (251) C CR1-E           LINE/CR1                 (709)   3815    3750   1197 *
  789   20.2  3.2 14.5  s_1_1_contig100564   1737  1985     (5) + CR1-Y2_Aves     LINE/CR1                  2226   2446   (893)   1196  
  646   15.6 12.4  0.8  s_1_1_contig100566      1   129  (7344) C CR1-F           LINE/CR1                 (546)   3967    3824   1198  
  419   17.8 24.3  0.0  s_1_1_contig100567      1   107  (3808) C CR1-E           LINE/CR1                 (260)   4264    4132   1199  
  202   20.4  0.0  5.8  s_1_1_contig100568      1    52 (17064) + GA-rich         Low_complexity               4     52     (0)   1200  
  611   15.8  3.3  5.0  s_1_1_contig100568  11938 12057  (5059) C CR1-E           LINE/CR1                  (10)   4514    4397   1201  
  280   24.2  3.2  0.0  s_1_1_contig100568  12934 12995  (4121) C CR1-Y2_Aves     LINE/CR1                 (131)   3208    3145   1202  
  242   20.3  2.4  4.8  s_1_1_contig100568  16772 16854   (262) + (CGGGG)n        Simple_repeat                3     83     (0)   1203  
  186    4.3  0.0  0.0  s_1_1_contig100568  16946 16968   (148) + (GGGTG)n        Simple_repeat                4     26     (0)   1204  
 1347   21.1  7.1  1.8  s_1_1_contig100569   5246  5582   (963) + CR1-Y2_Aves     LINE/CR1                  2968   3322    (17)   1205  
   35    4.1  0.0  0.0  s_1_1_contig100570    821   869  (5763) + AT_rich         Low_complexity               1     49     (0)   1206  
   21    0.0  0.0  0.0  s_1_1_contig100570   1421  1441  (5191) + AT_rich         Low_complexity               1     21     (0)   1207  
  315    7.1  0.0  0.0  s_1_1_contig100570   5987  6028   (604) + (A)n            Simple_repeat                1     42     (0)   1208  
  225    0.0  0.0  0.0  s_1_1_contig100571   1554  1578  (2887) + (TTCC)n         Simple_repeat                3     27     (0)   1209  
  183    4.2  0.0  0.0  s_1_1_contig100571   2411  2434  (2031) + (TGG)n          Simple_repeat                1     24     (0)   1210  
  590   12.3 10.4  0.0  s_1_1_contig100573   5822  5927     (0) + CR1-E           LINE/CR1                  4070   4186   (338)   1211  
  557   18.0  1.0  1.0  s_1_1_contig100574   3500  3600   (422) + CR1-E           LINE/CR1                  4414   4514    (10)   1212  
  241   31.7  0.9  4.6  s_1_1_contig100575     13   121  (2352) C TguLTR5d        LTR/ERVL                 (467)    128      24   1213  
  936   25.8  2.1  2.1  s_1_1_contig100576     99   379  (4290) C CR1-H           LINE/CR1                  (17)   4795    4515   1214  
  493   14.1  4.5  3.4  s_1_1_contig100578   1469  1556 (10627) + CR1-C4          LINE/CR1                  4423   4511     (0)   1215  
   28    4.8  0.0  0.0  s_1_1_contig100578   9351  9392  (2791) + AT_rich         Low_complexity               1     42     (0)   1216  
  214   19.1  0.0  0.0  s_1_1_contig100578  10208 10249  (1934) + A-rich          Low_complexity               1     42     (0)   1217  
  221   28.6  1.4  0.0  s_1_1_contig100579    647   716  (9555) + (TA)n           Simple_repeat                1     71     (0)   1218  
   26    0.0  0.0  0.0  s_1_1_contig100579   2369  2394  (7877) + AT_rich         Low_complexity               1     26     (0)   1219  
  406   21.6 16.0  4.6  s_1_1_contig100579   9325  9455   (816) C TguLTR5d        LTR/ERVL                   (0)    595     450   1220  
 1304   23.5  4.6  0.3  s_1_1_contig100579   9505  9828   (443) C GGLTR5A         LTR/ERVL                 (257)    338       1   1221  
  842   14.8  0.0  5.7  s_1_1_contig10058     202   359   (408) + TguLTR5d        LTR/ERVL                     1    149   (446)   1222  
  210   18.2  0.0  2.2  s_1_1_contig100580    648   692 (26590) + T-rich          Low_complexity               2     45     (0)   1223  
  231    3.6  0.0  0.0  s_1_1_contig100580   5633  5660 (21622) + (TCC)n          Simple_repeat                3     30     (0)   1224  
  227   29.6  0.0  3.6  s_1_1_contig100580   5746  5857 (21425) + CT-rich         Low_complexity               2    109     (0)   1225  
  288   18.3 19.4  0.0  s_1_1_contig100580  15323 15415 (11867) C CR1-Y1_Aves     LINE/CR1                   (9)   3330    3220   1226  
  667   26.6  9.1  0.7  s_1_1_contig100580  20039 20398  (6884) C CR1-Y2_Aves     LINE/CR1                  (13)   3326    3077   1227  
  217    0.0  2.9  2.9  s_1_1_contig100580  21907 21940  (5342) + (TCTA)n         Simple_repeat                1     34     (0)   1228  
  310   20.2  2.4  1.6  s_1_1_contig100581   8193  8278   (387) C CR1-F2          LINE/CR1                  (11)   4801    4738   1229  
   21    0.0  0.0  0.0  s_1_1_contig100581   8645  8665     (0) + GC_rich         Low_complexity               1     21     (0)   1230  
  201   19.5  0.0  0.0  s_1_1_contig100583    621   661 (10500) + (TG)n           Simple_repeat                2     42     (0)   1231  
  237   34.7  6.7  0.8  s_1_1_contig100583   1713  1831  (9330) + UCON26          Unknown                    119    244    (99)   1232  
   24    0.0  0.0  0.0  s_1_1_contig100584   2807  2830  (9141) + AT_rich         Low_complexity               1     24     (0)   1233  
   29    2.8  0.0  0.0  s_1_1_contig100584   9055  9090  (2881) + AT_rich         Low_complexity               1     36     (0)   1234  
 1016   22.2  0.0  1.4  s_1_1_contig100584  10167 10376  (1595) + UCON5           Unknown                    195    401     (4)   1235  
 3560   19.3  2.6  0.3  s_1_1_contig100585   2785  3428    (47) + CR1-E           LINE/CR1                  2748   3406  (1118)   1236  
  280   13.3  0.0  0.0  s_1_1_contig100585   3426  3470     (5) C CR1-E           LINE/CR1                   (0)   4524    4480   1237 *
  229   30.4  0.0  2.8  s_1_1_contig100586   2315  2385  (7591) C UCON14          DNA?                     (278)     69       1   1238  
  283   34.2  1.9  2.6  s_1_1_contig100586   2711  2866  (7110) + MER131          SINE?                        2    156    (18)   1239  
 2876   23.4  1.3  0.7  s_1_1_contig100586   3180  3780  (6196) C CR1-F2          LINE/CR1                   (0)   4253    3649   1240  
  744   24.3  0.5  6.0  s_1_1_contig100586   8860  9074   (902) + UCON31          Unknown                     82    284   (100)   1241  
   26    0.0  0.0  0.0  s_1_1_contig100586   9918  9943    (33) + AT_rich         Low_complexity               1     26     (0)   1242  
  202   23.9  0.0  0.0  s_1_1_contig100587   4868  4913  (1888) + A-rich          Low_complexity               1     46     (0)   1243  
  530   14.1  0.0  0.0  s_1_1_contig100588   3252  3329  (1028) + CR1-E           LINE/CR1                  4437   4514    (10)   1244  
   21    0.0  0.0  0.0  s_1_1_contig100589   3092  3112  (8146) + AT_rich         Low_complexity               1     21     (0)   1245  
  244   25.7  2.6  2.6  s_1_1_contig100589   3717  3792  (7466) C MIR_Aves2       SINE/MIR                 (126)    129      54   1246  
  337   27.0 12.0  0.0  s_1_1_contig100589  10333 10432   (826) C MIR_Aves1       SINE/MIR                  (15)    249     138   1247  
  980   19.9  0.0  0.0  s_1_1_contig100589  11088 11258     (0) C CR1-C4          LINE/CR1                   (7)   4504    4334   1248  
  523    4.1 13.7  0.0  s_1_1_contig100590    823   895  (3353) + CR1-C4          LINE/CR1                  4427   4509     (2)   1249  
  947   29.3  0.7  1.1  s_1_1_contig100590   1643  1911  (2337) + CR1-C4          LINE/CR1                  3332   3599   (912)   1250  
  813   24.2  0.0  0.0  s_1_1_contig100590   4051  4210    (38) + CR1-C4          LINE/CR1                  4312   4461    (50)   1250  
  330   32.6  5.4  0.7  s_1_1_contig100591   4953  5100 (16446) + UCON2           Unknown                     54    208    (74)   1251  
  249    3.3  0.0  0.0  s_1_1_contig100592   3037  3066  (8409) + (TAAA)n         Simple_repeat                1     30     (0)   1252  
  414   25.9  5.0 12.1  s_1_1_contig100592   5248  5518  (5957) C TguLTR5d        LTR/ERVL                   (0)    595     283   1253  
   21    0.0  0.0  0.0  s_1_1_contig100592   6231  6251  (5224) + AT_rich         Low_complexity               1     21     (0)   1254  
  275   25.4  0.0  0.0  s_1_1_contig100592   6858  6924  (4551) C MIR_Aves1       SINE/MIR                   (9)    255     189   1255  
   26    3.0  0.0  0.0  s_1_1_contig100592   8764  8796  (2679) + AT_rich         Low_complexity               1     33     (0)   1256  
  356   26.5  8.5  0.8  s_1_1_contig100593    133   250 (13215) + TguLTR5d        LTR/ERVL                   469    595     (0)   1257  
  233   21.0 13.7  2.0  s_1_1_contig100593    170   271 (13194) C Z-REP           Satellite/macro         (5995)   4356    4243   1258 *
  763   28.1  3.7  2.9  s_1_1_contig100593   4844  5085  (8380) + MER126          DNA                          8    251    (57)   1259  
   28    0.0  0.0  0.0  s_1_1_contig100594     25    52 (16476) + AT_rich         Low_complexity               1     28     (0)   1260  
  299   20.7  0.0  0.0  s_1_1_contig100594    588   645 (15883) + CR1-D2          LINE/CR1                  4618   4675     (4)   1261  
  223   16.7  0.0  0.0  s_1_1_contig100594   7311  7352  (9176) + T-rich          Low_complexity               4     45     (0)   1262  
  243   23.3  3.3  0.0  s_1_1_contig100594  12644 12703  (3825) + T-rich          Low_complexity               2     63     (0)   1263  
   21    0.0  0.0  0.0  s_1_1_contig100595   6247  6267 (10767) + AT_rich         Low_complexity               1     21     (0)   1264  
  219    8.8  0.0  0.0  s_1_1_contig100595  14618 14651  (2383) + (TAAA)n         Simple_repeat                2     35     (0)   1265  
  189    0.0  0.0  0.0  s_1_1_contig100596   5582  5602  (5160) + (A)n            Simple_repeat                1     21     (0)   1266  
  193   15.8  1.7  3.4  s_1_1_contig100596   6772  6830  (3932) + T-rich          Low_complexity               5     62     (0)   1267  
  399   10.7  0.0  0.0  s_1_1_contig100596   7652  7707  (3055) + CR1-E           LINE/CR1                  4290   4345   (179)   1268  
   25    7.5  0.0  0.0  s_1_1_contig100596   9817  9869   (893) + AT_rich         Low_complexity               1     53     (0)   1269  
  239   15.0  2.4  2.4  s_1_1_contig100597     41    81  (7063) + CR1-C3          LINE/CR1                  4470   4510    (29)   1270  
  497   27.9  1.2  1.8  s_1_1_contig100597   3905  4068  (3076) + UCON2           Unknown                    120    282     (0)   1271  
  287   16.0  8.4  0.1  s_1_1_contig100598    155   215  (9808) C CR1-Y4          LINE/CR1                  (26)   4489    4445   1272  
  265   33.7  1.0  0.0  s_1_1_contig100598   3651  3748  (6275) C UCON26          Unknown                   (98)    245     147   1273  
  219   21.7  0.0  0.0  s_1_1_contig100598   5404  5449  (4574) + (TG)n           Simple_repeat                2     47     (0)   1274  
  520   10.7  1.3  0.0  s_1_1_contig100598   9949 10023     (0) C CR1-C4          LINE/CR1                   (8)   4503    4428   1275  
  232   18.4  0.0  0.0  s_1_1_contig100599      1    38  (5860) + CR1-Y2_Aves     LINE/CR1                  3301   3338     (1)   1276  
 1394   22.2  1.0  0.1  s_1_1_contig100600      1   289 (10780) C CR1-E           LINE/CR1                  (66)   4445    4136   1277  
  180    0.0  0.0  0.0  s_1_1_contig100600   6340  6359  (4710) + (A)n            Simple_repeat                1     20     (0)   1278  
 2350   24.5  1.6  0.0  s_1_1_contig100600  10580 11069     (0) + CR1-F2          LINE/CR1                  3660   4157    (96)   1279  
  273   14.0  0.0  0.0  s_1_1_contig100601      1    50  (3561) + CR1-E           LINE/CR1                  4292   4341   (183)   1280  
  375   11.7  1.7  0.0  s_1_1_contig100601   2205  2264  (1347) + CR1-E           LINE/CR1                  4449   4509    (15)   1280  
  454   19.7  0.6  1.5  s_1_1_contig100601   3504  3607     (4) + CR1-D2          LINE/CR1                  4466   4537   (142)   1281  
  596   12.8  1.1  1.1  s_1_1_contig100603      1    95 (24395) + CR1-E           LINE/CR1                  4424   4518     (6)   1282  
  470    9.8  2.9  3.6  s_1_1_contig100603   4763  4856 (19634) + CR1-E           LINE/CR1                  4455   4517     (7)   1283  
  223   25.0  0.0  6.2  s_1_1_contig100603   8364  8444 (16046) + T-rich          Low_complexity               4     79     (0)   1284  
 1815   22.6  6.7  0.5  s_1_1_contig100603  10319 10719 (13771) C CR1-E           LINE/CR1                  (32)   4492    4067   1285  
 1568   21.0  0.0  2.2  s_1_1_contig100603  15706 16022  (8468) C CR1-E           LINE/CR1                   (0)   4524    4215   1286  
  307   13.0  0.0  0.0  s_1_1_contig100603  18525 18570  (5920) C MIR_Aves1       SINE/MIR                 (123)    141      96   1287  
  333   10.0  5.6  1.4  s_1_1_contig100604      1    71  (6995) + T-rich          Low_complexity               3     76     (0)   1288  
  342    9.8  0.0  0.0  s_1_1_contig100604   4047  4097  (2969) + (CAG)n          Simple_repeat                3     53     (0)   1289  
  246   19.7 15.8  0.0  s_1_1_contig100605      2    77 (14543) C CR1-C4          LINE/CR1                 (157)   4354    4267   1290  
  212   10.7  8.8  1.8  s_1_1_contig100605    909   965 (13655) + A-rich          Low_complexity               2     62     (0)   1291  
  308   26.1  5.5  3.3  s_1_1_contig100606   5844  5934  (1665) + LFSINE_Vert     SINE                        10    102   (357)   1292  
  547   27.5  9.6  2.5  s_1_1_contig100607    543   822  (8043) C CR1-Y1_Aves     LINE/CR1                 (297)   3042    2743   1293  
 2201   22.5  7.4  1.7  s_1_1_contig100607   1508  2035  (6830) + CR1-Y2_Aves     LINE/CR1                  2764   3321    (18)   1294  
  251   29.2  0.0  0.0  s_1_1_contig100607   7345  7440  (1425) + (ATG)n          Simple_repeat                3     98     (0)   1295  
   22    5.6  0.0  0.0  s_1_1_contig100608   1075  1110  (2936) + AT_rich         Low_complexity               1     36     (0)   1296  
 1094   18.0  8.5  0.5  s_1_1_contig100608   3040  3251   (795) C CR1-E           LINE/CR1                   (9)   4515    4287   1297  
  274   12.2  0.0  0.0  s_1_1_contig100610      1    41  (5347) + CR1-C3          LINE/CR1                  4455   4495    (44)   1298  
   31    2.6  0.0  0.0  s_1_1_contig100610   3279  3316  (2072) + AT_rich         Low_complexity               1     38     (0)   1299  
  366   21.1  6.4  0.9  s_1_1_contig100610   3704  3813  (1575) C TguLTR5d        LTR/ERVL                 (479)    116       1   1300  
  235   25.0  0.0  1.8  s_1_1_contig100611    131   187  (6830) C UCON2           Unknown                  (104)    178     123   1301  
   23    3.3  0.0  0.0  s_1_1_contig100611   3383  3412  (3605) + AT_rich         Low_complexity               1     30     (0)   1302  
   26    0.0  0.0  0.0  s_1_1_contig100612   5913  5938  (1807) + AT_rich         Low_complexity               1     26     (0)   1303  
 3410   16.0  3.2  0.9  s_1_1_contig100613      1   566 (13747) + CR1-D2          LINE/CR1                  4097   4675     (4)   1304  
  239   25.0 10.6  3.9  s_1_1_contig100613   1680  1783 (12530) C MER126          DNA                        (0)    308     198   1305  
  283   28.6  7.6  0.0  s_1_1_contig100613   1784  1888 (12425) + MER126          DNA                        145    257    (51)   1306  
  201    7.4  0.0  0.0  s_1_1_contig100613   3121  3147 (11166) + (CA)n           Simple_repeat                2     28     (0)   1307  
   26    0.0  0.0  0.0  s_1_1_contig100613   8087  8112  (6201) + AT_rich         Low_complexity               1     26     (0)   1308  
  202   14.3  0.0  2.3  s_1_1_contig100613   9910  9952  (4361) + (TTG)n          Simple_repeat                1     42     (0)   1309  
   23    3.3  0.0  0.0  s_1_1_contig100613  13845 13874   (439) + AT_rich         Low_complexity               1     30     (0)   1310  
 2000   18.4  1.7  0.0  s_1_1_contig100614      1   353  (9939) + CR1-F2          LINE/CR1                  3650   4008   (245)   1311  
  678   20.5  8.4  0.6  s_1_1_contig100614    349   515  (9777) + CR1-H           LINE/CR1                  4616   4795    (17)   1312 *
   23    5.4  0.0  0.0  s_1_1_contig100614   4874  4910  (5382) + AT_rich         Low_complexity               1     37     (0)   1313  
  225   21.1  0.0  0.0  s_1_1_contig100614   6040  6096  (4196) + (TA)n           Simple_repeat                1     57     (0)   1314  
   29    4.7  0.0  0.0  s_1_1_contig100614   8042  8084  (2208) + AT_rich         Low_complexity               1     43     (0)   1315  
  550   30.2  9.0  3.1  s_1_1_contig100614   8898  9153  (1139) + LFSINE_Vert     SINE                         4    274   (185)   1316  
  339   23.7  5.4  9.4  s_1_1_contig100614   9761  9909   (383) + CR1-Y2_Aves     LINE/CR1                  3027   3169   (170)   1317  
  225    0.0  0.0  0.0  s_1_1_contig100614  10244 10268    (24) + (TTTCC)n        Simple_repeat                2     26     (0)   1318  
  218   20.4  2.3  0.0  s_1_1_contig100615    322   365  (5668) + GA-rich         Low_complexity               1     45     (0)   1319  
  528   20.4  2.9  0.0  s_1_1_contig100615   5929  6031     (2) + CR1-Y2_Aves     LINE/CR1                  1014   1119  (2220)   1320  
   22    3.5  0.0  0.0  s_1_1_contig100616   1402  1430  (5543) + AT_rich         Low_complexity               1     29     (0)   1321  
  226   16.4  3.6  0.0  s_1_1_contig100618    714   768  (9716) + GA-rich         Low_complexity               2     58     (0)   1322  
  207   10.0  0.0  0.0  s_1_1_contig100618   1072  1101  (9383) + (A)n            Simple_repeat                1     30     (0)   1323  
  216   19.1  0.0  0.0  s_1_1_contig100618   2482  2528  (7956) + T-rich          Low_complexity               1     47     (0)   1324  
   22    0.0  0.0  0.0  s_1_1_contig100618   7634  7655  (2829) + AT_rich         Low_complexity               1     22     (0)   1325  
  180    0.0  0.0  0.0  s_1_1_contig100618  10465 10484     (0) + (A)n            Simple_repeat                1     20     (0)   1326  
  944   20.6  2.7  0.5  s_1_1_contig100619      2   186  (4362) C GGERVL-B-int    LTR/ERVL                (1355)   4050    3862   1327  
  207   17.0  2.1  2.1  s_1_1_contig100619   4115  4162   (386) + (TAA)n          Simple_repeat                3     50     (0)   1328  
  261   11.1  0.0  0.0  s_1_1_contig100620    262   297 (13686) C CR1-E           LINE/CR1                   (0)   4524    4489   1329  
  421   25.9 14.0  4.6  s_1_1_contig100620  11837 12009  (1974) C CR1-C           LINE/CR1                  (99)   4579    4290   1330  
   26    3.0  0.0  0.0  s_1_1_contig100620  12577 12609  (1374) + AT_rich         Low_complexity               1     33     (0)   1331  
  323   10.4  2.1  0.0  s_1_1_contig100622   1133  1180  (3967) + CR1-E           LINE/CR1                  4470   4518     (6)   1332  
  224   27.1  0.0  0.0  s_1_1_contig100622   1815  1862  (3285) + G-rich          Low_complexity               4     51     (0)   1333  
   21    0.0  0.0  0.0  s_1_1_contig100622   5097  5117    (30) + GC_rich         Low_complexity               1     21     (0)   1334  
  506   10.0  3.7  1.2  s_1_1_contig100623      3    83  (5980) + CR1-E           LINE/CR1                  4434   4516     (8)   1335  
   26    3.0  0.0  0.0  s_1_1_contig100623     98   130  (5933) + AT_rich         Low_complexity               1     33     (0)   1336  
   31    0.0  0.0  0.0  s_1_1_contig100623   1153  1183  (4880) + AT_rich         Low_complexity               1     31     (0)   1337  
  864   13.9  0.0  0.0  s_1_1_contig100623   3602  3730  (2333) + CR1-E           LINE/CR1                  4393   4521     (3)   1338  
   21    0.0  0.0  0.0  s_1_1_contig100624    527   547  (2258) + AT_rich         Low_complexity               1     21     (0)   1339  
  709   21.3  2.0  0.0  s_1_1_contig100625   4707  4856     (1) C CR1-E           LINE/CR1                   (8)   4516    4364   1340  
  254   16.7  1.6  4.8  s_1_1_contig100626      1    63  (6637) C CR1-E           LINE/CR1                 (247)   4277    4217   1341  
  217   22.2  0.0  0.0  s_1_1_contig100627   3473  3517  (1948) + (CTG)n          Simple_repeat                1     45     (0)   1342  
   21    0.0  0.0  0.0  s_1_1_contig100628    832   852  (4340) + AT_rich         Low_complexity               1     21     (0)   1343  
 1039   22.4  1.5  0.0  s_1_1_contig100628   2254  2458  (2734) C CR1-E           LINE/CR1                 (470)   4054    3847   1344  
   23    5.4  0.0  0.0  s_1_1_contig100628   4386  4422   (770) + AT_rich         Low_complexity               1     37     (0)   1345  
  304   18.4  6.6  0.0  s_1_1_contig100629      1    76  (7393) C CR1-D2          LINE/CR1                 (237)   4442    4362   1346  
  535   22.2  1.9  0.1  s_1_1_contig100629   1129  1252  (6217) C CR1-Y4          LINE/CR1                   (4)   3335    3232   1347  
   24    5.3  0.0  0.0  s_1_1_contig100630   5753  5790  (1513) + AT_rich         Low_complexity               1     38     (0)   1348  
  518   28.6  7.0  8.9  s_1_1_contig100632    985  1356 (13571) + UCON10          Unknown                      4    368    (67)   1349  
  180    7.7  0.0  0.0  s_1_1_contig100632   3119  3144 (11783) + (GGA)n          Simple_repeat                1     26     (0)   1350  
  293   28.9  7.3  1.6  s_1_1_contig100632  10595 10717  (4210) + MIR_Aves2       SINE/MIR                    52    181    (74)   1351  
  259   18.3 32.9  0.0  s_1_1_contig100632  14846 14927     (0) C CR1-D2          LINE/CR1                   (0)   4679    4571   1352  
  490   26.5  2.2  0.9  s_1_1_contig100633      9   189 (16099) C CR1-E           LINE/CR1                (1608)   2916    2637   1353  
  551   12.8  1.7  0.6  s_1_1_contig100634    942  1040  (2130) C CR1-C2          LINE/CR1                   (3)   4540    4441   1354  
 4001   16.0 16.2  1.1  s_1_1_contig100636   1387  2169  (2645) + CR1-E           LINE/CR1                  3610   4510    (14)   1355  
  662   15.5  0.0  1.0  s_1_1_contig100637      1   104 (11616) C CR1-D           LINE/CR1                 (522)   4156    4054   1356  
   21    0.0  0.0  0.0  s_1_1_contig100637    918   938 (10782) + AT_rich         Low_complexity               1     21     (0)   1357  
  347   17.1  4.0  0.0  s_1_1_contig100637   7453  7528  (4192) + CR1-C4          LINE/CR1                  4422   4500    (11)   1358  
   40    0.0  0.0  0.0  s_1_1_contig100637   9396  9435  (2285) + AT_rich         Low_complexity               1     40     (0)   1359  
 1594   16.4  3.3  0.4  s_1_1_contig100638      2   277 (11512) C CR1-E           LINE/CR1                 (305)   4219    3936   1360  
   25    6.5  0.0  0.0  s_1_1_contig100638    998  1043 (10746) + AT_rich         Low_complexity               1     46     (0)   1361  
   22    0.0  0.0  0.0  s_1_1_contig100638   2303  2324  (9465) + AT_rich         Low_complexity               1     22     (0)   1362  
  214   20.0  5.3  0.0  s_1_1_contig100638   3948  4022  (7767) + (TATAA)n        Simple_repeat                3     81     (0)   1363  
   24    0.0  0.0  0.0  s_1_1_contig100638   5012  5035  (6754) + AT_rich         Low_complexity               1     24     (0)   1364  
   28    0.0  0.0  0.0  s_1_1_contig100638   8771  8798  (2991) + AT_rich         Low_complexity               1     28     (0)   1365  
  261    0.0  0.0  0.0  s_1_1_contig100638  11755 11783     (6) + (TA)n           Simple_repeat                1     29     (0)   1366  
 1185   21.8  9.0  1.0  s_1_1_contig100639   8904  9191  (3187) + CR1-H           LINE/CR1                  4485   4795    (17)   1367  
 2555   18.7  2.3  1.5  s_1_1_contig100639  11813 12290    (88) C CR1-D2          LINE/CR1                   (0)   4679    4198   1368  
  461   19.3  0.0  0.0  s_1_1_contig100639  12292 12374     (4) C CR1-D           LINE/CR1                 (153)   4525    4443   1369  
   23    0.0  0.0  0.0  s_1_1_contig100640   1923  1945   (476) + AT_rich         Low_complexity               1     23     (0)   1370  
  285   14.6 20.0  0.0  s_1_1_contig100641   4584  4638     (0) C CR1-E           LINE/CR1                   (0)   4524    4459   1371  
  728   28.1  2.5  0.0  s_1_1_contig100642      6   208  (4268) C CR1-E           LINE/CR1                (3850)    674     467   1372  
   24    3.2  0.0  0.0  s_1_1_contig100642   2729  2759  (1717) + AT_rich         Low_complexity               1     31     (0)   1373  
 4501   21.8  3.2  0.1  s_1_1_contig100642   3543  4475     (1) + CR1-E           LINE/CR1                  3264   4225   (299)   1374  
  271   13.3  0.0  0.0  s_1_1_contig100644   1931  1975  (6224) C CR1-H           LINE/CR1                  (14)   4798    4759   1375  
  186    4.3  0.0  0.0  s_1_1_contig100644   4651  4673  (3526) + (A)n            Simple_repeat                1     23     (0)   1376  
   25    5.1  0.0  0.0  s_1_1_contig100645   1695  1733   (617) + AT_rich         Low_complexity               1     39     (0)   1377  
  552    9.9  2.5  0.0  s_1_1_contig100645   2267  2347     (3) C CR1-C4          LINE/CR1                   (2)   4509    4427   1378  
  308   14.8  7.4  0.0  s_1_1_contig100646   1341  1394  (8500) + CR1-H           LINE/CR1                  4740   4797    (15)   1379  
 1954   23.1  2.4  1.1  s_1_1_contig100646   8387  8836  (1058) + CR1-F2          LINE/CR1                  3798   4253     (0)   1380  
  241   27.4  2.0  5.9  s_1_1_contig100648     34   134  (6362) C TguLTR5e        LTR/ERVL                 (478)    120      24   1381  
   28    0.0  0.0  0.0  s_1_1_contig100649   4473  4500 (17213) + AT_rich         Low_complexity               1     28     (0)   1382  
  656   13.5  1.9  0.0  s_1_1_contig100649  20311 20414  (1299) + CR1-E           LINE/CR1                  4414   4519     (5)   1383  
  631   17.4  0.0  0.0  s_1_1_contig100649  21580 21688    (25) + CR1-D2          LINE/CR1                  4417   4525   (154)   1384  
  440   35.3  1.1  1.7  s_1_1_contig10065     867  1042   (369) + G-rich          Low_complexity               5    179     (0)   1385  
  341   16.4  0.0  0.0  s_1_1_contig100651      2    56  (3769) C CR1-E           LINE/CR1                 (313)   4211    4157   1386  
  448   18.9  2.1  0.0  s_1_1_contig100651   2480  2574  (1251) + CR1-E           LINE/CR1                  4060   4156   (368)   1387  
  562   19.8  0.8  2.5  s_1_1_contig100651   3707  3825     (0) C CR1-E           LINE/CR1                   (9)   4515    4399   1388  
  638   20.9  9.5  1.9  s_1_1_contig100652  10644 10826  (4379) + CR1-E           LINE/CR1                  4299   4509    (34)   1389  
   25    3.1  0.0  0.0  s_1_1_contig100652  14864 14895   (310) + AT_rich         Low_complexity               1     32     (0)   1390  
   24    3.2  0.0  0.0  s_1_1_contig100653    566   596 (10605) + AT_rich         Low_complexity               1     31     (0)   1391  
   26    5.0  0.0  0.0  s_1_1_contig100653    636   675 (10526) + AT_rich         Low_complexity               1     40     (0)   1392  
   23    5.4  0.0  0.0  s_1_1_contig100653   7569  7605  (3596) + AT_rich         Low_complexity               1     37     (0)   1393  
   32    2.6  0.0  0.0  s_1_1_contig100653   9110  9148  (2053) + AT_rich         Low_complexity               1     39     (0)   1394  
  204   21.1  0.0  0.0  s_1_1_contig100656   1884  1921   (673) + G-rich          Low_complexity               1     38     (0)   1395  
   22    0.0  0.0  0.0  s_1_1_contig100657   1148  1169  (4027) + AT_rich         Low_complexity               1     22     (0)   1396  
  282   10.3  3.3  3.3  s_1_1_contig100657   5063  5122    (74) C CR1-H2          LINE/CR1                   (5)   4519    4470   1397  
  468   17.6  0.0  0.0  s_1_1_contig100657   5123  5196     (0) C CR1-H2          LINE/CR1                 (143)   4381    4308   1397  
  520   14.6  1.2  0.0  s_1_1_contig100658    738   819  (7267) + CR1-E           LINE/CR1                  4435   4517     (7)   1398  
 1997   13.1  0.3  0.7  s_1_1_contig100659   1719  2018  (3276) C CR1-E           LINE/CR1                   (7)   4517    4219   1399  
  350   15.4  0.0  1.5  s_1_1_contig100659   5229  5294     (0) + TguLTR5e        LTR/ERVL                   201    265   (333)   1400  
 1992   25.0  5.6  6.8  s_1_1_contig100660   8456  9558  (1773) + GGLTR8B         LTR/ERVL                     1   1038    (33)   1401  
   27    0.0  0.0  0.0  s_1_1_contig100661      2    28  (6026) + AT_rich         Low_complexity               1     27     (0)   1402  
  281   10.3  0.0  0.0  s_1_1_contig100661   1635  1673  (4381) + CR1-E           LINE/CR1                  4479   4517     (7)   1403  
  221   16.7  0.0  0.0  s_1_1_contig100661   1741  1782  (4272) + A-rich          Low_complexity               1     42     (0)   1404  
  234    9.1  0.0  0.0  s_1_1_contig100661   2364  2396  (3658) + (CA)n           Simple_repeat                2     34     (0)   1405  
  511   19.9  0.4  0.2  s_1_1_contig100661   5697  5807   (247) + CR1-E           LINE/CR1                  3089   3175  (1349)   1406 *
 1242   24.1  5.0  0.0  s_1_1_contig100661   5794  6054     (0) + CR1-E           LINE/CR1                  3307   3580   (944)   1406  
  408   21.8  1.1  1.1  s_1_1_contig100663   3408  3495  (9242) C MER131          SINE?                     (48)    126      39   1407  
   23    0.0  0.0  0.0  s_1_1_contig100663   6025  6047  (6690) + AT_rich         Low_complexity               1     23     (0)   1408  
  260   20.7  5.2  0.0  s_1_1_contig100665      1    58  (9081) + CR1-C3          LINE/CR1                  4373   4433   (106)   1409 *
  563   15.8  0.0  0.0  s_1_1_contig100665     29   123  (9016) C CR1-E           LINE/CR1                  (30)   4494    4400   1410  
  652   17.4  7.8  0.0  s_1_1_contig100665   6487  6601  (2538) C CR1-D2          LINE/CR1                   (6)   4673    4550   1411  
  233    6.2  0.0  0.0  s_1_1_contig100665   9105  9136     (3) C CR1-C4          LINE/CR1                 (142)   4369    4338   1412  
  239    9.4  0.0  0.0  s_1_1_contig100666      1    32 (12486) + CR1-B           LINE/CR1                  4525   4556    (11)   1413  
  248   25.6  0.8  2.3  s_1_1_contig100666   1977  2104 (10414) + T-rich          Low_complexity               5    130     (0)   1414  
   21    3.6  0.0  0.0  s_1_1_contig100666  11029 11056  (1462) + AT_rich         Low_complexity               1     28     (0)   1415  
   26    5.0  0.0  0.0  s_1_1_contig100668   4066  4105   (191) + AT_rich         Low_complexity               1     40     (0)   1416  
   22    3.5  0.0  0.0  s_1_1_contig100670    362   390  (7338) + AT_rich         Low_complexity               1     29     (0)   1417  
   21    0.0  0.0  0.0  s_1_1_contig100670   2069  2089  (5639) + AT_rich         Low_complexity               1     21     (0)   1418  
  974   18.4 24.6  2.6  s_1_1_contig100671   1386  1613  (8273) C CR1-E           LINE/CR1                  (63)   4461    4184   1419  
  636   25.9  5.8  0.5  s_1_1_contig100671   8611  8816  (1070) + CR1-H           LINE/CR1                  4579   4795    (17)   1420  
  451   11.5  0.0  0.0  s_1_1_contig100671   9067  9127   (759) C CR1-D2          LINE/CR1                  (10)   4669    4609   1421  
  311   17.9  3.0  0.0  s_1_1_contig100672      1    67  (8778) C CR1-E           LINE/CR1                 (389)   4135    4067   1422  
  293   18.0  0.0  0.0  s_1_1_contig100672   8473  8522   (323) C CR1-H2          LINE/CR1                  (25)   4787    4738   1423  
  368   17.0  0.0  0.0  s_1_1_contig100672   8778  8845     (0) + CR1-B2          LINE/CR1                  4273   4333   (345)   1424  
  618   20.7  1.6  0.0  s_1_1_contig100674      1   121  (2759) C TguLTR5d        LTR/ERVL                 (468)    127       5   1425  
 1197   29.3 10.3  5.2  s_1_1_contig100675     88   648  (7366) + TguLTR5d        LTR/ERVL                     6    595     (0)   1426  
  807   21.1 10.4  1.1  s_1_1_contig100675   1665  1865  (6149) C CR1-H2          LINE/CR1                   (7)   3332    3121   1427  
   22    3.5  0.0  0.0  s_1_1_contig100675   5641  5669  (2345) + AT_rich         Low_complexity               1     29     (0)   1428  
 2420   22.6  5.8  5.8  s_1_1_contig100675   6628  7229   (785) C CR1-Y2_Aves     LINE/CR1                (1631)   1708    1107   1429  
   22    8.0  0.0  0.0  s_1_1_contig100675   7693  7742   (272) + AT_rich         Low_complexity               1     50     (0)   1430  
  995   21.3  5.9  0.5  s_1_1_contig100676    147   445  (1983) C CR1-E           LINE/CR1                  (48)   4630    4132   1431  
  519   28.2  3.4  4.8  s_1_1_contig100676    635   838  (1590) C CR1-Y2_Aves     LINE/CR1                  (38)   3301    3097   1432  
  252   14.3  0.0  0.0  s_1_1_contig100676   2387  2428     (0) + (T)n            Simple_repeat                1     42     (0)   1433  
  221   18.6  0.0  2.3  s_1_1_contig100677   2255  2298  (2528) + (TATATG)n       Simple_repeat                6     48     (0)   1434  
 1158   20.2  0.5  0.5  s_1_1_contig100677   2754  2967  (1859) C CR1-E           LINE/CR1                  (70)   4454    4241   1435  
  816   18.9  9.2  2.5  s_1_1_contig100677   3097  3300  (1526) C CR1-D2          LINE/CR1                   (5)   4674    4494   1436  
  285   15.8 11.7  0.0  s_1_1_contig100677   4757  4826     (0) + CR1-C3          LINE/CR1                  3572   3664   (875)   1437  
   21    0.0  0.0  0.0  s_1_1_contig100678    173   193  (3468) + AT_rich         Low_complexity               1     21     (0)   1438  
  211   25.6  2.6  0.0  s_1_1_contig100679   2524  2601  (2458) + (TTAA)n         Simple_repeat                1     80     (0)   1439  
  771   25.4  3.2  0.0  s_1_1_contig100679   4386  4574   (485) + CR1-E           LINE/CR1                  4248   4442    (82)   1440  
 1333   25.1  7.6  3.8  s_1_1_contig10068     791  1341  (2296) C GGLTR8B         LTR/ERVL                 (294)    777     206   1441  
   21    0.0  0.0  0.0  s_1_1_contig10068    2837  2857   (780) + AT_rich         Low_complexity               1     21     (0)   1442  
   23    5.4  0.0  0.0  s_1_1_contig10068    3351  3387   (250) + AT_rich         Low_complexity               1     37     (0)   1443  
 4673   21.2  1.8  0.6  s_1_1_contig100680   5256  6201 (10554) + CR1-E           LINE/CR1                  3561   4517     (7)   1444  
  246   11.4  0.0  0.0  s_1_1_contig100681   5034  5068  (3035) + CR1-Y4          LINE/CR1                  4307   4341   (174)   1445 *
  458   22.6  0.9  0.9  s_1_1_contig100681   5056  5162  (2941) + CR1-E           LINE/CR1                  4404   4510    (14)   1446  
  646   12.1 18.1  0.0  s_1_1_contig100681   5910  6025  (2078) C CR1-E           LINE/CR1                  (14)   4510    4374   1447  
  346    8.5  3.2  6.3  s_1_1_contig100681   8037  8099     (4) + CR1-C3          LINE/CR1                  4118   4178   (361)   1448  
  328   24.6  0.0  0.0  s_1_1_contig100682   2882  2946  (5052) C MER131          SINE?                     (85)     89      25   1449  
  385   27.6  4.7  9.0  s_1_1_contig100682   7718  7972    (26) C GGLTR5B         LTR/ERVL                   (0)    543     300   1450  
  991   18.6  2.4  0.0  s_1_1_contig100683      1   167  (4080) C CR1-E           LINE/CR1                 (391)   4133    3963   1451  
  665   13.0  0.0  0.0  s_1_1_contig100683   4156  4247     (0) + CR1-E           LINE/CR1                  3931   4022   (502)   1452  
 2790   20.6  1.8  1.1  s_1_1_contig100684    558  1169  (2295) C CR1-G           LINE/CR1                   (0)   4678    3695   1453  
  412   29.2  0.9  0.0  s_1_1_contig100684   1644  1749  (1715) C MIR_Aves1       SINE/MIR                 (107)    157      51   1454  
 3372   17.8  5.8  0.2  s_1_1_contig100684   2065  2665   (799) C CR1-E           LINE/CR1                   (0)   4524    3890   1455  
   25    0.0  0.0  0.0  s_1_1_contig100685   1043  1067   (575) + AT_rich         Low_complexity               1     25     (0)   1456  
  502   18.3  4.5  2.7  s_1_1_contig100687   2196  2333  (2022) + GGLTR8A         LTR/ERVL                   926   1020    (44)   1457  
  494   17.5  1.2  0.0  s_1_1_contig100687   3009  3088  (1267) C CR1-C4          LINE/CR1                   (4)   4507    4427   1458  
   22    0.0  0.0  0.0  s_1_1_contig100687   3552  3573   (782) + AT_rich         Low_complexity               1     22     (0)   1459  
  923   20.7  6.0  0.5  s_1_1_contig100689   5238  5436  (8827) C CR1-E           LINE/CR1                   (1)   4523    4314   1460  
  208   29.2  0.0  0.0  s_1_1_contig100689   7309  7356  (6907) + C-rich          Low_complexity               5     52     (0)   1461  
  706   22.1  0.7  0.0  s_1_1_contig100689  12624 12768  (1495) C CR1-C4          LINE/CR1                   (0)   4511    4366   1462  
  414    0.0  0.0  0.0  s_1_1_contig100689  14088 14133   (130) + (TG)n           Simple_repeat                2     47     (0)   1463  
  317    6.4  0.2  0.0  s_1_1_contig100690    344   388  (7452) + CR1-H2          LINE/CR1                  4480   4519     (5)   1464  
  701   17.4  2.5  0.0  s_1_1_contig100690   2785  2905  (4935) + CR1-C4          LINE/CR1                  4380   4503     (8)   1465  
  401   15.8  0.0  2.6  s_1_1_contig100690   4162  4239  (3601) C CR1-E           LINE/CR1                 (486)   4038    3963   1466 *
  470   18.8  0.0  1.2  s_1_1_contig100690   4239  4324  (3516) + CR1-D2          LINE/CR1                  4592   4676     (3)   1467  
  280   10.8  0.0  0.0  s_1_1_contig100690   6835  6871   (969) C CR1-E           LINE/CR1                   (8)   4516    4480   1468  
  931   16.8  2.6  0.0  s_1_1_contig100691   4784  4938  (2291) + CR1-E           LINE/CR1                  3023   3181  (1343)   1469  
  719   25.3  1.7  0.6  s_1_1_contig100692   3872  4046   (164) + CR1-E           LINE/CR1                  1357   1533  (2991)   1470  
  296   24.1  5.6  2.2  s_1_1_contig100692   4120  4208     (2) + CR1-B           LINE/CR1                  1673   1764  (2803)   1471  
  207    0.0  0.0  0.0  s_1_1_contig100693    546   568  (7183) + (CAG)n          Simple_repeat                1     23     (0)   1472  
   22    0.0  0.0  0.0  s_1_1_contig100693    948   969  (6782) + AT_rich         Low_complexity               1     22     (0)   1473  
   21    0.0  0.0  0.0  s_1_1_contig100696   6222  6242  (4254) + AT_rich         Low_complexity               1     21     (0)   1474  
   21    0.0  0.0  0.0  s_1_1_contig100696   6638  6658  (3838) + AT_rich         Low_complexity               1     21     (0)   1475  
  236   18.4  5.7  1.1  s_1_1_contig100696   8452  8539  (1957) + (TA)n           Simple_repeat                1     92     (0)   1476  
  893   15.6  0.7  2.0  s_1_1_contig100696   8881  9030  (1466) C CR1-D2          LINE/CR1                   (6)   4673    4526   1477  
  328   21.1 13.0  3.7  s_1_1_contig100696   8966  9073  (1423) + CR1-C4          LINE/CR1                  4375   4492    (19)   1478 *
   22    0.0  0.0  0.0  s_1_1_contig100696   9231  9252  (1244) + AT_rich         Low_complexity               1     22     (0)   1479  
   21    0.0  0.0  0.0  s_1_1_contig100697    551   571  (5559) + AT_rich         Low_complexity               1     21     (0)   1480  
  514   26.8 11.1  4.3  s_1_1_contig100697    637   843  (5287) + LFSINE_Vert     SINE                        58    278   (181)   1481  
  279   23.7  0.0  0.0  s_1_1_contig100698    552   627 (13325) + T-rich          Low_complexity               1     76     (0)   1482  
 2036   18.5  2.7  2.4  s_1_1_contig100698   2057  2428 (11524) + CR1-Y1_Aves     LINE/CR1                  2959   3331     (8)   1483  
  700   21.9 11.9  0.0  s_1_1_contig100698   6221  6380  (7572) C CR1-C4          LINE/CR1                   (7)   4504    4326   1484  
 3445   21.5  3.4  1.8  s_1_1_contig100698   6698  7463  (6489) C CR1-G           LINE/CR1                   (6)   4241    3464   1485  
  247   25.8  0.0  1.6  s_1_1_contig100698   7414  7476  (6476) C Z-REP           Satellite/macro         (4543)   5808    5747   1486 *
 1031   21.5  4.9  0.0  s_1_1_contig100698  10571 10775  (3177) + CR1-Y1_Aves     LINE/CR1                  2758   2972   (367)   1487 *
 1172   24.6  4.8  0.4  s_1_1_contig100698  10773 11041  (2911) C CR1-H           LINE/CR1                  (20)   4792    4512   1488  
 1572   28.4  1.3  0.7  s_1_1_contig100698  13495 13944     (8) + CR1-H           LINE/CR1                  2580   3032  (1780)   1489  
 1568   25.8  3.2  0.2  s_1_1_contig100699   2913  3374  (5775) + CR1-E           LINE/CR1                  4042   4517     (7)   1490  
   23    0.0  0.0  0.0  s_1_1_contig100699   8662  8684   (465) + AT_rich         Low_complexity               1     23     (0)   1491  
  207    0.0  0.0  0.0  s_1_1_contig1007      795   817     (0) + (A)n            Simple_repeat                1     23     (0)   1492  
  246   31.4  1.4  0.0  s_1_1_contig10070     201   270  (1394) + CR1-Y2_Aves     LINE/CR1                  3172   3242    (97)   1493  
  219    6.9  0.0  0.0  s_1_1_contig100700      1    29 (13401) + (A)n            Simple_repeat                1     29     (0)   1494  
  646   25.0  8.7  0.6  s_1_1_contig100700   1242  1402 (12028) + CR1-H           LINE/CR1                  4629   4802    (10)   1495  
  183    4.2  0.0  0.0  s_1_1_contig100700   9417  9440  (3990) + (T)n            Simple_repeat                1     24     (0)   1496  
  522   16.4  0.1  1.7  s_1_1_contig100700  12022 12123  (1307) + CR1-D2          LINE/CR1                  4435   4522     (2)   1497  
  588   24.6  0.8  0.8  s_1_1_contig100701      1   131  (4262) + CR1-E           LINE/CR1                  4390   4520     (4)   1498  
  756   27.7  6.6  0.3  s_1_1_contig100701    373   622  (3771) + CR1-H           LINE/CR1                  4559   4795    (17)   1499  
 2069   26.3 10.4  6.7  s_1_1_contig100701   1982  2974  (1419) + GGLTR8B         LTR/ERVL                     1   1030    (41)   1500  
  378    4.2  0.0  0.0  s_1_1_contig100701   3205  3252  (1141) + (CAAAA)n        Simple_repeat                2     49     (0)   1501  
  214   20.0  0.0  0.0  s_1_1_contig100702   4116  4155  (7614) + (TA)n           Simple_repeat                1     40     (0)   1502  
  319   22.1  2.0  0.8  s_1_1_contig100702  11593 11769     (0) + CR1-E           LINE/CR1                  3942   4156   (383)   1503  
  692   18.2  2.8  0.4  s_1_1_contig100704     14   181 (12681) C CR1-B2          LINE/CR1                 (331)   4241    4064   1504  
  418   13.8  0.0 15.8  s_1_1_contig100704  12768 12862     (0) C CR1-E           LINE/CR1                   (7)   4517    4438   1505  
   26    5.0  0.0  0.0  s_1_1_contig100705   6946  6985  (1873) + AT_rich         Low_complexity               1     40     (0)   1506  
 2074   22.8  0.7  0.4  s_1_1_contig100706   2799  3251  (1398) + CR1-Y4          LINE/CR1                  4052   4505    (10)   1507  
  344   15.2  1.7  0.0  s_1_1_contig100706   3791  3849   (800) C CR1-H           LINE/CR1                 (353)   4459    4400   1508  
  499   19.5 37.5  0.0  s_1_1_contig100707      7   214  (6474) + CR1-C4          LINE/CR1                  4223   4508     (3)   1509  
  761   25.3  8.9  0.6  s_1_1_contig100707    402   613  (6075) + CR1-E           LINE/CR1                  3439   3664   (847)   1510  
  774   25.6  4.0  2.9  s_1_1_contig100707   2441  2714  (3974) + CR1-Y2_Aves     LINE/CR1                  2774   3050   (289)   1511  
  447   16.8 23.8  0.0  s_1_1_contig100707   5131  5231  (1457) + CR1-E           LINE/CR1                  4393   4517     (7)   1512  
  236   18.4  0.0  0.0  s_1_1_contig100707   6651  6688     (0) + CR1-E           LINE/CR1                  4017   4054   (470)   1513  
  291   23.2 12.4  7.4  s_1_1_contig100708      3   123  (5156) + TguLTR5d        LTR/ERVL                   469    595     (0)   1514  
   23    0.0  0.0  0.0  s_1_1_contig100708    271   293  (4986) + AT_rich         Low_complexity               1     23     (0)   1515  
  488   21.9  0.9  1.9  s_1_1_contig100708   1776  1882  (3397) + CR1-Y2_Aves     LINE/CR1                  3230   3335     (4)   1516  
  212   26.8  3.6  2.4  s_1_1_contig100709   1919  2002  (3309) + T-rich          Low_complexity               1     85     (0)   1517  
  333   17.9  0.0  0.0  s_1_1_contig100709   5251  5306     (5) + CR1-C2          LINE/CR1                  4285   4340   (203)   1518  
   21    3.6  0.0  0.0  s_1_1_contig10071     173   200  (2764) + AT_rich         Low_complexity               1     28     (0)   1519  
  321   22.4  0.0  1.3  s_1_1_contig10071    1290  1366  (1598) + MER125          DNA                          3     78    (98)   1520  
 1041   34.2  4.2  1.9  s_1_1_contig100710    579  1060  (2080) C CR1-Y2_Aves     LINE/CR1                 (259)   3080    2588   1521  
   26    0.0  0.0  0.0  s_1_1_contig100710   2474  2499   (641) + AT_rich         Low_complexity               1     26     (0)   1522  
  310   20.1  0.2  0.0  s_1_1_contig100710   3063  3139     (1) + CR1-C2          LINE/CR1                  4218   4326   (217)   1523  
  606   29.5  6.5  2.6  s_1_1_contig100711   2725  3034  (6038) + CR1-D2          LINE/CR1                  4352   4673     (6)   1524  
 1491   20.2  1.2  2.5  s_1_1_contig100711   4169  4492  (4580) C CR1-E           LINE/CR1                   (5)   4519    4200   1525  
 1194   20.3  0.0  0.0  s_1_1_contig100711   6008  6214  (2858) + CR1-E           LINE/CR1                  4317   4523     (1)   1526  
  331   34.5  6.1  5.3  s_1_1_contig100711   8000  8262   (810) C CR1-D           LINE/CR1                 (753)   3925    3661   1527  
  255    6.1  0.0  0.0  s_1_1_contig100712   4206  4238  (8544) + (TA)n           Simple_repeat                2     34     (0)   1528  
  214   18.6  6.1  1.0  s_1_1_contig100712   6284  6381  (6401) + (TA)n           Simple_repeat                2    104     (0)   1529  
  723   16.7  0.0  3.1  s_1_1_contig100712   9236  9365  (3417) C CR1-E           LINE/CR1                  (79)   4445    4320   1530  
   21    0.0  0.0  0.0  s_1_1_contig100712  11152 11172  (1610) + AT_rich         Low_complexity               1     21     (0)   1531  
  494   11.4  1.4  0.0  s_1_1_contig100714   4304  4373     (0) C CR1-C4          LINE/CR1                   (5)   4506    4436   1532  
  721   25.0  2.9  1.1  s_1_1_contig100715   2026  2199  (5114) + CR1-Y1_Aves     LINE/CR1                  1808   1984  (1355)   1533 *
 4056   19.4  7.6  1.9  s_1_1_contig100715   2189  3124  (4189) + CR1-Y4          LINE/CR1                  3523   4511     (4)   1534  
 1713   16.0  1.7  0.0  s_1_1_contig100715   3131  3418  (3895) + CR1-E           LINE/CR1                  4225   4517     (7)   1535  
 1310   24.1 14.2  0.9  s_1_1_contig100715   3423  3855  (3458) + CR1-X2          LINE/CR1                  3386   3969   (278)   1536  
  630   20.9 10.8  1.6  s_1_1_contig100715   3864  4048  (3265) + CR1-H           LINE/CR1                  4596   4797    (15)   1537  
  484   22.0  4.2  1.7  s_1_1_contig100715   4052  4171  (3142) C CR1-X2          LINE/CR1                  (61)   4077    3955   1538  
   32    0.0  0.0  0.0  s_1_1_contig100716      1    32  (2451) + AT_rich         Low_complexity               1     32     (0)   1539  
   25    0.0  0.0  0.0  s_1_1_contig100716   2345  2369   (114) + AT_rich         Low_complexity               1     25     (0)   1540  
  318   18.0  0.0  9.0  s_1_1_contig100717   1020  1086  (9686) C Eulor9C         DNA                       (48)    222     162   1541  
   22    0.0  0.0  0.0  s_1_1_contig100717   5495  5516  (5256) + AT_rich         Low_complexity               1     22     (0)   1542  
  267   27.7  1.8  1.8  s_1_1_contig100717   9196  9309  (1463) + A-rich          Low_complexity               3    116     (0)   1543  
   21    3.6  0.0  0.0  s_1_1_contig100717  10264 10291   (481) + AT_rich         Low_complexity               1     28     (0)   1544  
  485   16.3  7.6  0.0  s_1_1_contig100719   6317  6408     (0) + CR1-D2          LINE/CR1                  3638   3736   (943)   1545  
  287   32.8  0.8  1.6  s_1_1_contig10072    1627  1747   (441) + (TATG)n         Simple_repeat                4    123     (0)   1546  
  466   10.8  2.1  0.1  s_1_1_contig100720   5279  5351     (0) C CR1-C4          LINE/CR1                   (9)   4502    4437   1547  
  664   19.1  0.0  1.6  s_1_1_contig100721   6386  6528  (1968) C CR1-E           LINE/CR1                  (14)   4510    4399   1548  
  303   11.8  0.0  1.9  s_1_1_contig100722   2866  2917   (459) + TguLTR5e        LTR/ERVL                   224    274   (324)   1549  
  275   25.6 11.6 15.0  s_1_1_contig100722   3003  3149   (227) + TguLTR5e        LTR/ERVL                   454    595     (0)   1549  
  232   17.9  0.0  0.0  s_1_1_contig100722   3338  3376     (0) C CR1-E           LINE/CR1                 (912)   3612    3574   1550  
  227   15.0  2.2 10.1  s_1_1_contig100724   2380  2468  (2272) + A-rich          Low_complexity               3     84     (0)   1551  
   22    0.0  0.0  0.0  s_1_1_contig100724   4229  4250   (490) + AT_rich         Low_complexity               1     22     (0)   1552  
  337   16.1 17.3  0.0  s_1_1_contig100725      1    81 (11069) C CR1-C4          LINE/CR1                  (51)   4460    4366   1553 *
  473   17.2  2.0  0.3  s_1_1_contig100725     60   165 (10985) C CR1-D2          LINE/CR1                 (181)   4498    4409   1554  
  364   19.7  0.0  0.0  s_1_1_contig100725  11090 11150     (0) + CR1-E           LINE/CR1                  3979   4039   (485)   1555  
  553   29.2  1.1  2.2  s_1_1_contig100726    436   617  (3361) + UCON29          DNA/PiggyBac?               48    227   (210)   1556  
  349   16.7  5.0  0.0  s_1_1_contig100726   1570  1629  (2349) C CR1-D2          LINE/CR1                   (7)   4672    4610   1557  
  264   21.6  2.5  6.3  s_1_1_contig100727      1    79  (2958) + TguLTR5d        LTR/ERVL                   234    309   (286)   1558  
  388   26.4  0.0  0.0  s_1_1_contig100727   2951  3037     (0) + CR1-E           LINE/CR1                  1001   1087  (3437)   1559  
  752   12.1  0.8  2.4  s_1_1_contig100728    865   991  (4704) + CR1-E           LINE/CR1                  4394   4518     (6)   1560  
 2441   19.6  0.7  1.1  s_1_1_contig100728   2324  2782  (2913) + CR1-E           LINE/CR1                  4061   4517     (7)   1561  
  214   18.6  2.3  0.0  s_1_1_contig100729   1061  1103  (9734) + CT-rich         Low_complexity               1     44     (0)   1562  
  561   20.0 10.6  0.7  s_1_1_contig100729   5574  5714  (5123) C CR1-C4          LINE/CR1                   (6)   4505    4351   1563  
  349    9.8  2.0  0.0  s_1_1_contig100730   5495  5545  (3538) C CR1-C4          LINE/CR1                   (8)   4503    4452   1564  
  432   20.0  8.0  2.6  s_1_1_contig100730   7490  7602  (1481) + CR1-E           LINE/CR1                  4393   4511    (13)   1565  
  421    9.4  1.7  0.3  s_1_1_contig100730   7737  7801  (1282) + CR1-E           LINE/CR1                  4459   4517     (7)   1566  
  435    8.3  1.7  0.0  s_1_1_contig100731   1994  2053  (4285) + CR1-E           LINE/CR1                  4459   4519     (5)   1567  
  364    9.1  3.9  2.9  s_1_1_contig100731   3361  3462  (2876) + T-rich          Low_complexity               2    104     (0)   1568  
  230   31.5  1.4  0.0  s_1_1_contig100732   2425  2497  (7332) + (TTGGGG)n       Simple_repeat                4     77     (0)   1569  
 4504   24.3  3.3  0.9  s_1_1_contig100732   3839  4904  (4925) C CR1-F2          LINE/CR1                   (5)   4248    3158   1570  
  334    9.4  1.9  0.0  s_1_1_contig100733      1    53  (2875) + CR1-E           LINE/CR1                  4470   4523     (1)   1571  
  215   22.1  6.7  3.4  s_1_1_contig100733   1888  1976   (952) + A-rich          Low_complexity               1     92     (0)   1572  
   23    5.4  0.0  0.0  s_1_1_contig100734   2462  2498  (4689) + AT_rich         Low_complexity               1     37     (0)   1573  
  279   10.2  2.0  2.0  s_1_1_contig100734   7138  7187     (0) C CR1-E           LINE/CR1                   (3)   4521    4472   1574  
  665   16.5  0.0  0.0  s_1_1_contig100735      1   109  (8231) + CR1-E           LINE/CR1                  4389   4497    (27)   1575  
   25    5.1  0.0  0.0  s_1_1_contig100735   7088  7126  (1214) + AT_rich         Low_complexity               1     39     (0)   1576  
  711    9.8  0.0  8.2  s_1_1_contig100736      1   122  (6969) + CR1-E           LINE/CR1                  4408   4519     (5)   1577  
  372   34.6  0.7  0.7  s_1_1_contig100736    338   474  (6617) C LFSINE_Vert     SINE                     (252)    207      71   1578  
 1303   27.3  4.6  2.6  s_1_1_contig100736   2398  2901  (4190) + CR1-Y1_Aves     LINE/CR1                  2817   3330     (9)   1579  
  862   14.4  0.0  0.6  s_1_1_contig100736   4225  4368  (2723) C CR1-H2          LINE/CR1                  (12)   4512    4389   1580  
  467   17.5  0.0 14.2  s_1_1_contig100736   6979  7091     (0) C CR1-E           LINE/CR1                   (0)   4524    4428   1581  
  406    6.7  6.7  0.0  s_1_1_contig100737      4    63  (8768) + CR1-E           LINE/CR1                  4457   4520     (4)   1582  
   21    3.6  0.0  0.0  s_1_1_contig100737    123   150  (8681) + AT_rich         Low_complexity               1     28     (0)   1583  
  207   13.9  0.0  0.0  s_1_1_contig100737   4989  5024  (3807) + (A)n            Simple_repeat                1     36     (0)   1584  
  401   28.3 10.2 11.2  s_1_1_contig100737   6070  6383  (2448) C CR1-Y2_Aves     LINE/CR1                   (8)   3331    3021   1585  
  195   12.9  0.0  0.0  s_1_1_contig10074    1859  1889   (168) + (TAA)n          Simple_repeat                3     33     (0)   1586  
 4073   21.9  5.2  0.2  s_1_1_contig100742   3875  4744    (77) + CR1-Y2_Aves     LINE/CR1                  2098   3010   (329)   1587  
   22    3.5  0.0  0.0  s_1_1_contig100742   4752  4780    (41) + AT_rich         Low_complexity               1     29     (0)   1588  
  985   25.7 12.6  0.9  s_1_1_contig100743   1231  1556  (5433) + CR1-H           LINE/CR1                  4423   4786    (26)   1589  
   34    0.0  0.0  0.0  s_1_1_contig100743   2426  2459  (4530) + AT_rich         Low_complexity               1     34     (0)   1590  
 1349   31.4  3.5  1.6  s_1_1_contig100743   5495  6039   (950) C CR1-Y1_Aves     LINE/CR1                   (9)   3330    2776   1591  
  279   31.6  9.1  3.7  s_1_1_contig100743   6033  6397   (592) C CR1-Y2_Aves     LINE/CR1                (3151)    188     105   1592 *
  270    0.0  0.0  0.0  s_1_1_contig100744      9    38  (2572) + (TAAAA)n        Simple_repeat                4     33     (0)   1593  
  606   21.7  0.0  0.0  s_1_1_contig100745   9208  9327     (0) + CR1-E           LINE/CR1                  3649   3768   (756)   1594  
  378   29.2  3.2  8.5  s_1_1_contig100746    819  1065  (2024) + UCON29          DNA/PiggyBac?               76    309   (128)   1595  
  671   22.1 11.3  5.4  s_1_1_contig100746   2393  2631   (458) C Eulor9C         DNA                        (7)    263      11   1596  
 1623   17.9 12.5  0.3  s_1_1_contig100748   2010  2329  (8620) C CR1-E           LINE/CR1                   (6)   4518    4160   1597  
  253   31.2  7.5  0.0  s_1_1_contig100748   4000  4079  (6870) + Sat-CR1_GG      Satellite                  671    756    (14)   1598 *
  411   18.6  2.9  0.0  s_1_1_contig100748   4023  4092  (6857) + CR1-C4          LINE/CR1                  4438   4509     (2)   1599  
  261   25.0 10.6  3.9  s_1_1_contig100748   9568  9671  (1278) C MIR_Aves2       SINE/MIR                 (111)    144      34   1600  
   30    2.7  0.0  0.0  s_1_1_contig100749    422   458  (8795) + AT_rich         Low_complexity               1     37     (0)   1601  
  401   30.7  2.0  0.0  s_1_1_contig100749   1861  2013  (7240) + C-rich          Low_complexity               2    157     (0)   1602  
  615   24.2  3.6  4.4  s_1_1_contig100749   7567  7870  (1383) + UCON27          Unknown                    551    893   (375)   1603  
 1321   23.6  2.0  2.0  s_1_1_contig100749   8021  8357   (896) + CR1-H           LINE/CR1                  3192   3805  (1007)   1604  
 3114   19.8  2.8  0.4  s_1_1_contig100750    899  1461  (3315) + CR1-E           LINE/CR1                  3943   4519     (5)   1605  
  250   16.9  3.1  0.0  s_1_1_contig100752   5137  5201  (1331) + (TA)n           Simple_repeat                2     68     (0)   1606  
   23    7.8  0.0  0.0  s_1_1_contig100752   5439  5489  (1043) + AT_rich         Low_complexity               1     51     (0)   1607  
  247   18.5 11.6  5.8  s_1_1_contig100752   6455  6523     (9) + CR1-E           LINE/CR1                  3765   3837   (687)   1608  
  326   18.4  0.0  6.3  s_1_1_contig100753   3338  3416  (1163) + CR1-D2          LINE/CR1                  4610   4671     (8)   1609  
  186    7.1  0.0  0.0  s_1_1_contig100754    806   833  (7667) + (T)n            Simple_repeat                1     28     (0)   1610  
  259   22.8 15.2  0.0  s_1_1_contig100754   2250  2328  (6172) + UCON26          Unknown                    156    246    (97)   1611  
   21    0.0  0.0  0.0  s_1_1_contig100754   5914  5934  (2566) + AT_rich         Low_complexity               1     21     (0)   1612  
   23    0.0  0.0  0.0  s_1_1_contig100754   6363  6385  (2115) + AT_rich         Low_complexity               1     23     (0)   1613  
  771   12.5  2.5  0.8  s_1_1_contig100755    423   543  (2127) C CR1-E           LINE/CR1                   (5)   4519    4397   1614  
  522   30.4  2.2  4.8  s_1_1_contig100755   1803  2030   (640) + UCON31          Unknown                     86    307    (77)   1615  
  376   16.2  7.4  1.2  s_1_1_contig100756   7760  7840  (1653) + CR1-H           LINE/CR1                  4716   4801    (11)   1616  
  255   32.2  4.4  3.3  s_1_1_contig100756   8772  8951   (542) C AmnSINE1        SINE/Deu                 (341)    234      53   1617  
  285   23.9  0.8  7.1  s_1_1_contig100757   3339  3464  (2129) + X6B_LINE        LINE/CR1                    25    142   (148)   1618  
  461   18.0 18.0  0.0  s_1_1_contig100757   5493  5592     (1) + CR1-E           LINE/CR1                  3747   3864   (660)   1619  
   21    0.0  0.0  0.0  s_1_1_contig100758   6029  6049  (4901) + AT_rich         Low_complexity               1     21     (0)   1620  
  393   32.8  4.5  7.3  s_1_1_contig100758   9740 10157   (793) + CR1-Y3          LINE/CR1                  3160   3661   (856)   1621  
  186    7.1  0.0  0.0  s_1_1_contig100759    261   288  (5252) + (TTTTTG)n       Simple_repeat                2     29     (0)   1622  
   22    0.0  0.0  0.0  s_1_1_contig100759    741   762  (4778) + AT_rich         Low_complexity               1     22     (0)   1623  
  210   13.6  0.0  0.0  s_1_1_contig100759   4489  4532  (1008) + (A)n            Simple_repeat                1     44     (0)   1624  
  220   17.2  4.6  1.5  s_1_1_contig100759   4536  4600   (940) + A-rich          Low_complexity               4     70     (0)   1625  
   24    5.3  0.0  0.0  s_1_1_contig10076     237   274  (2666) + AT_rich         Low_complexity               1     38     (0)   1626  
  431    8.1  1.6  0.0  s_1_1_contig10076    1006  1067  (1873) C CR1-E           LINE/CR1                   (3)   4521    4459   1627  
   28    2.9  0.0  0.0  s_1_1_contig100761    466   500  (7485) + AT_rich         Low_complexity               1     35     (0)   1628  
  222   11.8  0.0  0.0  s_1_1_contig100761   2353  2386  (5599) + (T)n            Simple_repeat                1     34     (0)   1629  
 2514   19.6  3.6  0.0  s_1_1_contig100761   5163  5605  (2380) C CR1-E           LINE/CR1                   (1)   4523    4065   1630  
  534   27.1  3.0  1.8  s_1_1_contig100763   1877  2056 (13919) + CR1-Y2_Aves     LINE/CR1                  2911   3066   (273)   1631  
  228   20.0  0.0  0.0  s_1_1_contig100763   3305  3364 (12611) + CT-rich         Low_complexity               3     62     (0)   1632  
  204   16.3  0.0  0.0  s_1_1_contig100763   6049  6091  (9884) + T-rich          Low_complexity               1     43     (0)   1633  
  252   20.9  0.0  0.0  s_1_1_contig100763   9269  9311  (6664) + LFSINE_Vert     SINE                        82    124   (335)   1634  
  497   14.9  9.7  2.1  s_1_1_contig100763  15154 15313   (662) + CR1-E           LINE/CR1                  4330   4523     (1)   1635  
  533   27.2  1.2  2.5  s_1_1_contig100764    654   815  (1595) + GGLTR8B         LTR/ERVL                     6    165   (906)   1636  
 1165   16.3  0.9  0.9  s_1_1_contig100765    203   413  (5054) + CR1-E           LINE/CR1                  4301   4511    (13)   1637  
   21    0.0  0.0  0.0  s_1_1_contig100765   3674  3694  (1773) + AT_rich         Low_complexity               1     21     (0)   1638  
  576   16.1  0.0  0.0  s_1_1_contig100765   5375  5467     (0) + CR1-E           LINE/CR1                  4119   4211   (313)   1639  
  273   25.8  9.2  5.9  s_1_1_contig100768   4627  4835  (3424) + CR1-B2          LINE/CR1                  4296   4500   (178)   1640  
  440   15.7  0.5  0.3  s_1_1_contig100768   8184  8259     (0) + CR1-E           LINE/CR1                  4140   4206   (318)   1641  
   22    0.0  0.0  0.0  s_1_1_contig100769   2556  2577  (4154) + AT_rich         Low_complexity               1     22     (0)   1642  
   22    0.0  0.0  0.0  s_1_1_contig100769   5315  5336  (1395) + AT_rich         Low_complexity               1     22     (0)   1643  
  298   20.4  1.5  2.9  s_1_1_contig100770   4304  4439  (4551) + (TA)n           Simple_repeat                2    135     (0)   1644  
  229    3.7  0.0  0.0  s_1_1_contig100771     29    55 (25589) C CR1-B2          LINE/CR1                 (907)   3665    3639   1645  
  248   21.6  4.5  0.0  s_1_1_contig100771   4327  4396 (21248) + CR1-D2          LINE/CR1                  4125   4157   (382)   1646  
  243   38.3  0.0  0.0  s_1_1_contig100771   4451  4557 (21087) + CR1-F           LINE/CR1                  4279   4385   (128)   1647  
  208   21.7  0.0  0.0  s_1_1_contig100771   4781  4826 (20818) + (CAG)n          Simple_repeat                2     47     (0)   1648  
  512   15.2  2.1  1.4  s_1_1_contig100771   6853  6965 (18679) + CR1-E           LINE/CR1                  4426   4515     (9)   1649  
  280   30.1  4.7  2.4  s_1_1_contig100771  11186 11270 (14374) + CR1-Y2_Aves     LINE/CR1                  3248   3334     (5)   1650  
  189    0.0  0.0  0.0  s_1_1_contig100771  15363 15383 (10261) + (CATCC)n        Simple_repeat                1     21     (0)   1651  
  970   18.0  2.3  0.0  s_1_1_contig100771  18354 18525  (7119) + CR1-Y2_Aves     LINE/CR1                  3148   3323    (16)   1652  
  435   22.0  1.6  2.5  s_1_1_contig100772   4073  4193     (0) C CR1-E           LINE/CR1                   (9)   4515    4396   1653  
  247   29.7  2.7  0.9  s_1_1_contig100773    433   544  (8642) + (CATATA)n       Simple_repeat                3    116     (0)   1654  
  519   20.8  1.0  1.0  s_1_1_contig100773   4352  4453  (4733) C CR1-X1          LINE/CR1                  (19)   4117    4016   1655  
   23    6.8  0.0  0.0  s_1_1_contig100773   7064  7107  (2079) + AT_rich         Low_complexity               1     44     (0)   1656  
 3284   15.4  4.1  1.2  s_1_1_contig100774   1246  1811  (6079) C TguLTR5d        LTR/ERVL                   (0)    595      14   1657  
  525   17.0  1.1  1.1  s_1_1_contig100774   7787  7881     (9) C CR1-E           LINE/CR1                   (7)   4517    4423   1658  
  273   11.9  0.0  0.0  s_1_1_contig100775    194   235  (8978) + (TCC)n          Simple_repeat                1     42     (0)   1659  
  723   14.1  0.0  3.2  s_1_1_contig100775   2952  3076  (6137) + CR1-E           LINE/CR1                  4401   4521     (3)   1660  
  569   17.5  0.0  1.0  s_1_1_contig100775   5737  5840  (3373) + CR1-E           LINE/CR1                  4366   4468    (56)   1661  
  282   10.0  0.0  0.0  s_1_1_contig100777     16    55  (9073) + CR1-E           LINE/CR1                  4479   4518     (6)   1662  
  922   19.6  4.3  0.0  s_1_1_contig100777   5142  5325  (3803) C CR1-C4          LINE/CR1                   (4)   4507    4316   1663  
  647   16.4  0.5  1.1  s_1_1_contig100777   8399  8527   (601) C CR1-Y2          LINE/CR1                   (0)   4524    4392   1664  
  593   23.8  0.6  5.6  s_1_1_contig100777   8951  9128     (0) + CR1-E           LINE/CR1                  4197   4365   (159)   1665  
  292   29.1  5.8  0.0  s_1_1_contig100778   3047  3149  (1183) C AmnSINE1        SINE/Deu                 (175)    400     292   1666  
   22    3.5  0.0  0.0  s_1_1_contig100779   2784  2812  (3373) + AT_rich         Low_complexity               1     29     (0)   1667  
  376   12.1  1.7  0.0  s_1_1_contig100779   6128  6185     (0) C CR1-C4          LINE/CR1                   (2)   4509    4451   1668  
   21    5.7  0.0  0.0  s_1_1_contig10078       1    35  (1307) + GC_rich         Low_complexity               1     35     (0)   1669  
  295   23.9  1.5  5.1  s_1_1_contig100781    126   262 (13486) + C-rich          Low_complexity               3    134     (0)   1670  
   24    3.2  0.0  0.0  s_1_1_contig100781    404   434 (13314) + GC_rich         Low_complexity               1     31     (0)   1671  
  792   19.0  4.2  8.4  s_1_1_contig100781   7798  7987  (5761) C UCON29          DNA/PiggyBac?            (255)    182       1   1672  
  455   21.8  1.0  0.0  s_1_1_contig100782      1   101 (18513) + CR1-E           LINE/CR1                  4423   4524     (0)   1673  
  409   18.1  3.1  2.2  s_1_1_contig100782   1642  1771 (16843) + CR1-C2          LINE/CR1                  4736   4802    (10)   1674  
  439   15.0 11.5 14.7  s_1_1_contig100782   2822  2977 (15637) + CR1-C4          LINE/CR1                  4358   4508     (3)   1675  
  753   16.0  1.5  0.0  s_1_1_contig100782   8190  8320 (10294) C CR1-E           LINE/CR1                   (0)   4524    4392   1676  
  266   22.0  0.0  0.0  s_1_1_contig100782  11143 11201  (7413) C CR1-C4          LINE/CR1                   (4)   4507    4449   1677  
 1434   22.7  5.0  0.3  s_1_1_contig100783    534   855  (8257) + CR1-E           LINE/CR1                  4185   4521     (3)   1678  
   21    0.0  0.0  0.0  s_1_1_contig100783   4783  4803  (4309) + AT_rich         Low_complexity               1     21     (0)   1679  
  433   24.6  3.2  4.1  s_1_1_contig100785   4223  4345  (2139) C CR1-X2          LINE/CR1                  (13)   4125    4004   1680  
   25    3.1  0.0  0.0  s_1_1_contig100786     64    95  (2326) + AT_rich         Low_complexity               1     32     (0)   1681  
 2206   23.1  5.4  3.7  s_1_1_contig100786   1227  1766   (655) C TguLTR5e        LTR/ERVL                   (0)    598      50   1682  
  247    2.5  2.4  2.4  s_1_1_contig100786   1793  1833   (588) + (TAGA)n         Simple_repeat                3     43     (0)   1683  
  447   27.2 13.7  1.1  s_1_1_contig100787   2655  2829  (6858) + CR1-Y2_Aves     LINE/CR1                  3129   3325    (14)   1684  
  644   16.4  0.8  0.8  s_1_1_contig100787   8826  8942   (745) C CR1-E           LINE/CR1                  (12)   4512    4396   1685  
  295    9.0  0.0  2.1  s_1_1_contig100788   4027  4080  (1342) + CR1-E           LINE/CR1                  4475   4562     (5)   1686  
  362   19.1  1.0 14.4  s_1_1_contig100789   7121  7224   (123) C TguLTR5d        LTR/ERVL                   (0)    595     506   1687  
   22    5.6  0.0  0.0  s_1_1_contig100790   1785  1820  (3571) + AT_rich         Low_complexity               1     36     (0)   1688  
   21    0.0  0.0  0.0  s_1_1_contig100790   2386  2406  (2985) + AT_rich         Low_complexity               1     21     (0)   1689  
  445   13.4  1.5  0.0  s_1_1_contig100792  10321 10387     (0) C CR1-C4          LINE/CR1                  (10)   4501    4434   1690  
  258    8.3  0.0  0.0  s_1_1_contig100793      2    37  (7357) C TguLTR5d        LTR/ERVL                 (559)     36       1   1691  
  262    8.3  0.0  0.0  s_1_1_contig100793    708   743  (6651) + CR1-E           LINE/CR1                  4484   4519     (5)   1692  
  817   22.2  5.6  4.5  s_1_1_contig100793   6282  6479   (915) + GGLTR5A         LTR/ERVL                    90    289   (306)   1693  
   21    5.7  0.0  0.0  s_1_1_contig100793   6855  6889   (505) + AT_rich         Low_complexity               1     35     (0)   1694  
  583   28.5  2.5  5.1  s_1_1_contig100794   3439  3634  (2956) C CR1-Y2_Aves     LINE/CR1                   (4)   3335    3145   1695  
  312    9.3  0.0  0.0  s_1_1_contig100794   4108  4150  (2440) + TguLTR5d        LTR/ERVL                   553    595     (0)   1696  
  304   13.2  2.4  0.0  s_1_1_contig100796   2084  2147  (5385) + CR1-F0          LINE/CR1                  4472   4524     (0)   1697  
  337   24.0  2.1  5.9  s_1_1_contig100796   6299  6484  (1048) + (TA)n           Simple_repeat                1    179     (0)   1698  
  251   23.2  1.8  0.0  s_1_1_contig100796   7476  7531     (1) + CR1-E           LINE/CR1                  4183   4239   (285)   1699  
  180   18.2  0.0  0.0  s_1_1_contig100797   2617  2660  (5380) + T-rich          Low_complexity               1     44     (0)   1700  
  228   13.5  0.0  0.0  s_1_1_contig100797   6711  6747  (1293) + (TATG)n         Simple_repeat                4     40     (0)   1701  
  289   18.8  0.0  1.5  s_1_1_contig100798      1    65 (11828) C CR1-E           LINE/CR1                  (53)   4471    4408   1702  
  671   18.6  0.0  0.2  s_1_1_contig100798   7001  7129  (4764) C CR1-Y3          LINE/CR1                  (10)   3329    3222   1703  
  278   10.0 39.4  1.4  s_1_1_contig100798   9806  9876  (2017) + CR1-E           LINE/CR1                  4421   4518     (6)   1704  
  205   19.1  0.0  0.0  s_1_1_contig100799   4151  4192 (11362) + A-rich          Low_complexity               1     42     (0)   1705  
  211    7.3  2.3  4.7  s_1_1_contig100799  14469 14511  (1043) + (TCCCC)n        Simple_repeat                1     42     (0)   1706  
  602   12.9  0.0  0.0  s_1_1_contig10080    2087  2171  (1161) C CR1-C4          LINE/CR1                   (0)   4511    4427   1707  
  909   34.6  6.1  2.5  s_1_1_contig100800   2854  3411   (201) C CR1-Y2_Aves     LINE/CR1                  (31)   3308    2731   1708  
  180   12.5  0.0  0.0  s_1_1_contig100801   3072  3103  (8953) + (CATATA)n       Simple_repeat                3     34     (0)   1709  
  458   15.8  1.3  0.0  s_1_1_contig100802   3962  4037     (0) C CR1-C4          LINE/CR1                   (7)   4504    4428   1710  
 3702   23.1  8.6  0.5  s_1_1_contig100803   5854  6735  (3912) + CR1-H           LINE/CR1                  3848   4801    (11)   1711  
   24    0.0  0.0  0.0  s_1_1_contig100803   8420  8443  (2204) + AT_rich         Low_complexity               1     24     (0)   1712  
  670    1.1  2.3  0.0  s_1_1_contig100805   2133  2219 (10124) + (CA)n           Simple_repeat                2     90     (0)   1713  
  216    0.0  0.0  0.0  s_1_1_contig100805   4680  4703  (7640) + (CAAAC)n        Simple_repeat                1     24     (0)   1714  
  182    6.2  0.0  3.0  s_1_1_contig100806   1130  1162  (2294) + (GGA)n          Simple_repeat                3     34     (0)   1715  
  387   32.0  1.1  3.3  s_1_1_contig100806   1946  2129  (1327) + (CATG)n         Simple_repeat                1    180     (0)   1716  
  345   36.7  0.0  0.0  s_1_1_contig100806   2290  2447  (1009) + (CATG)n         Simple_repeat                3    160     (0)   1717  
  204   34.1  0.0  3.3  s_1_1_contig100806   2630  2720   (736) + (CGTG)n         Simple_repeat                4     91     (0)   1718  
  303   35.0  1.6  7.8  s_1_1_contig100806   2773  2964   (492) + (CATG)n         Simple_repeat                1    180     (0)   1719  
  515   22.4  0.0  7.2  s_1_1_contig100806   3137  3329   (127) + (CCGAG)n        Simple_repeat                2    180     (0)   1720  
  216   14.9  0.0  0.0  s_1_1_contig100806   3355  3401    (55) + (CCGAG)n        Simple_repeat                5     51     (0)   1720  
  214   21.7  2.2  0.0  s_1_1_contig100807   1090  1135  (5209) + A-rich          Low_complexity               2     48     (0)   1721  
 1148   20.3  0.5  0.0  s_1_1_contig100808   5099  5305     (0) + CR1-E           LINE/CR1                  4126   4333   (191)   1722  
  597   25.8 15.1  1.4  s_1_1_contig100809   4567  4778   (514) C CR1-F2          LINE/CR1                  (14)   4239    3999   1723  
  303   19.6  0.0  0.0  s_1_1_contig100810   2679  2729  (1246) + CR1-Y2_Aves     LINE/CR1                  3276   3326    (13)   1724  
  227   19.1  2.8  5.6  s_1_1_contig100810   3902  3973     (2) C CR1-E           LINE/CR1                  (78)   4446    4377   1725  
   21    3.6  0.0  0.0  s_1_1_contig100811   2094  2121  (7436) + AT_rich         Low_complexity               1     28     (0)   1726  
  228   13.5  0.0  0.0  s_1_1_contig100811   3880  3916  (5641) + (TATG)n         Simple_repeat                2     38     (0)   1727  
 1221   20.7  4.9  0.0  s_1_1_contig100811   9310  9555     (2) + CR1-F2          LINE/CR1                  3794   4051   (202)   1728  
  355   17.1  0.1  1.3  s_1_1_contig100812   2709  2792   (370) + CR1-E           LINE/CR1                  4389   4476    (48)   1729  
  474   10.1  1.4  0.0  s_1_1_contig100812   3094  3162     (0) C CR1-E           LINE/CR1                   (0)   4524    4455   1730  
   24    0.0  0.0  0.0  s_1_1_contig100815    304   327 (10983) + AT_rich         Low_complexity               1     24     (0)   1731  
  201    7.4  0.0  0.0  s_1_1_contig100815    946   972 (10338) + (CCA)n          Simple_repeat                1     27     (0)   1732  
  374   24.4  8.2  2.2  s_1_1_contig100815   1097  1230 (10080) C GGLTR5A         LTR/ERVL                 (424)    171      30   1733  
   34    2.4  0.0  0.0  s_1_1_contig100815   3950  3990  (7320) + AT_rich         Low_complexity               1     41     (0)   1734  
 3266   18.9  6.5  0.3  s_1_1_contig100815   6212  6839  (4471) C CR1-Y4          LINE/CR1                   (6)   4509    3843   1735  
  715   30.1  9.2  4.0  s_1_1_contig100815   7112  7613  (3697) + GGLTR8B         LTR/ERVL                     1    528   (543)   1736  
 1105   26.4  0.7  1.7  s_1_1_contig100816    746  1034  (6490) + Eulor6D         DNA?                         1    286    (16)   1737  
  243    6.1  0.0  0.0  s_1_1_contig100816   3233  3265  (4259) + (TTTTG)n        Simple_repeat                1     33     (0)   1738  
  375   19.6  1.4  1.1  s_1_1_contig100818   1931  2048  (4079) + CR1-D2          LINE/CR1                  4306   4531   (148)   1739  
  999   21.1  0.5  3.2  s_1_1_contig100818   3042  3257  (2870) + CR1-E           LINE/CR1                  4310   4519     (5)   1740  
 1494   17.6  9.6  1.0  s_1_1_contig100819   2647  2939   (589) C CR1-E           LINE/CR1                  (11)   4513    4196   1741  
 1511   24.8 12.0  8.1  s_1_1_contig10082     331  1007   (570) + GGLTR8B         LTR/ERVL                   336   1038    (33)   1742  
   26    0.0  0.0  0.0  s_1_1_contig100820    250   275  (7534) + AT_rich         Low_complexity               1     26     (0)   1743  
   23    0.0  0.0  0.0  s_1_1_contig100820   5986  6008  (1801) + AT_rich         Low_complexity               1     23     (0)   1744  
   27    0.0  0.0  0.0  s_1_1_contig100820   6444  6470  (1339) + AT_rich         Low_complexity               1     27     (0)   1745  
 1503   19.8 11.3  6.3  s_1_1_contig100820   7412  7809     (0) + CR1-E           LINE/CR1                  3901   4318   (206)   1746  
  550   28.3  5.0  5.4  s_1_1_contig100821    276   533  (3597) + GGLTR5B         LTR/ERVL                    76    332   (211)   1747  
  530    9.5  0.0  0.0  s_1_1_contig100822      1    74  (3402) C TguLTR5d        LTR/ERVL                 (521)     74       1   1748  
  852   17.6  0.0  6.7  s_1_1_contig100822   1014  1177  (2299) C CR1-E           LINE/CR1                   (3)   4521    4369   1749  
 1214   20.3  3.0  0.4  s_1_1_contig100823   3904  4136  (4958) + CR1-E           LINE/CR1                  4270   4508    (16)   1750  
  808   12.4  4.2  3.5  s_1_1_contig100823   6746  6887  (2207) C CR1-E           LINE/CR1                   (0)   4524    4382   1751  
  198    0.0  0.0  0.0  s_1_1_contig100824   2810  2831  (5171) + (TAAAA)n        Simple_repeat                2     23     (0)   1752  
  208   12.1  0.0  0.0  s_1_1_contig100825    346   378  (2570) + (CTG)n          Simple_repeat                1     33     (0)   1753  
   25    0.0  0.0  0.0  s_1_1_contig100826     10    34  (2718) + AT_rich         Low_complexity               1     25     (0)   1754  
  823   15.7 10.9  1.1  s_1_1_contig100827     12   185  (8948) C CR1-E           LINE/CR1                 (620)   3904    3714   1755  
  965   27.3 10.5  5.2  s_1_1_contig100827   4020  4495  (4638) + CR1-Y2_Aves     LINE/CR1                  2808   3308    (31)   1756  
   24    3.2  0.0  0.0  s_1_1_contig100827   6803  6833  (2300) + AT_rich         Low_complexity               1     31     (0)   1757  
  204   27.3  0.0  4.3  s_1_1_contig100827   8536  8627   (506) + A-rich          Low_complexity               2     89     (0)   1758  
  248   14.0  4.0  0.0  s_1_1_contig100828      1    50  (5852) + CR1-E           LINE/CR1                  4467   4518     (6)   1759  
  285   20.0  4.8  0.0  s_1_1_contig100828   5824  5902     (0) C CR1-B2          LINE/CR1                   (1)   4571    4436   1760  
  763   14.7  5.8  2.2  s_1_1_contig100829      1   139  (7700) C CR1-E           LINE/CR1                 (563)   3961    3818   1761  
   30    0.0  0.0  0.0  s_1_1_contig100829    148   177  (7662) + AT_rich         Low_complexity               1     30     (0)   1762  
   22    3.5  0.0  0.0  s_1_1_contig100829   1675  1703  (6136) + AT_rich         Low_complexity               1     29     (0)   1763  
  226   29.0  0.0  6.1  s_1_1_contig100830    720   851  (3751) C X6A_LINE        LINE/CR1                  (84)    174      51   1764  
  637   19.7 19.7  2.5  s_1_1_contig100830   2348  2545  (2057) C CR1-E           LINE/CR1                   (7)   4517    4286   1765  
  275   26.2  6.6 13.2  s_1_1_contig100831     12   269  (5261) + TguLTR5d        LTR/ERVL                   283    595     (0)   1766  
  191   12.5  4.2  0.0  s_1_1_contig100831   5483  5530     (0) + A-rich          Low_complexity               3     52     (0)   1767  
   24    6.7  0.0  0.0  s_1_1_contig100833   4326  4370  (3361) + GC_rich         Low_complexity               1     45     (0)   1768  
  219   23.2  0.0  0.0  s_1_1_contig100833   4720  4775  (2956) + T-rich          Low_complexity               2     57     (0)   1769  
  253    7.0  2.6  7.8  s_1_1_contig100834    621   697  (4601) + T-rich          Low_complexity               4     76     (0)   1770  
   21    0.0  0.0  0.0  s_1_1_contig100834   2170  2190  (3108) + AT_rich         Low_complexity               1     21     (0)   1771  
  721   15.2  1.6  1.6  s_1_1_contig100834   4325  4451   (847) + CR1-E           LINE/CR1                  4391   4517     (7)   1772  
  605   16.9 21.1  0.4  s_1_1_contig100836    544   716 (16964) C CR1-E           LINE/CR1                   (6)   4518    4298   1773  
  254   26.2  0.0  0.0  s_1_1_contig100836  11712 11772  (5908) + UCON29          DNA/PiggyBac?              377    437     (0)   1774  
  322   21.8  5.6  1.4  s_1_1_contig100836  12000 12112  (5568) C CR1-Y1_Aves     LINE/CR1                  (14)   3325    3247   1775  
  878   27.4 13.2  0.9  s_1_1_contig100836  12189 12520  (5160) C CR1-Y1_Aves     LINE/CR1                 (609)   2730    2358   1775  
  227   11.8  0.0  0.0  s_1_1_contig100837      1    34  (6071) + CR1-E           LINE/CR1                  4491   4524     (0)   1776  
  544   26.5  7.8  1.1  s_1_1_contig100837   2350  2540  (3565) C TguLTR5e        LTR/ERVL                   (0)    598     395   1777  
 1297   23.0  3.9  0.7  s_1_1_contig100837   2579  2858  (3247) C TguLTR5e        LTR/ERVL                 (309)    289       1   1777  
 1115   19.1  1.9  0.5  s_1_1_contig100837   4602  4811  (1294) C CR1-E           LINE/CR1                   (7)   4517    4305   1778  
  479   21.1 23.2  0.0  s_1_1_contig100837   4805  5020  (1085) C TguLTR5e        LTR/ERVL                 (313)    282       6   1779 *
  364   17.2  8.2 16.0  s_1_1_contig100839    705   898  (3013) + (GCATG)n        Simple_repeat                1    179     (0)   1780  
  274   18.9  7.7 15.9  s_1_1_contig100839   1144  1338  (2573) + (GCATG)n        Simple_repeat                1    179     (0)   1781  
   24    5.3  0.0  0.0  s_1_1_contig10084     189   226  (2006) + AT_rich         Low_complexity               1     38     (0)   1782  
  532   23.9  9.1  0.7  s_1_1_contig100840    617   759  (7593) C CR1-H           LINE/CR1                  (23)   4789    4635   1783  
  229   21.6  0.0  0.0  s_1_1_contig100840   1091  1141  (7211) + A-rich          Low_complexity               1     51     (0)   1784  
   33    2.5  0.0  0.0  s_1_1_contig100841   1054  1093  (5683) + AT_rich         Low_complexity               1     40     (0)   1785  
   21    0.0  0.0  0.0  s_1_1_contig100841   2147  2167  (4609) + AT_rich         Low_complexity               1     21     (0)   1786  
  412   21.5 12.9  0.0  s_1_1_contig100842    354   446  (5780) C CR1AVI          LINE/CR1                   (5)    716     612   1787  
  429   12.0  1.6  0.9  s_1_1_contig100842    522   594  (5632) C CR1-E           LINE/CR1                   (6)   4518    4455   1788  
   29    0.0  0.0  0.0  s_1_1_contig100842   2247  2275  (3951) + AT_rich         Low_complexity               1     29     (0)   1789  
   21    0.0  0.0  0.0  s_1_1_contig100842   6073  6093   (133) + AT_rich         Low_complexity               1     21     (0)   1790  
  765   27.6 11.6  3.3  s_1_1_contig100843    765  1127  (4425) + LFSINE_Vert     SINE                        11    403    (56)   1791  
   27    0.0  0.0  0.0  s_1_1_contig100843   3807  3833  (1719) + AT_rich         Low_complexity               1     27     (0)   1792  
   27    2.9  0.0  0.0  s_1_1_contig100843   5498  5531    (21) + AT_rich         Low_complexity               1     34     (0)   1793  
  371   13.7  3.9  5.2  s_1_1_contig100844   1657  1733  (3513) C CR1-Y3          LINE/CR1                   (5)   4512    4437   1794  
  224   16.9  8.4  0.0  s_1_1_contig100844   1809  1891  (3355) + (TA)n           Simple_repeat                1     90     (0)   1795  
   22    0.0  0.0  0.0  s_1_1_contig100844   1975  1996  (3250) + AT_rich         Low_complexity               1     22     (0)   1796  
  964   23.2  1.0  0.0  s_1_1_contig100844   3007  3204  (2042) + CR1-C4          LINE/CR1                  4304   4503     (8)   1797  
  303   17.5  1.8  0.0  s_1_1_contig100844   4202  4258   (988) C CR1-E           LINE/CR1                   (0)   4524    4467   1798  
  289   27.6  0.0  0.0  s_1_1_contig100844   4255  4312   (934) C CR1-C4          LINE/CR1                 (108)   4403    4346   1799 *
  530   24.0  7.1  1.6  s_1_1_contig100844   5065  5246     (0) C CR1-G           LINE/CR1                  (12)   4235    4044   1800  
  261   24.8  4.6  7.3  s_1_1_contig100846      3   111  (2398) C TguLTR5d        LTR/ERVL                 (489)    106       1   1801  
 1150   30.9  0.9  0.0  s_1_1_contig100846   1774  2100   (409) C CR1-F2          LINE/CR1                 (313)   3940    3611   1802  
  695   22.1  1.1  1.7  s_1_1_contig100847   5411  5591   (793) C CR1-E           LINE/CR1                   (1)   4523    4353   1803  
  414    8.5 11.9  0.0  s_1_1_contig100848   3635  3693     (0) C CR1-E           LINE/CR1                   (2)   4522    4457   1804  
  241   22.9 15.3  2.4  s_1_1_contig10085     959  1043   (524) C GGERV30_LTR     LTR/ERVL                  (47)    241     146   1805  
  250   29.3  0.0  0.0  s_1_1_contig100850   3271  3328  (5810) + A-rich          Low_complexity               1     58     (0)   1806  
  231   12.5  2.5  0.0  s_1_1_contig100850   5175  5214  (3924) + CR1-Y1_Aves     LINE/CR1                  3134   3174   (165)   1807 *
  429   18.5  9.8  0.0  s_1_1_contig100850   5214  5305  (3833) + CR1-E           LINE/CR1                  4421   4521     (3)   1808  
  322   35.3  0.0  0.0  s_1_1_contig100850   6922  7054  (2084) + (TG)n           Simple_repeat                1    133     (0)   1809  
  191   20.4  0.0  1.8  s_1_1_contig100850   7095  7149  (1989) + (TG)n           Simple_repeat                1     54     (0)   1809  
  439   32.8  2.3  1.1  s_1_1_contig100850   7169  7344  (1794) + (CATG)n         Simple_repeat                3    180     (0)   1810  
  260   21.2  3.0  0.0  s_1_1_contig100850   8724  8789   (349) + (CAACC)n        Simple_repeat                3     70     (0)   1811  
  402   14.8  2.2  5.4  s_1_1_contig100850   8805  8989   (149) + (CAACC)n        Simple_repeat                2    180     (0)   1811  
 2082   19.4  5.4  1.6  s_1_1_contig100851   1366  1794  (2775) C CR1-Y1_Aves     LINE/CR1                   (4)   3335    2891   1812  
  385   22.8  7.8 10.0  s_1_1_contig100852    595   774  (2653) C MIR_Aves1       SINE/MIR                  (56)    208      33   1813  
   26    3.0  0.0  0.0  s_1_1_contig100852   1714  1746  (1681) + AT_rich         Low_complexity               1     33     (0)   1814  
  862   16.6  0.0  0.7  s_1_1_contig100855    811   962  (5496) + CR1-E           LINE/CR1                  4370   4520     (4)   1815  
   21    0.0  0.0  0.0  s_1_1_contig100855   5768  5788   (670) + AT_rich         Low_complexity               1     21     (0)   1816  
  572    9.7  1.5  0.8  s_1_1_contig100855   5822  5910   (548) + CR1-D2          LINE/CR1                  4429   4503     (8)   1817  
  585   20.0  0.9  0.0  s_1_1_contig100856   1511  1620  (1168) + CR1-E           LINE/CR1                  4333   4443    (81)   1818  
  343   25.8  0.0  0.0  s_1_1_contig100856   2315  2403   (385) + X6B_LINE        LINE/CR1                    59    147   (143)   1819  
 2379   17.2  0.9  5.1  s_1_1_contig100857   3592  4045 (12969) C CR1-E           LINE/CR1                   (8)   4516    4082   1820  
   25    3.1  0.0  0.0  s_1_1_contig100857   7658  7689  (9325) + AT_rich         Low_complexity               1     32     (0)   1821  
 1675   20.1  2.5  0.0  s_1_1_contig100857  12545 12862  (4152) C CR1-E           LINE/CR1                   (7)   4517    4192   1822  
   29    0.0  0.0  0.0  s_1_1_contig100857  14000 14028  (2986) + AT_rich         Low_complexity               1     29     (0)   1823  
  228   20.0  9.9  1.2  s_1_1_contig100857  14821 14901  (2113) + CR1-Y2_Aves     LINE/CR1                  3229   3316    (23)   1824  
  293   24.6  0.0  0.0  s_1_1_contig100858   4462  4526  (2547) + CT-rich         Low_complexity               3     67     (0)   1825  
  588   10.8  1.2  0.0  s_1_1_contig100859      1    83  (3570) + CR1-C4          LINE/CR1                  4427   4510     (1)   1826  
  539   29.9  5.8  2.3  s_1_1_contig100859   1602  1772  (1881) C MER130          Unknown                  (187)    288     112   1827  
   22    3.5  0.0  0.0  s_1_1_contig100860   1478  1506  (3581) + AT_rich         Low_complexity               1     29     (0)   1828  
  286   27.0  0.0  0.0  s_1_1_contig100860   5025  5087     (0) + CR1-C4          LINE/CR1                  4382   4444    (67)   1829  
  560   22.7  0.0  3.0  s_1_1_contig100861   1116  1247  (4233) C CR1-H           LINE/CR1                 (126)   4686    4559   1830  
 1232   25.3  9.0  1.6  s_1_1_contig100861   4683  5048   (432) C CR1-F2          LINE/CR1                   (8)   4245    3853   1831  
   27    4.9  0.0  0.0  s_1_1_contig100861   5086  5126   (354) + AT_rich         Low_complexity               1     41     (0)   1832  
  534   19.8  0.0  1.8  s_1_1_contig100862      1   113  (4096) C CR1-G           LINE/CR1                 (423)   3824    3714   1833  
   28    0.0  0.0  0.0  s_1_1_contig100862   1470  1497  (2712) + AT_rich         Low_complexity               1     28     (0)   1834  
  573   13.2  1.5  1.3  s_1_1_contig100862   4100  4205     (4) C CR1-E           LINE/CR1                  (14)   4510    4420   1835  
  368   17.6  0.8  0.0  s_1_1_contig100863    572   641  (4360) + CR1-D2          LINE/CR1                  4604   4663    (16)   1836  
  977   16.7  0.6  1.8  s_1_1_contig100863   4679  4849   (152) + CR1-E           LINE/CR1                  4355   4523     (1)   1837  
  206   10.5  2.6  0.0  s_1_1_contig100864    334   371  (5201) + (CAAA)n         Simple_repeat                2     40     (0)   1838  
  834   13.8  5.1  0.0  s_1_1_contig100864   1835  1972  (3600) + CR1-E           LINE/CR1                  4374   4518     (6)   1839  
   25    0.0  0.0  0.0  s_1_1_contig100864   2989  3013  (2559) + AT_rich         Low_complexity               1     25     (0)   1840  
  768   25.0  0.6  0.0  s_1_1_contig100864   3304  3471  (2101) C CR1-E           LINE/CR1                  (13)   4511    4343   1841 *
 1029   17.7  0.6  0.0  s_1_1_contig100864   3448  3622  (1950) C CR1-E           LINE/CR1                 (560)   3964    3789   1841  
  225   19.7  2.8  1.4  s_1_1_contig100864   3625  3696  (1876) + (CATATA)n       Simple_repeat                1     73     (0)   1842  
  691   30.5  4.6  3.9  s_1_1_contig100864   4875  5332   (240) C GGLTR5B         LTR/ERVL                   (3)    540      80   1843  
  555   24.1  6.6  0.0  s_1_1_contig100864   5436  5572     (0) + CR1-E           LINE/CR1                  4215   4360   (164)   1844  
  982   20.9  0.7  0.1  s_1_1_contig100866      1   206  (3374) C CR1-E           LINE/CR1                 (232)   4292    4107   1845  
 5669   26.0  3.5  0.4  s_1_1_contig100866    272  1578  (2002) C CR1-Y1_Aves     LINE/CR1                 (744)   2595    1248   1846  
   23    5.4  0.0  0.0  s_1_1_contig100867   2275  2311  (9357) + AT_rich         Low_complexity               1     37     (0)   1847  
   22    3.5  0.0  0.0  s_1_1_contig100867   4335  4363  (7305) + AT_rich         Low_complexity               1     29     (0)   1848  
  465    8.9  3.3  0.7  s_1_1_contig100867   5734  5818  (5850) + CR1-F2          LINE/CR1                  4454   4515     (9)   1849  
  188   18.4  2.0  0.0  s_1_1_contig100867   6362  6410  (5258) + (TA)n           Simple_repeat                1     50     (0)   1850  
 3076   17.4  8.8  1.3  s_1_1_contig100867   6463  7257  (4411) C CR1-E           LINE/CR1                   (1)   4523    3669   1851  
  825   26.9  8.4  4.7  s_1_1_contig100867   9760 10056  (1612) + CR1-Y2_Aves     LINE/CR1                  3027   3334     (5)   1852  
  386   11.8 37.6  0.0  s_1_1_contig100868     84   168 (15907) C CR1-E           LINE/CR1                   (0)   4524    4408   1853  
  210    7.5  3.6  3.6  s_1_1_contig100868   4821  4875 (11200) + (TTTG)n         Simple_repeat                2     56     (0)   1854  
   21    0.0  0.0  0.0  s_1_1_contig100868   5096  5116 (10959) + AT_rich         Low_complexity               1     21     (0)   1855  
   25    5.1  0.0  0.0  s_1_1_contig100868   5967  6005 (10070) + GC_rich         Low_complexity               1     39     (0)   1856  
 1747   18.1  5.1  1.8  s_1_1_contig100868  13401 13731  (2344) C CR1-E           LINE/CR1                   (2)   4522    4181   1857  
 2735   23.9  1.9  0.0  s_1_1_contig100869   3976  4543   (270) + CR1-Y2_Aves     LINE/CR1                   600   1178  (2161)   1858  
  436   25.8 11.5  1.3  s_1_1_contig100869   4622  4778    (35) + TguLTR5e        LTR/ERVL                    94    266   (332)   1859  
 1386   27.0 10.5  3.6  s_1_1_contig100870   1833  2385 (13050) C TguLTR5d        LTR/ERVL                   (4)    591       1   1860  
  263   23.8  1.2  7.0  s_1_1_contig100870   3426  3511 (11924) C MIR_Aves2       SINE/MIR                 (109)    146      66   1861  
 1710   14.5  6.5  0.7  s_1_1_contig100870   5709  5985  (9450) C CR1-E           LINE/CR1                 (362)   4162    3870   1862  
 5469   21.0  2.7  0.2  s_1_1_contig100870   5989  7064  (8371) C CR1-E           LINE/CR1                (1802)   2722    1620   1862  
 1322   18.1  5.5  1.2  s_1_1_contig100870  13964 14220  (1215) C CR1-H           LINE/CR1                  (16)   4796    4529   1863  
  357   21.7  5.2  0.3  s_1_1_contig100871      1   106  (9390) C CR1-C2          LINE/CR1                 (195)   4348    4217   1864  
  214   18.6  2.3  0.0  s_1_1_contig100871    372   414  (9082) + CT-rich         Low_complexity               1     44     (0)   1865  
  297   20.2  4.5  5.1  s_1_1_contig100871   1041  1217  (8279) + (CCCCAG)n       Simple_repeat                4    179     (0)   1866  
  308   12.8  0.0  0.0  s_1_1_contig100871   4279  4325  (5171) + CR1-C4          LINE/CR1                  4449   4495    (16)   1867  
  516   17.4  0.0  0.0  s_1_1_contig100871   4358  4449  (5047) + CR1-E           LINE/CR1                  4426   4517     (7)   1868  
  244   17.6  2.0  0.0  s_1_1_contig100871   9446  9496     (0) + CR1-E           LINE/CR1                  4226   4277   (247)   1869  
  202   25.0  0.0  0.0  s_1_1_contig100872   1557  1600 (10058) + A-rich          Low_complexity               1     44     (0)   1870  
   21    0.0  0.0  0.0  s_1_1_contig100872   9525  9545  (2113) + AT_rich         Low_complexity               1     21     (0)   1871  
  474    6.6  1.6  0.0  s_1_1_contig100872  11597 11657     (1) C CR1-E           LINE/CR1                   (8)   4516    4455   1872  
  222    3.7  0.0  0.0  s_1_1_contig100874   3243  3269  (5048) + (CAAAAA)n       Simple_repeat                3     29     (0)   1873  
 1055   19.3  2.0  2.0  s_1_1_contig100874   3999  4199  (4118) C CR1-C4          LINE/CR1                   (0)   4511    4311   1874  
 2112   23.9  1.2  1.6  s_1_1_contig100874   4205  4634  (3683) C CR1-E           LINE/CR1                 (264)   4260    3833   1875  
  649   20.2  3.4  0.0  s_1_1_contig100874   4633  4751  (3566) C CR1-E           LINE/CR1                (1218)   3306    3184   1875 *
 1198   28.2  2.2  0.6  s_1_1_contig100874   4857  5220  (3097) C CR1-E           LINE/CR1                (3575)    949     580   1875  
  941   32.9  6.2  3.5  s_1_1_contig100874   6959  7503   (814) + CR1-Y1_Aves     LINE/CR1                  1398   1957  (1382)   1876  
  681   33.4  9.7  2.3  s_1_1_contig100874   7532  8190   (127) + CR1-Y1_Aves     LINE/CR1                  3216   3919   (648)   1876  
   26    0.0  0.0  0.0  s_1_1_contig100874   8292  8317     (0) + AT_rich         Low_complexity               1     26     (0)   1877  
   21    0.0  0.0  0.0  s_1_1_contig100875    585   605  (1540) + AT_rich         Low_complexity               1     21     (0)   1878  
  237   25.8  0.0  1.6  s_1_1_contig100875   1755  1817   (328) C GGLTR5A         LTR/ERVL                   (0)    543     482   1879  
  678   22.2 10.4  4.0  s_1_1_contig100875   1932  2133    (12) C GGLTR5A         LTR/ERVL                 (306)    289      75   1879  
  229   18.9  3.5  7.0  s_1_1_contig100875   2085  2141     (4) + Char12Mar1_GG   DNA/hAT-Charlie            136    190  (1269)   1880 *
  241   33.3  0.0  2.3  s_1_1_contig100876   2238  2323  (2526) C CR1-Y           LINE/CR1                (3288)   1225    1142   1881  
 2805   22.8  6.1  1.8  s_1_1_contig100876   3054  3724  (1125) + CR1-Y2_Aves     LINE/CR1                  2351   3050   (289)   1882  
 1236   27.6  0.0  1.0  s_1_1_contig100876   4553  4849     (0) + CR1-E           LINE/CR1                  2734   3027  (1497)   1883  
  665   16.8  9.5  0.0  s_1_1_contig100877   2918  3055  (2884) C CR1-C2          LINE/CR1                  (23)   4520    4366   1884  
  382   14.8  1.6  0.0  s_1_1_contig100877   5875  5935     (4) C CR1-C2          LINE/CR1                   (7)   4536    4475   1885  
  225   22.7  0.0  0.0  s_1_1_contig100878   1492  1535  (4651) C Z-REP           Satellite/macro         (5869)   4482    4439   1886  
  768   25.5  8.8  3.2  s_1_1_contig100878   4697  4947  (1239) + MER127          DNA/TcMar-Tigger            99    363     (1)   1887  
  207    0.0  0.0  0.0  s_1_1_contig100878   5979  6001   (185) + (TAGA)n         Simple_repeat                1     23     (0)   1888  
  287   10.3  0.0  0.0  s_1_1_contig100879      1    39  (7701) + CR1-E           LINE/CR1                  4480   4518     (6)   1889  
   21    0.0  0.0  0.0  s_1_1_contig100879   2429  2449  (5291) + AT_rich         Low_complexity               1     21     (0)   1890  
   22    0.0  0.0  0.0  s_1_1_contig100879   6970  6991   (749) + AT_rich         Low_complexity               1     22     (0)   1891  
  361   22.6  1.2  1.2  s_1_1_contig100880      1    85  (7743) + CR1-E           LINE/CR1                  2690   2774  (1750)   1892  
  231   40.2  5.1  1.1  s_1_1_contig100880   4960  5135  (2693) C LFSINE_Vert     SINE                     (138)    321     139   1893  
  269   30.2 13.4  4.5  s_1_1_contig100880   5344  5589  (2239) + LFSINE_Vert     SINE                        29    296   (163)   1894  
  657   21.6  0.0  5.1  s_1_1_contig100881      1   156 (13025) C CR1-E           LINE/CR1                 (176)   4348    4201   1895  
 1204   20.4  1.6  1.2  s_1_1_contig100881   9015  9262  (3919) + CR1-C4          LINE/CR1                  4252   4500    (11)   1896  
  626   21.9  0.8  0.8  s_1_1_contig100882    230   353  (4507) C CR1-E           LINE/CR1                   (5)   4519    4396   1897  
 2952   17.4  5.1  0.6  s_1_1_contig100883   2170  2717  (4488) C TguLTR5d        LTR/ERVL                  (22)    573       1   1898  
  591   22.4  5.2  0.0  s_1_1_contig100883   3668  3801  (3404) C CR1-E           LINE/CR1                   (6)   4518    4378   1899  
 1822   16.2  4.6  3.5  s_1_1_contig100885   1422  1767  (3679) C CR1-Y1_Aves     LINE/CR1                  (18)   3321    2972   1900  
 2000   25.0  4.3 10.5  s_1_1_contig100885   2983  3924  (1522) + GGLTR8B         LTR/ERVL                   188   1038    (33)   1901  
   21    0.0  0.0  0.0  s_1_1_contig100886   4275  4295  (2882) + AT_rich         Low_complexity               1     21     (0)   1902  
 1449   16.1  3.2  1.6  s_1_1_contig100887   1043  1294 (19180) C CR1-E           LINE/CR1                  (18)   4506    4251   1903  
   23    5.4  0.0  0.0  s_1_1_contig100887   4767  4803 (15671) + AT_rich         Low_complexity               1     37     (0)   1904  
  222    3.7  0.0  0.0  s_1_1_contig100887   8620  8646 (11828) + (A)n            Simple_repeat                1     27     (0)   1905  
   22    5.6  0.0  0.0  s_1_1_contig100887  11727 11762  (8712) + AT_rich         Low_complexity               1     36     (0)   1906  
   22    5.6  0.0  0.0  s_1_1_contig100887  14176 14211  (6263) + AT_rich         Low_complexity               1     36     (0)   1907  
   21    5.7  0.0  0.0  s_1_1_contig100887  15944 15978  (4496) + AT_rich         Low_complexity               1     35     (0)   1908  
  181   17.4  2.9  0.0  s_1_1_contig100887  18521 18589  (1885) + A-rich          Low_complexity               3     73     (0)   1909  
  189   19.0  3.5  1.2  s_1_1_contig100888   4324  4408   (117) + T-rich          Low_complexity               4     90     (0)   1910  
  380   19.7  2.6  0.0  s_1_1_contig100890      1    76  (7316) C CR1-E           LINE/CR1                 (759)   3765    3688   1911  
 1182   19.9  9.0  0.4  s_1_1_contig100890   7126  7392     (0) + CR1-F2          LINE/CR1                  3737   4026   (227)   1912  
   22    0.0  0.0  0.0  s_1_1_contig100891   2211  2232  (8684) + AT_rich         Low_complexity               1     22     (0)   1913  
 2051   23.0  9.8  6.6  s_1_1_contig100891   6935  7687  (3229) C GGLTR8B         LTR/ERVL                  (44)   1027     251   1914  
  246   22.9  0.0  0.0  s_1_1_contig100891   9094  9154  (1762) + GA-rich         Low_complexity               1     61     (0)   1915  
  246   23.8  3.1  1.6  s_1_1_contig100893   1967  2030  (5815) + A-rich          Low_complexity               4     68     (0)   1916  
 3212   23.0  5.5  4.5  s_1_1_contig100893   4947  5807  (2038) C CR1-Y2_Aves     LINE/CR1                   (7)   3332    2464   1917  
 1181   18.4  9.0  1.9  s_1_1_contig100893   6447  6712  (1133) C CR1-H           LINE/CR1                  (11)   4801    4517   1918  
  200    3.5  3.5  0.0  s_1_1_contig100893   7054  7082   (763) + (CAAA)n         Simple_repeat                1     30     (0)   1919  
 1415   25.7 11.2  1.6  s_1_1_contig100894    246   692  (2195) + CR1-Y2_Aves     LINE/CR1                  2812   3301    (38)   1920  
  322    9.1  0.0  0.0  s_1_1_contig100895      1    44 (11117) + CR1-E           LINE/CR1                  4481   4524     (0)   1921  
  663   21.6  0.0  0.0  s_1_1_contig100895   8506  8653  (2508) + CR1-E           LINE/CR1                  4222   4369   (155)   1922  
  278   10.2 11.3  4.8  s_1_1_contig100895   8639  8700  (2461) + CR1-C2          LINE/CR1                  4471   4536     (7)   1923 *
  852   19.6  0.6  0.0  s_1_1_contig100896    446   624 (13027) + CR1-E           LINE/CR1                  4341   4520     (4)   1924  
  294   20.2  3.4  4.5  s_1_1_contig100896   5367  5454  (8197) + CR1-G           LINE/CR1                  4158   4244     (3)   1925  
  266   30.6  6.6  1.5  s_1_1_contig100896   6910  7045  (6606) C AmnSINE1        SINE/Deu                 (421)    154      12   1926  
  553   16.9  1.4  1.7  s_1_1_contig100896   7922  8052  (5599) + CR1-E           LINE/CR1                  4416   4518     (6)   1927  
  377   15.1 28.7  1.1  s_1_1_contig100896  10547 10640  (3011) C CR1-E           LINE/CR1                   (6)   4518    4399   1928  
  308   23.1 13.8  0.9  s_1_1_contig100896  13541 13649     (2) + CR1-B           LINE/CR1                  4304   4459   (108)   1929  
  185    2.4  4.5  4.5  s_1_1_contig100897    931   974 (30915) + (TTA)n          Simple_repeat                3     46     (0)   1930  
   46    6.8  0.0  0.0  s_1_1_contig100897    975  1062 (30827) + AT_rich         Low_complexity               1     88     (0)   1931  
  217   24.5  2.0  0.0  s_1_1_contig100897   3495  3543 (28346) + CT-rich         Low_complexity               1     50     (0)   1932  
  202   20.5  0.0  4.3  s_1_1_contig100897  17853 17898 (13991) + T-rich          Low_complexity               2     45     (0)   1933  
  665   16.5  0.0  0.0  s_1_1_contig100899      1   109  (6438) + CR1-E           LINE/CR1                  4416   4524     (0)   1934  
   38    0.0  0.0  0.0  s_1_1_contig100899    510   547  (6000) + AT_rich         Low_complexity               1     38     (0)   1935  
   22    0.0  0.0  0.0  s_1_1_contig100899   1006  1027  (5520) + AT_rich         Low_complexity               1     22     (0)   1936  
  226   26.9 14.9  2.8  s_1_1_contig100901      1   107  (5077) + TguLTR5d        LTR/ERVL                   476    595     (0)   1937  
  348   15.8  0.0  0.0  s_1_1_contig100901   5128  5184     (0) + CR1-E           LINE/CR1                  4071   4127   (397)   1938  
  231   19.1  0.0  0.0  s_1_1_contig100902   6190  6231   (541) + (CGAGG)n        Simple_repeat                5     46     (0)   1939  
  214   18.0  0.0  5.7  s_1_1_contig100902   6230  6282   (490) + (CCCCG)n        Simple_repeat                5     54     (0)   1940 *
   41    3.6  0.0  0.0  s_1_1_contig100902   6395  6449   (323) + GC_rich         Low_complexity               1     55     (0)   1941  
   32    2.6  0.0  0.0  s_1_1_contig100902   6725  6763     (9) + GC_rich         Low_complexity               1     39     (0)   1942  
  208   16.7  0.0  2.0  s_1_1_contig100903   1247  1295  (5344) + T-rich          Low_complexity               2     49     (0)   1943  
  212   19.0  1.7  0.0  s_1_1_contig100903   6582  6639     (0) + (CAA)n          Simple_repeat                2     60     (0)   1944  
  279   27.8  0.0  0.0  s_1_1_contig100904   8969  9040   (757) + (CATA)n         Simple_repeat                4     75     (0)   1945  
  414    8.9  0.0  0.0  s_1_1_contig100906      1    56  (7065) + CR1-E           LINE/CR1                  4462   4517     (7)   1946  
  236   25.0  0.0  0.0  s_1_1_contig100906   4700  4759  (2362) + (CATA)n         Simple_repeat                3     62     (0)   1947  
   24    0.0  0.0  0.0  s_1_1_contig100906   5410  5433  (1688) + AT_rich         Low_complexity               1     24     (0)   1948  
  407   15.1 18.3  5.8  s_1_1_contig100906   5990  6109  (1012) C CR1-E           LINE/CR1                   (0)   4524    4390   1949  
  321   23.9  1.5  2.3  s_1_1_contig100907   5505  5637   (464) + T-rich          Low_complexity               5    136     (0)   1950  
  371   19.7  0.0  0.0  s_1_1_contig100907   6036  6101     (0) + CR1-E           LINE/CR1                  4082   4147   (377)   1951  
  530   25.7  0.0  1.7  s_1_1_contig100908   6478  6592     (1) + CR1-E           LINE/CR1                  3316   3428  (1096)   1952  
  555    9.9  4.3  1.1  s_1_1_contig100909      1    92 (11756) + CR1-E           LINE/CR1                  4429   4523     (1)   1953  
  974   18.2  0.6  0.0  s_1_1_contig100909   2906  3070  (8778) C CR1-E           LINE/CR1                 (557)   3967    3802   1954  
   22    0.0  0.0  0.0  s_1_1_contig100909   5596  5617  (6231) + AT_rich         Low_complexity               1     22     (0)   1955  
  359    6.5  0.0  0.0  s_1_1_contig100909   7068  7113  (4735) + CR1-E           LINE/CR1                  4479   4524     (0)   1956  
  344   31.1  5.3  0.0  s_1_1_contig100909  10065 10196  (1652) + Sat-CR1_GG      Satellite                  520    658   (112)   1957 *
 1068   15.2  7.5  1.0  s_1_1_contig100909  10085 10284  (1564) + CR1-E           LINE/CR1                  4305   4517     (7)   1958  
 1347   15.8 18.4  0.4  s_1_1_contig100910   1136  1396  (6400) + CR1-E           LINE/CR1                  4217   4524     (0)   1959  
  575   23.3 14.4  1.9  s_1_1_contig100910   1582  1814  (5982) C CR1-H2          LINE/CR1                   (2)   4245    3986   1960  
  232   13.7  3.9  0.0  s_1_1_contig100910   3618  3668  (4128) + (TA)n           Simple_repeat                2     54     (0)   1961  
  228   22.0  0.0  0.0  s_1_1_contig100910   5562  5611  (2185) + GA-rich         Low_complexity               1     50     (0)   1962  
 1265   20.5 13.5  0.0  s_1_1_contig100911   2958  3257  (8978) C CR1-F2          LINE/CR1                   (0)   4253    3917   1963  
  276   27.8  1.4  2.7  s_1_1_contig100913   7730  7803  (1759) C CR1-C4          LINE/CR1                 (477)   4034    3962   1964  
  653   25.6  7.2  3.0  s_1_1_contig100913   8574  8810   (752) + CR1-Y2_Aves     LINE/CR1                  3088   3334     (5)   1965  
   22    0.0  0.0  0.0  s_1_1_contig100913   9407  9428   (134) + AT_rich         Low_complexity               1     22     (0)   1966  
  663   15.0  0.0  0.0  s_1_1_contig100914      1   100 (20913) C CR1-E           LINE/CR1                 (758)   3766    3667   1967  
  228   25.4  3.4  0.0  s_1_1_contig100914    422   480 (20533) + CR1-Y1_Aves     LINE/CR1                  3259   3319    (20)   1968  
   25    0.0  0.0  0.0  s_1_1_contig100914   4328  4352 (16661) + AT_rich         Low_complexity               1     25     (0)   1969  
  844   23.8 13.6  0.8  s_1_1_contig100914   4740  4989 (16024) C CR1-H           LINE/CR1                  (23)   4789    4508   1970  
  317   12.8  0.0  0.0  s_1_1_contig100915      1    47  (6865) + CR1AVI          LINE/CR1                   670    716     (5)   1971  
   22    0.0  0.0  0.0  s_1_1_contig100915   6345  6366   (546) + AT_rich         Low_complexity               1     22     (0)   1972  
   21    3.6  0.0  0.0  s_1_1_contig100916  11837 11864   (916) + AT_rich         Low_complexity               1     28     (0)   1973  
  313   24.4  2.5  5.8  s_1_1_contig100916  12608 12740    (40) C GGLTR5A         LTR/ERVL                   (0)    595     419   1974  
  389   10.3  1.7  0.0  s_1_1_contig100917      1    58  (5165) + CR1-C4          LINE/CR1                  4443   4501    (10)   1975  
   27    0.0  0.0  0.0  s_1_1_contig100917    524   550  (4673) + AT_rich         Low_complexity               1     27     (0)   1976  
  316   18.9 10.1  2.8  s_1_1_contig100918      1   109  (4730) C GGLTR5A         LTR/ERVL                 (419)    176      60   1977  
   21    0.0  0.0  0.0  s_1_1_contig100918   1010  1030  (3809) + AT_rich         Low_complexity               1     21     (0)   1978  
  265   32.2  0.0  2.5  s_1_1_contig100918   1177  1297  (3542) C UCON5           Unknown                    (6)    399     282   1979  
  366   13.8 22.4  0.0  s_1_1_contig100918   3395  3480  (1359) + CR1-H2          LINE/CR1                  4426   4524     (0)   1980  
   32    4.3  0.0  0.0  s_1_1_contig100919   7513  7558     (0) + AT_rich         Low_complexity               1     46     (0)   1981  
  448   27.3 13.6  2.5  s_1_1_contig100920    589   787 (10722) + LFSINE_Vert     SINE                        35    255   (204)   1982  
  448   33.3  3.2  1.8  s_1_1_contig100920   3406  3622  (7887) + LFSINE_Vert     SINE                         1    220   (239)   1983  
  316   24.2  4.2  0.0  s_1_1_contig100921      1    95  (2404) C CR1AVI          LINE/CR1                 (485)    236     138   1984  
  184   18.6  0.0  3.3  s_1_1_contig100921    864   924  (1575) + GA-rich         Low_complexity               1     59     (0)   1985  
  607   18.4  0.0  0.9  s_1_1_contig100921   2390  2499     (0) + CR1-E           LINE/CR1                  4130   4238   (286)   1986  
  231    3.6  0.0  0.0  s_1_1_contig100922      1    28  (3782) + (A)n            Simple_repeat                1     28     (0)   1987  
  248   21.1  2.8  0.0  s_1_1_contig100922    924   994  (2816) + (TA)n           Simple_repeat                1     73     (0)   1988  
 3542   17.7  2.5  0.2  s_1_1_contig100922   1365  1957  (1853) + CR1-E           LINE/CR1                  3918   4524     (0)   1989  
  210    3.7  0.0  0.0  s_1_1_contig100923     96   122  (8382) + (TTA)n          Simple_repeat                3     29     (0)   1990  
  235   18.4  0.0  0.0  s_1_1_contig100924    268   305  (1671) C TguLTR5d        LTR/ERVL                  (21)    574     537   1991  
  191    6.2  6.2  0.0  s_1_1_contig100925   2517  2548  (6637) + (CAAAC)n        Simple_repeat                2     35     (0)   1992  
 1604   25.0  8.9  4.7  s_1_1_contig100925   6637  7207  (1978) + TguLTR5d        LTR/ERVL                     1    595     (0)   1993  
 1971   17.8 13.5  0.3  s_1_1_contig100926   1840  2271  (7268) + CR1-E           LINE/CR1                  4066   4518     (6)   1994  
  882   22.8  1.6  0.0  s_1_1_contig100927    146   334  (1997) + CR1-Y1_Aves     LINE/CR1                  3135   3326    (13)   1995  
  198    0.0  0.0  0.0  s_1_1_contig100927   1473  1494   (837) + (CAAA)n         Simple_repeat                2     23     (0)   1996  
  218   11.9  2.4  0.0  s_1_1_contig100927   2266  2307    (24) + (CAAAA)n        Simple_repeat                2     44     (0)   1997  
 1066   20.3  0.5  0.5  s_1_1_contig100928   1812  2009  (2774) C CR1-E           LINE/CR1                   (9)   4515    4318   1998  
  296   15.8  0.0  0.0  s_1_1_contig100929     61   114 (10016) C CR1-C4          LINE/CR1                (1669)   2842    2796   1999  
  202   13.9  2.3  0.0  s_1_1_contig100929   1387  1429  (8701) + A-rich          Low_complexity               2     45     (0)   2000  
  207    0.0  0.0  0.0  s_1_1_contig100930   3460  3482  (1921) + (TTTG)n         Simple_repeat                2     24     (0)   2001  
 3117   22.8  3.7  4.2  s_1_1_contig100930   3530  4295  (1108) C CR1-Y2_Aves     LINE/CR1                   (3)   3336    2575   2002  
   27    0.0  0.0  0.0  s_1_1_contig100931   1478  1504  (7780) + AT_rich         Low_complexity               1     27     (0)   2003  
  202    5.4  0.0  9.8  s_1_1_contig100931   4831  4871  (4413) + T-rich          Low_complexity               1     37     (0)   2004  
  237   13.5  0.0  0.0  s_1_1_contig100931   7847  7898  (1386) + (T)n            Simple_repeat                1     52     (0)   2005  
   21    3.6  0.0  0.0  s_1_1_contig100931   8209  8236  (1048) + AT_rich         Low_complexity               1     28     (0)   2006  
 2423   22.3 13.6  1.2  s_1_1_contig100931   8426  9284     (0) + CR1-E           LINE/CR1                  3533   4498    (26)   2007  
  340   20.1  0.4  4.8  s_1_1_contig100932      1   100  (5753) C CR1-C4          LINE/CR1                 (157)   4354    4293   2008  
 1206   18.5  1.4 10.1  s_1_1_contig100932   3935  4211  (1642) + CR1-E           LINE/CR1                  3057   3309  (1215)   2009  
  273    9.8  0.0  0.0  s_1_1_contig100933    589   629  (2209) + (TTTA)n         Simple_repeat                2     42     (0)   2010  
   24    0.0  0.0  0.0  s_1_1_contig100934   1206  1229  (4516) + GC_rich         Low_complexity               1     24     (0)   2011  
  779   19.9  0.7  0.0  s_1_1_contig100934   1692  1842  (3903) + CR1-E           LINE/CR1                  4365   4516     (8)   2012  
  481    9.6  0.0  0.2  s_1_1_contig100935      1    71  (3157) C CR1-D           LINE/CR1                 (566)   4112    4050   2013  
  325   27.0  2.0  1.0  s_1_1_contig100935    261   361  (2867) + CR1-D2          LINE/CR1                  3488   3589  (1090)   2014  
  189    0.0  0.0  0.0  s_1_1_contig100936   2658  2678     (0) + (T)n            Simple_repeat                1     21     (0)   2015  
  409   18.0  1.1  1.2  s_1_1_contig100937   2669  2752  (4026) + CR1-F2          LINE/CR1                  4179   4250     (3)   2016  
  253    9.4 11.3  0.0  s_1_1_contig100937   5319  5371  (1407) C CR1-E           LINE/CR1                 (238)   4286    4228   2017  
  225    6.5  0.0  0.0  s_1_1_contig100940   2040  2070 (10367) + (TTTA)n         Simple_repeat                3     33     (0)   2018  
   26    0.0  0.0  0.0  s_1_1_contig100940   5681  5706  (6731) + AT_rich         Low_complexity               1     26     (0)   2019  
  606   17.8  0.0  1.0  s_1_1_contig100941      1   102  (5246) C CR1-E           LINE/CR1                 (504)   4020    3920   2020  
   26    5.0  0.0  0.0  s_1_1_contig100941   2899  2938  (2410) + AT_rich         Low_complexity               1     40     (0)   2021  
  243    0.0  0.0  0.0  s_1_1_contig100942    156   182  (4179) + (CATCC)n        Simple_repeat                5     31     (0)   2022  
  200    9.3  0.0  4.4  s_1_1_contig100943   2339  2383  (6457) + (TAGA)n         Simple_repeat                4     46     (0)   2023  
  265   11.8  5.2  0.0  s_1_1_contig100943   3365  3415  (5425) C CR1-Y4          LINE/CR1                 (894)   3621    3559   2024  
 1603   27.5  0.2  0.5  s_1_1_contig100943   4722  5141  (3699) + CR1-H           LINE/CR1                  2153   2571  (2241)   2025  
 4430   22.8  6.8  0.5  s_1_1_contig100943   5143  6122  (2718) + CR1-F           LINE/CR1                  3470   4511     (2)   2026  
  186   12.8  0.0  0.0  s_1_1_contig100944   2045  2083  (1230) + (T)n            Simple_repeat                1     39     (0)   2027  
  219    6.9  0.0  0.0  s_1_1_contig100945      1    29  (4990) + (T)n            Simple_repeat                1     29     (0)   2028  
  264   10.0  0.0  0.0  s_1_1_contig100945   1518  1557  (3462) + (T)n            Simple_repeat                1     40     (0)   2029  
  218   35.9  0.0  0.0  s_1_1_contig100945   2661  2763  (2256) + A-rich          Low_complexity               1    103     (0)   2030  
  555   22.7  0.0  0.0  s_1_1_contig100945   4908  5017     (2) + CR1-E           LINE/CR1                  4167   4276   (248)   2031  
  497   12.2  1.4  0.0  s_1_1_contig100947      1    74  (3414) + CR1-C4          LINE/CR1                  4436   4510     (1)   2032  
  207    0.0  0.0  0.0  s_1_1_contig100947   3466  3488     (0) + (A)n            Simple_repeat                1     23     (0)   2033  
  240   26.2  0.0  1.8  s_1_1_contig100948    917  1025  (9975) + A-rich          Low_complexity               2    108     (0)   2034  
  216   20.9  0.0  0.0  s_1_1_contig100948   4068  4110  (6890) + A-rich          Low_complexity               1     43     (0)   2035  
  291   30.3  0.0  0.0  s_1_1_contig100949     40   128  (9314) C CR1-C4          LINE/CR1                 (192)   4319    4231   2036  
   22    0.0  0.0  0.0  s_1_1_contig100949    872   893  (8549) + AT_rich         Low_complexity               1     22     (0)   2037  
 1254   22.6  9.2  0.3  s_1_1_contig100949   3341  3624  (5818) + CR1-Y4          LINE/CR1                  4193   4501    (14)   2038  
  516   14.6 11.3  2.6  s_1_1_contig100949   4043  4175  (5267) C CR1-E           LINE/CR1                   (9)   4515    4369   2039  
   26    0.0  0.0  0.0  s_1_1_contig100949   9010  9035   (407) + AT_rich         Low_complexity               1     26     (0)   2040  
  569   24.4  0.0  0.0  s_1_1_contig100950      1   115  (4131) C CR1-E           LINE/CR1                 (265)   4259    4145   2041  
  453   15.7  0.0  0.0  s_1_1_contig100951      1    70  (3596) C CR1-E           LINE/CR1                 (133)   4391    4322   2042  
  704   24.6  1.1  0.0  s_1_1_contig100952   3376  3558  (2601) C CR1-D2          LINE/CR1                 (207)   4472    4288   2043  
 1426   19.8  9.3  1.3  s_1_1_contig100952   3563  3864  (2295) + TguLTR5d        LTR/ERVL                   201    526    (69)   2044  
  308    9.6  1.9  1.9  s_1_1_contig100952   4999  5051  (1108) C CR1-E           LINE/CR1                   (0)   4524    4472   2045 *
  388   23.1  0.0  0.0  s_1_1_contig100952   5044  5121  (1038) C CR1-C4          LINE/CR1                 (100)   4411    4334   2046  
  596   25.9  5.9  0.9  s_1_1_contig100952   5779  6104    (55) + CR1-F0          LINE/CR1                  3779   4121   (132)   2047  
  910   22.8 11.2  3.6  s_1_1_contig100953      1   305  (2676) + CR1-G           LINE/CR1                  3918   4245     (2)   2048  
  225   32.1  0.0  1.3  s_1_1_contig100953   2789  2867   (114) + CR1-Y1_Aves     LINE/CR1                  3262   3339     (0)   2049  
  450   22.0  3.8 15.5  s_1_1_contig100954   4091  4354  (9925) + UCON12          Unknown                     12    244    (51)   2050  
  183    4.2  0.0  0.0  s_1_1_contig100954   6283  6306  (7973) + (T)n            Simple_repeat                1     24     (0)   2051  
  284   26.4  5.7  0.0  s_1_1_contig100954   7688  7793  (6486) C MIR_Aves1       SINE/MIR                  (40)    224     113   2052  
  180   18.4  0.0  0.0  s_1_1_contig100954  11403 11451  (2828) + T-rich          Low_complexity               1     49     (0)   2053  
  227   29.2  4.5  0.0  s_1_1_contig100954  13358 13446   (833) + GA-rich         Low_complexity              41    133     (0)   2054  
 1889   29.9  1.3  2.7  s_1_1_contig100954  13675 14276     (3) + CR1-H           LINE/CR1                  1749   2342  (2470)   2055  
  471   20.0  0.9  0.5  s_1_1_contig100956    422   535  (2623) + CR1-B2          LINE/CR1                  4456   4673     (5)   2056  
  204   21.8  3.6  0.0  s_1_1_contig100958   5607  5661   (711) + A-rich          Low_complexity               3     59     (0)   2057  
 1355   23.9  6.5  3.7  s_1_1_contig100959   4460  4988  (5385) + TguLTR5e        LTR/ERVL                     1    594     (4)   2058  
  558   21.2 18.9  0.0  s_1_1_contig100961      2   133 (10347) + CR1-C4          LINE/CR1                  4350   4506     (5)   2059  
  397   23.7  4.3  2.6  s_1_1_contig100961    975  1091  (9389) + GGLTR8B         LTR/ERVL                     4    122   (942)   2060  
  489   18.7  8.3  1.8  s_1_1_contig100961   1093  1201  (9279) + GGLTR8B         LTR/ERVL                   910   1025    (46)   2060  
  226   25.5  0.0  0.0  s_1_1_contig100961   2776  2826  (7654) + CR1-H           LINE/CR1                  4739   4789    (23)   2061  
  258   16.7 14.8  0.0  s_1_1_contig100961   4079  4132  (6348) C CR1-F0          LINE/CR1                   (4)   4249    4188   2062  
  563    7.5  2.5  0.0  s_1_1_contig100962      1    80  (6997) + CR1-C4          LINE/CR1                  4427   4508     (3)   2063  
   21    0.0  0.0  0.0  s_1_1_contig100963   4847  4867  (4501) + AT_rich         Low_complexity               1     21     (0)   2064  
  632   22.5  0.8  0.0  s_1_1_contig100964      1   120  (4380) C CR1-E           LINE/CR1                (1035)   3489    3369   2065  
  407   20.0 28.0  0.0  s_1_1_contig100965    321   420  (2741) C CR1-C4          LINE/CR1                  (10)   4501    4374   2066  
  410   14.9  1.5  0.0  s_1_1_contig100965   1297  1363  (1798) + CR1-E           LINE/CR1                  4457   4524     (0)   2067  
  420   15.4  2.6  0.0  s_1_1_contig100966      1    78  (6031) + CR1-E           LINE/CR1                  4436   4515     (9)   2068  
   26    0.0  0.0  0.0  s_1_1_contig100968      1    26  (2675) + AT_rich         Low_complexity               1     26     (0)   2069  
  241   24.1  0.0 16.4  s_1_1_contig100968   2573  2676    (25) + Z-REP           Satellite/macro           4268   4354  (5997)   2070  
  180   15.8  0.0  0.0  s_1_1_contig100969   2245  2282   (896) + T-rich          Low_complexity               1     38     (0)   2071  
  212   24.4  0.0  0.0  s_1_1_contig10097    1862  1902  (1889) + polypurine      Low_complexity               1     41     (0)   2072  
 1439   14.8  2.2  0.9  s_1_1_contig10097    2998  3229   (562) + CR1-E           LINE/CR1                  4285   4519     (5)   2073  
  180    0.0  0.0  0.0  s_1_1_contig100970     11    30  (7793) + (T)n            Simple_repeat                1     20     (0)   2074  
  232   24.1  0.0  3.6  s_1_1_contig100970   7466  7521   (302) + T-rich          Low_complexity               3     56     (0)   2075  
 2194   26.2  3.2  2.0  s_1_1_contig100971   3642  4232  (2228) + TguLTR5e        LTR/ERVL                     1    598     (0)   2076  
  475   18.2  2.2  2.2  s_1_1_contig100971   5785  5874   (586) + CR1-E           LINE/CR1                  2379   2468  (2056)   2077  
 2152   17.1  1.1  0.3  s_1_1_contig100971   5877  6257   (203) + CR1-E           LINE/CR1                  3674   4057   (467)   2077  
 1610   21.0  2.9  6.8  s_1_1_contig100973      3   563  (4550) C GGLTR8B         LTR/ERVL                 (532)    539       1   2078  
  339   18.1 11.1  0.0  s_1_1_contig100973    868   939  (4174) C CR1-F           LINE/CR1                   (8)   4505    4426   2079  
   21    3.6  0.0  0.0  s_1_1_contig100973   1990  2017  (3096) + AT_rich         Low_complexity               1     28     (0)   2080  
  280   12.2  0.0  0.0  s_1_1_contig100973   3380  3420  (1693) + CR1-C4          LINE/CR1                  4458   4498    (13)   2081  
  373   15.5  0.0  2.7  s_1_1_contig100974      2    74  (5889) C CR1-C4          LINE/CR1                 (109)   4402    4332   2082  
  380   16.2  2.9  0.0  s_1_1_contig100974   5896  5963     (0) C CR1-C4          LINE/CR1                   (8)   4503    4434   2083  
  486   10.7  1.3  1.3  s_1_1_contig100975      1    76  (2890) + CR1-E           LINE/CR1                  4438   4513    (11)   2084  
  192   13.5  0.0  0.0  s_1_1_contig100975   1319  1355  (1611) + (T)n            Simple_repeat                1     37     (0)   2085  
   22    0.0  0.0  0.0  s_1_1_contig100976   4769  4790  (1741) + AT_rich         Low_complexity               1     22     (0)   2086  
  282   18.3  0.0  0.0  s_1_1_contig100977   4116  4175     (0) + CR1-C3          LINE/CR1                  4076   4135   (404)   2087  
   23    0.0  0.0  0.0  s_1_1_contig100978   3015  3037  (2855) + AT_rich         Low_complexity               1     23     (0)   2088  
 1817   25.8  0.5  1.6  s_1_1_contig100979    960  1385  (6152) C CR1-F2          LINE/CR1                  (15)   4238    3818   2089  
   23    0.0  0.0  0.0  s_1_1_contig100979   3738  3760  (3777) + AT_rich         Low_complexity               1     23     (0)   2090  
  200   20.3  3.1  1.5  s_1_1_contig100979   4043  4107  (3430) + (TA)n           Simple_repeat                1     66     (0)   2091  
  189    0.0  0.0  0.0  s_1_1_contig100979   7517  7537     (0) + (A)n            Simple_repeat                1     21     (0)   2092  
   21    0.0  0.0  0.0  s_1_1_contig100980   1042  1062  (5274) + AT_rich         Low_complexity               1     21     (0)   2093  
  364   23.5 24.4  0.0  s_1_1_contig100981   1343  1457  (7914) C TguLTR5d        LTR/ERVL                   (0)    595     453   2094  
 1086   25.1  4.0  6.5  s_1_1_contig100981   1563  1916  (7455) C TguLTR5d        LTR/ERVL                 (198)    345       1   2094  
  768   23.4  6.5  0.0  s_1_1_contig100981   6318  6501  (2870) C CR1-H           LINE/CR1                  (15)   4797    4602   2095  
  823   13.5  1.4  1.4  s_1_1_contig100981   6712  6854  (2517) + CR1-E           LINE/CR1                  4377   4519     (5)   2096  
  917   10.1  2.7  0.0  s_1_1_contig100982   3075  3376  (6744) + (TAGA)n         Simple_repeat                1    310     (0)   2097  
  408   18.2  1.2  5.4  s_1_1_contig100982   7070  7237  (2883) + T-rich          Low_complexity               5    165     (0)   2098  
  225   32.5  0.0  3.8  s_1_1_contig100982   7240  7319  (2801) + CT-rich         Low_complexity              32    108     (0)   2099  
   22    0.0  0.0  0.0  s_1_1_contig100982   8349  8370  (1750) + AT_rich         Low_complexity               1     22     (0)   2100  
  381   10.9  0.0  0.0  s_1_1_contig100982   9885  9939   (181) C CR1-H           LINE/CR1                  (15)   4797    4743   2101  
  308   23.1  1.6  1.6  s_1_1_contig100982   9955 10043    (77) C CR1-B2          LINE/CR1                 (123)   4449    4323   2102  
   21    0.0  0.0  0.0  s_1_1_contig100983   4247  4267  (7953) + AT_rich         Low_complexity               1     21     (0)   2103  
  211   28.2  1.4  0.0  s_1_1_contig100983   8221  8291  (3929) + A-rich          Low_complexity               3     74     (0)   2104  
  449   15.3  0.0  0.0  s_1_1_contig100984      1    72  (9894) + CR1-E           LINE/CR1                  4241   4312   (212)   2105  
 1028   14.6  1.2  0.6  s_1_1_contig100984     86   251  (9715) + CR1-E           LINE/CR1                  4357   4523     (1)   2105  
  719   24.6 23.1  1.9  s_1_1_contig100984   7011  7279  (2687) C CR1-C           LINE/CR1                   (2)   4541    4216   2106  
  320   14.4  0.0  0.5  s_1_1_contig100984   9823  9884    (82) + CR1-D2          LINE/CR1                  4401   4453   (226)   2107  
  278   29.8  0.0  0.0  s_1_1_contig100984   9883  9966     (0) + CR1-C4          LINE/CR1                  4354   4437    (74)   2108 *
   24    5.3  0.0  0.0  s_1_1_contig100985    292   329  (3975) + AT_rich         Low_complexity               1     38     (0)   2109  
 4511   26.1  5.3  0.7  s_1_1_contig100985   1240  2434  (1870) C CR1-H           LINE/CR1                   (6)   4806    3557   2110  
  366   20.8  6.1 15.1  s_1_1_contig100986   2453  2620  (4567) C GGLTR5A         LTR/ERVL                   (0)    595     446   2111  
  243   22.8  1.8  0.0  s_1_1_contig100986   2732  2788  (4399) C GGLTR5A         LTR/ERVL                 (306)    289     232   2111 *
  280   17.3  1.9  1.9  s_1_1_contig100986   2773  2825  (4362) C GGLTR5A         LTR/ERVL                 (449)    146      94   2112  
  180   11.1  0.0  0.0  s_1_1_contig100986   5465  5491  (1696) + (GGAA)n         Simple_repeat                1     27     (0)   2113  
  241   17.6  0.0  4.2  s_1_1_contig100987   1492  1562  (2301) + (TTA)n          Simple_repeat                1     68     (0)   2114  
  441   21.2  0.0  0.0  s_1_1_contig100988      6    90  (5687) C CR1-E           LINE/CR1                (1286)   3238    3154   2115  
  301   18.2  9.1  0.0  s_1_1_contig100988    517   582  (5195) + CR1-H           LINE/CR1                  4725   4796    (16)   2116  
  410    9.8  1.6  0.0  s_1_1_contig100988   1356  1416  (4361) + CR1-E           LINE/CR1                  4460   4521     (3)   2117  
 1131   31.4 10.2  2.3  s_1_1_contig100988   3643  4585  (1192) + CR1-Y2_Aves     LINE/CR1                  2530   4149   (364)   2118  
  233   29.5  3.7  8.3  s_1_1_contig100988   5057  5274   (503) C AmnSINE1        SINE/Deu                 (122)    453     246   2119  
  655   12.1  1.0  0.0  s_1_1_contig100989   8092  8190 (13799) C CR1-E           LINE/CR1                  (10)   4514    4415   2120  
  702   20.3  1.4  0.7  s_1_1_contig100989  11305 11443 (10546) + CR1-E           LINE/CR1                  4370   4509    (15)   2121  
  234   17.3  3.9  0.0  s_1_1_contig100989  21555 21606   (383) + (TATATG)n       Simple_repeat                4     57     (0)   2122  
  964   19.4  2.9  0.2  s_1_1_contig100989  21798 21989     (0) + CR1-F2          LINE/CR1                  3946   4113   (411)   2123  
   23    0.0  0.0  0.0  s_1_1_contig100990      1    23 (10513) + GC_rich         Low_complexity               1     23     (0)   2124  
   30    2.7  0.0  0.0  s_1_1_contig100990   1943  1979  (8557) + AT_rich         Low_complexity               1     37     (0)   2125  
   22    0.0  0.0  0.0  s_1_1_contig100990   2189  2210  (8326) + AT_rich         Low_complexity               1     22     (0)   2126  
   22    0.0  0.0  0.0  s_1_1_contig100990   7741  7762  (2774) + AT_rich         Low_complexity               1     22     (0)   2127  
   26    0.0  0.0  0.0  s_1_1_contig100991   2694  2719  (7026) + AT_rich         Low_complexity               1     26     (0)   2128  
  258   14.6  0.0  0.0  s_1_1_contig100992   1998  2038  (5986) + X6B_LINE        LINE/CR1                   232    272    (18)   2129  
 1682   23.3  2.9  0.3  s_1_1_contig100993    283   762  (3516) + CR1-F2          LINE/CR1                  3040   3885   (368)   2130  
  911   23.7  1.4  0.6  s_1_1_contig100993    767  1048  (3230) + CR1-F2          LINE/CR1                  4523   4724    (88)   2131  
  240   15.4  5.3  4.2  s_1_1_contig100993   1158  1252  (3026) + A-rich          Low_complexity               2     97     (0)   2132  
   22    3.5  0.0  0.0  s_1_1_contig100993   3539  3567   (711) + AT_rich         Low_complexity               1     29     (0)   2133  
  427   17.6  0.0  0.0  s_1_1_contig100994   5366  5433  (3513) + CR1-C3          LINE/CR1                  4327   4394   (145)   2134  
  726   25.4  1.7  0.0  s_1_1_contig100994   6578  6758  (2188) C CR1-Y2_Aves     LINE/CR1                 (186)   3153    2970   2135  
  306   34.5  0.9  0.0  s_1_1_contig100994   6914  7023  (1923) + CR1-Y2_Aves     LINE/CR1                  3036   3146   (193)   2136  
  207    0.0  0.0  0.0  s_1_1_contig100994   8909  8931    (15) + (TAA)n          Simple_repeat                2     24     (0)   2137  
 1456   23.9  0.6  3.1  s_1_1_contig100995   6368  6717  (7850) C CR1-E           LINE/CR1                  (70)   4454    4114   2138  
   24    0.0  0.0  0.0  s_1_1_contig100995  11429 11452  (3115) + AT_rich         Low_complexity               1     24     (0)   2139  
  200   21.7  1.0  4.2  s_1_1_contig100996   6005  6100  (1064) + A-rich          Low_complexity               2     94     (0)   2140  
   21    0.0  0.0  0.0  s_1_1_contig100997    102   122  (4336) + AT_rich         Low_complexity               1     21     (0)   2141  
   26    5.0  0.0  0.0  s_1_1_contig100997   1285  1324  (3134) + AT_rich         Low_complexity               1     40     (0)   2142  
  240    3.5  0.0  0.0  s_1_1_contig100997   1829  1857  (2601) + (GGAA)n         Simple_repeat                1     29     (0)   2143  
  843   19.4  4.5  0.6  s_1_1_contig100997   4283  4458     (0) + CR1-H           LINE/CR1                  3600   3782  (1030)   2144  
  322   10.1  0.0  0.0  s_1_1_contig100998      1    52  (5755) + CR1-E           LINE/CR1                  4481   4524     (0)   2145  
  697   31.0  2.3  3.5  s_1_1_contig100998    751  1011  (4796) C MER130          Unknown                  (207)    268      11   2146  
   26    3.0  0.0  0.0  s_1_1_contig101000     19    51 (19820) + AT_rich         Low_complexity               1     33     (0)   2147  
  699   28.7  4.4  0.5  s_1_1_contig101000    404   606 (19265) C UCON8           Unknown                   (68)    313     103   2148  
  258   27.0  0.9  5.7  s_1_1_contig101002   1393  1498  (2247) + (CATATA)n       Simple_repeat                1    101     (0)   2149  
  234   16.3  0.0  0.0  s_1_1_contig101002   2855  2897   (848) + CR1-C2          LINE/CR1                  4496   4538     (5)   2150  
  225   13.2  0.0  0.0  s_1_1_contig101003   1183  1220  (3775) + (A)n            Simple_repeat                1     38     (0)   2151  
 6485   25.5  6.0  1.5  s_1_1_contig101003   2041  3786  (1209) + CR1-H           LINE/CR1                  2963   4787    (25)   2152  
  227    8.9  1.5 15.2  s_1_1_contig101004   7316  7381   (374) + CR1-H           LINE/CR1                  4738   4794    (18)   2153  
  535   19.2  2.8  2.8  s_1_1_contig101004   7649  7755     (0) + CR1-E           LINE/CR1                  3884   3970   (554)   2154  
  311   18.8  4.7  0.0  s_1_1_contig101005    328   412  (8526) + T-rich          Low_complexity               4     92     (0)   2155  
   28    2.9  0.0  0.0  s_1_1_contig101005   5778  5812  (3126) + AT_rich         Low_complexity               1     35     (0)   2156  
   22    0.0  0.0  0.0  s_1_1_contig101006   6081  6102  (2758) + AT_rich         Low_complexity               1     22     (0)   2157  
 3272   16.2  3.8  0.0  s_1_1_contig101006   6746  7268  (1592) C TguLTR5d        LTR/ERVL                   (0)    595      53   2158  
  458   17.8  0.0  0.0  s_1_1_contig101006   8788  8860     (0) + CR1-E           LINE/CR1                  3838   3910   (614)   2159  
 1460   18.7  0.0  0.0  s_1_1_contig101007   4372  4612  (4630) C CR1-D2          LINE/CR1                  (11)   4668    4428   2160  
   27    0.0  0.0  0.0  s_1_1_contig101007   5625  5651  (3591) + AT_rich         Low_complexity               1     27     (0)   2161  
  241   24.3  0.0  0.0  s_1_1_contig101009   4549  4618    (10) + A-rich          Low_complexity               1     70     (0)   2162  
   21    3.6  0.0  0.0  s_1_1_contig101010   1890  1917  (1036) + AT_rich         Low_complexity               1     28     (0)   2163  
  304   25.1  1.8  0.0  s_1_1_contig101010   2881  2953     (0) + CR1-Y2_Aves     LINE/CR1                  1471   1532  (1807)   2164  
 1561   23.5  3.1  0.0  s_1_1_contig101011   3729  4051  (3002) C CR1-E           LINE/CR1                   (7)   4517    4185   2165  
  334   16.4  0.0  0.0  s_1_1_contig101012   2166  2226  (6283) + TguLTR5d        LTR/ERVL                   535    595     (0)   2166  
  244   20.2  8.5  3.7  s_1_1_contig101013     22   103  (9390) C Z-REP           Satellite/macro         (5995)   4356    4271   2167  
  741   19.6  6.3  1.9  s_1_1_contig101013   6045  6237  (3256) + CR1-E           LINE/CR1                  3078   3273  (1266)   2168 *
 1651   16.2  3.8  1.6  s_1_1_contig101013   6223  6541  (2952) C CR1-E           LINE/CR1                 (352)   4172    3847   2169  
  320   23.4  5.3  0.0  s_1_1_contig101014      5    98  (2278) + CR1-F2          LINE/CR1                  4148   4246     (7)   2170  
  486   20.6  9.5 11.7  s_1_1_contig101016    667   930  (3902) C Charlie7a_Aves  DNA/hAT-Charlie            (2)    299      42   2171  
  557   19.6  0.0  1.0  s_1_1_contig101016   4703  4805    (27) + CR1-D           LINE/CR1                  3217   3318  (1360)   2172  
   28    0.0  0.0  0.0  s_1_1_contig101017   2396  2423  (2352) + AT_rich         Low_complexity               1     28     (0)   2173  
  304   17.4  0.0  5.5  s_1_1_contig101017   4681  4753    (22) + TguLTR5d        LTR/ERVL                    29     97   (498)   2174  
  654   22.8  4.7  2.9  s_1_1_contig101019    300   471  (3788) + CR1-E           LINE/CR1                  4161   4335   (189)   2175 *
 1566   17.9  5.1  0.0  s_1_1_contig101019    440   735  (3524) + CR1-E           LINE/CR1                  4214   4524     (0)   2176  
  844   16.7  0.0  0.7  s_1_1_contig101021    507   651  (7309) C CR1-E           LINE/CR1                   (8)   4516    4373   2177  
  283   30.2  1.0  1.0  s_1_1_contig101022     69   165  (4056) C CR1-H           LINE/CR1                (2800)   2012    1916   2178  
  427   28.1  2.8  2.1  s_1_1_contig101022    280   421  (3800) C CR1-Y2_Aves     LINE/CR1                (3089)    250     108   2179  
  279   25.3  9.8  9.8  s_1_1_contig101022    457   640  (3581) C CR1-C3          LINE/CR1                (3348)   1191    1008   2180  
 3275   20.3  2.6  0.2  s_1_1_contig101022   1256  1836  (2385) + TguLTR5d        LTR/ERVL                     1    595     (0)   2181  
  261   25.8  0.8  2.4  s_1_1_contig101022   2342  2468  (1753) + T-rich          Low_complexity               3    127     (0)   2182  
  678   18.4  0.0  0.9  s_1_1_contig101022   2740  2849  (1372) + CR1-E           LINE/CR1                  4410   4518     (6)   2183  
 1087   21.4  0.0  0.0  s_1_1_contig101022   3718  3904   (317) + CR1-D2          LINE/CR1                  4487   4673     (6)   2184  
  237    6.5  0.0  0.0  s_1_1_contig101023      1    31  (3464) + (A)n            Simple_repeat                1     31     (0)   2185  
   21    0.0  0.0  0.0  s_1_1_contig101023   2197  2217  (1278) + AT_rich         Low_complexity               1     21     (0)   2186  
 1097   21.1  3.0  3.0  s_1_1_contig101023   2636  2870   (625) C CR1-E           LINE/CR1                   (5)   4519    4285   2187  
 2013   23.6  0.7  1.2  s_1_1_contig101024      1   428  (5427) C CR1-E           LINE/CR1                 (961)   3563    3138   2188  
  207    0.0  0.0  0.0  s_1_1_contig101024    702   724  (5131) + (TTTG)n         Simple_repeat                2     24     (0)   2189  
  216    0.0  0.0  0.0  s_1_1_contig101024   3235  3258  (2597) + (TG)n           Simple_repeat                1     24     (0)   2190  
 2454   23.8  0.7  1.3  s_1_1_contig101024   3632  4176  (1679) + CR1-Y1_Aves     LINE/CR1                  2786   3327    (12)   2191  
  499   19.7 17.6  1.7  s_1_1_contig101024   4459  4577  (1278) C CR1-C4          LINE/CR1                   (8)   4503    4366   2192  
  367   15.4  0.0  0.0  s_1_1_contig101024   4569  4633  (1222) C CR1-E           LINE/CR1                 (176)   4348    4284   2193 *
  799   35.4  3.9  1.1  s_1_1_contig101025    318   680  (3489) C CR1-Y2_Aves     LINE/CR1                 (230)   3109    2737   2194  
 1100   19.7 11.9  0.0  s_1_1_contig101025    699   942  (3227) + CR1-C2          LINE/CR1                  4262   4534     (9)   2195  
 1726   32.2  6.5  8.8  s_1_1_contig101025   1019  2285  (1884) C CR1-Y2_Aves     LINE/CR1                 (714)   2625    1388   2194  
  260   17.5  1.6  0.0  s_1_1_contig101025   3944  4006   (163) + (TA)n           Simple_repeat                1     64     (0)   2196  
  189    0.0  0.0  0.0  s_1_1_contig101026  10195 10215  (2637) + (CA)n           Simple_repeat                2     22     (0)   2197  
  739   22.5  0.7  0.0  s_1_1_contig101026  12702 12852     (0) + CR1-D2          LINE/CR1                  4420   4571   (108)   2198  
  252    5.0  0.0 14.9  s_1_1_contig101027      1    47 (12682) C CR1-E           LINE/CR1                 (467)   4057    4018   2199  
   21    5.7  0.0  0.0  s_1_1_contig101027    129   163 (12566) + AT_rich         Low_complexity               1     35     (0)   2200  
 1125   25.4  5.1  1.8  s_1_1_contig101027  11722 11994   (735) + CR1-Y2_Aves     LINE/CR1                  1729   2010  (1329)   2201 *
 1520   21.0 15.8  3.1  s_1_1_contig101027  11994 12403   (326) + CR1-Y2_Aves     LINE/CR1                  2874   3335     (4)   2201  
  582   23.7  1.1  0.0  s_1_1_contig101027  12600 12729     (0) + CR1-F2          LINE/CR1                  4327   4430   (109)   2202  
 1257   19.2  0.0  0.9  s_1_1_contig101028   1020  1240  (7648) + CR1-E           LINE/CR1                  4300   4518     (6)   2203  
   21    0.0  0.0  0.0  s_1_1_contig101028   7923  7943   (945) + AT_rich         Low_complexity               1     21     (0)   2204  
 1352   19.5  0.0  0.4  s_1_1_contig101028   8348  8589   (299) + CR1-E           LINE/CR1                  4273   4513    (11)   2205  
  364    2.1  8.3  0.0  s_1_1_contig101029   1702  1749  (1917) C CR1-E           LINE/CR1                  (15)   4509    4458   2206  
   26    0.0  0.0  0.0  s_1_1_contig101030   2155  2180  (7580) + AT_rich         Low_complexity               1     26     (0)   2207  
   22    0.0  0.0  0.0  s_1_1_contig101030   7429  7450  (2310) + AT_rich         Low_complexity               1     22     (0)   2208  
  672   17.0  0.1  1.0  s_1_1_contig101031    382   503  (2381) C CR1-E           LINE/CR1                   (9)   4515    4408   2209  
  970   19.1  2.2  0.6  s_1_1_contig101032   1994  2172  (2879) + CR1-E           LINE/CR1                  4342   4523     (1)   2210  
   22    0.0  0.0  0.0  s_1_1_contig101032   2684  2705  (2346) + AT_rich         Low_complexity               1     22     (0)   2211  
  473   13.7  7.6  1.2  s_1_1_contig101033   7426  7534  (3063) + CR1-E           LINE/CR1                  4197   4335   (176)   2212  
  247   16.3  0.0  0.0  s_1_1_contig101033   7532  7574  (3023) + CR1-B           LINE/CR1                  4523   4565     (2)   2213 *
  832   23.4  1.0  0.0  s_1_1_contig101033  10406 10597     (0) + CR1-C4          LINE/CR1                  4223   4416    (95)   2214  
 1200   19.6  0.0  0.9  s_1_1_contig101034      1   216  (5362) + CR1-E           LINE/CR1                  4308   4521     (3)   2215  
  197    9.8  0.0  2.4  s_1_1_contig101035   4570  4611    (32) + (TTTG)n         Simple_repeat                2     42     (0)   2216  
  492   19.1 20.9  0.0  s_1_1_contig101036   1500  1604  (2666) C CR1-D2          LINE/CR1                   (1)   4678    4552   2217  
  785   26.0 16.1  0.0  s_1_1_contig101036   2746  2999  (1271) + CR1-D2          LINE/CR1                  4378   4672     (7)   2218  
  462   20.8  4.8  0.0  s_1_1_contig101037      1   125  (3870) C CR1-C4          LINE/CR1                 (419)   4092    3962   2219  
  494   18.0  4.0  3.2  s_1_1_contig101037   1924  2047  (1948) + CR1-F0          LINE/CR1                  4197   4304   (207)   2220 *
  525   18.4  7.9  3.2  s_1_1_contig101037   2046  2205  (1790) C CR1-B2          LINE/CR1                 (283)   4241    4092   2221  
  466   25.0  3.2  4.5  s_1_1_contig101037   3717  3871   (124) C UCON29          DNA/PiggyBac?            (282)    155       3   2222  
  439    9.8  1.6  0.0  s_1_1_contig101037   3935  3995     (0) C CR1-E           LINE/CR1                   (7)   4517    4456   2223  
  309    6.8  0.0  0.0  s_1_1_contig101038   1354  1397  (5303) + (TGGA)n         Simple_repeat                3     46     (0)   2224  
   21    0.0  0.0  0.0  s_1_1_contig101038   1812  1832  (4868) + AT_rich         Low_complexity               1     21     (0)   2225  
  486   29.3  4.7  2.4  s_1_1_contig101039    756   968  (6673) + CR1-Y1_Aves     LINE/CR1                  3109   3326    (13)   2226  
  852   19.0  4.1  1.4  s_1_1_contig101039   1188  1406  (6235) C CR1-E           LINE/CR1                 (341)   4183    3959   2227  
  281   14.3  2.0  0.0  s_1_1_contig101039   1565  1613  (6028) C CR1-E           LINE/CR1                   (2)   4522    4473   2228 *
  509   26.4  0.8  0.0  s_1_1_contig101039   1608  1736  (5905) + TguLTR5d        LTR/ERVL                    16    145   (450)   2229  
  791   17.5  0.7  0.0  s_1_1_contig101039   1745  1881  (5760) C CR1-E           LINE/CR1                  (15)   4509    4372   2230  
  384   24.7  7.2  0.0  s_1_1_contig101039   1867  1963  (5678) + TguLTR5d        LTR/ERVL                   165    268   (330)   2229 *
  535   23.6  4.8  0.8  s_1_1_contig101039   1960  2083  (5558) + TguLTR5d        LTR/ERVL                   453    581    (14)   2229  
  261   15.9  0.0  0.0  s_1_1_contig101039   4429  4472  (3169) + CR1AVI          LINE/CR1                   672    715     (6)   2231  
  207   15.0  5.0  0.0  s_1_1_contig101039   5953  5992  (1649) + A-rich          Low_complexity               1     42     (0)   2232  
  651   28.1 10.2  0.9  s_1_1_contig10104     372   597  (1470) C CR1-F2          LINE/CR1                   (5)   4248    4002   2233  
   22    0.0  0.0  0.0  s_1_1_contig10104    1985  2006    (61) + AT_rich         Low_complexity               1     22     (0)   2234  
  522   16.7  0.0  0.0  s_1_1_contig101040      1    84 (10819) C GGERVL-B-int    LTR/ERVL                (3214)   2191    2108   2235  
  343   32.9  0.7  0.7  s_1_1_contig101040    198   338 (10565) C GGERVL-A-int    LTR/ERVL                (3286)   2629    2489   2236  
   27    2.9  0.0  0.0  s_1_1_contig101040   4008  4041  (6862) + AT_rich         Low_complexity               1     34     (0)   2237  
   23    3.3  0.0  0.0  s_1_1_contig101040   6579  6608  (4295) + AT_rich         Low_complexity               1     30     (0)   2238  
 1379   16.6  0.0  1.3  s_1_1_contig101040   7270  7495  (3408) C CR1-D2          LINE/CR1                   (6)   4673    4451   2239  
  734   27.0  8.4  6.8  s_1_1_contig101040   9933 10492   (411) + GGLTR5A         LTR/ERVL                     1    543     (0)   2240  
   22    3.5  0.0  0.0  s_1_1_contig101040  10805 10833    (70) + AT_rich         Low_complexity               1     29     (0)   2241  
  594   19.1 15.9  2.3  s_1_1_contig101041      1   147 (27433) C CR1-B2          LINE/CR1                 (549)   3975    3820   2242  
  203   18.9  0.0  0.0  s_1_1_contig101041   3317  3353 (24227) + A-rich          Low_complexity               1     37     (0)   2243  
  655   21.1  0.8  0.8  s_1_1_contig101041   9825  9953 (17627) C CR1-E           LINE/CR1                   (7)   4517    4389   2244  
  276   15.5  6.9  0.0  s_1_1_contig101042      1    58  (5097) + CR1-E           LINE/CR1                  4463   4524     (0)   2245  
  183    8.0  0.0  0.0  s_1_1_contig101042   3015  3039  (2116) + (TA)n           Simple_repeat                1     25     (0)   2246  
  231   22.8  3.2  2.1  s_1_1_contig101042   4013  4106  (1049) + T-rich          Low_complexity               2     96     (0)   2247  
   27    7.3  0.0  0.0  s_1_1_contig101042   4511  4565   (590) + AT_rich         Low_complexity               1     55     (0)   2248  
  322   32.7  2.4  2.9  s_1_1_contig101043   3555  3759  (1761) + CR1-X           LINE/CR1                   115    318  (3818)   2249  
  485   25.8  5.0  0.8  s_1_1_contig101043   3780  3900  (1620) + CR1-Y2_Aves     LINE/CR1                    70    195  (3144)   2250  
  309   26.7  1.3  0.0  s_1_1_contig101043   4156  4230  (1290) + CR1-Y2_Aves     LINE/CR1                  1647   1722  (2791)   2250  
  302   19.1  4.2  4.2  s_1_1_contig101043   4461  4531   (989) C CR1-F           LINE/CR1                   (2)   4511    4441   2251  
 1723   27.9 10.1  4.3  s_1_1_contig101043   4565  5448    (72) C CR1-X           LINE/CR1                (2920)   1892     422   2252  
  566   11.2  1.1  1.1  s_1_1_contig101044      1    90  (4994) + CR1-E           LINE/CR1                  4435   4524     (0)   2253  
   21    0.0  0.0  0.0  s_1_1_contig101044    114   134  (4950) + AT_rich         Low_complexity               1     21     (0)   2254  
  233   18.9  0.0  3.6  s_1_1_contig101044   1857  1911  (3173) C CR1-X           LINE/CR1                (2155)   1981    1929   2255  
   26    0.0  0.0  0.0  s_1_1_contig101044   4068  4093   (991) + AT_rich         Low_complexity               1     26     (0)   2256  
   23    5.4  0.0  0.0  s_1_1_contig101044   4294  4330   (754) + AT_rich         Low_complexity               1     37     (0)   2257  
  968   17.1  2.6  0.0  s_1_1_contig101045   4991  5142 (12696) C CR1-D2          LINE/CR1                   (5)   4674    4519   2258  
  322   31.9  2.7  2.8  s_1_1_contig101045   6161  6362 (11476) + CR1-Y4          LINE/CR1                  4050   4255   (260)   2259  
  412   19.0  2.9  4.8  s_1_1_contig101045  10804 10908  (6930) C CR1-F2          LINE/CR1                   (0)   4253    4151   2260  
  331   19.3  0.0  0.0  s_1_1_contig101045  12350 12406  (5432) + CR1-H           LINE/CR1                  4743   4799    (13)   2261  
  200   31.3  2.0  1.0  s_1_1_contig101046   3161  3260  (2563) + (TA)n           Simple_repeat                2    102     (0)   2262  
   25    0.0  0.0  0.0  s_1_1_contig101046   4708  4732  (1091) + AT_rich         Low_complexity               1     25     (0)   2263  
  584   19.8  0.0  0.0  s_1_1_contig101046   5723  5823     (0) + CR1-E           LINE/CR1                  1999   2099  (2425)   2264  
   23    3.3  0.0  0.0  s_1_1_contig101047   1367  1396 (13877) + AT_rich         Low_complexity               1     30     (0)   2265  
  281   28.0  4.7  0.0  s_1_1_contig101048   1386  1492     (0) C GGLTR8B         LTR/ERVL                 (929)    142      31   2266  
   24    0.0  0.0  0.0  s_1_1_contig101049   2706  2729  (3708) + AT_rich         Low_complexity               1     24     (0)   2267  
   32    2.6  0.0  0.0  s_1_1_contig10105     488   526  (7007) + AT_rich         Low_complexity               1     39     (0)   2268  
  688   20.5  8.4  0.6  s_1_1_contig10105    3613  3779  (3754) C CR1-H           LINE/CR1                   (8)   4804    4625   2269  
  407   12.8  3.6  5.6  s_1_1_contig10105    5008  5096  (2437) + CR1-C2          LINE/CR1                  4257   4335   (208)   2270  
 1972   16.5 13.6  0.0  s_1_1_contig10105    5418  5786  (1747) C CR1-E           LINE/CR1                   (2)   4522    4104   2271  
 5872   22.0  8.4  0.7  s_1_1_contig101050    619  1961  (2363) + CR1-Y2_Aves     LINE/CR1                  1879   3325    (14)   2272  
  479   12.0  5.3  0.0  s_1_1_contig101050   4250  4324     (0) C CR1-E           LINE/CR1                   (9)   4515    4437   2273  
  348   10.9  0.0  0.0  s_1_1_contig101051      1    46  (3882) C CR1-C4          LINE/CR1                 (906)   3605    3560   2274  
  201   19.7  0.0  0.0  s_1_1_contig101051    208   268  (3660) + (TA)n           Simple_repeat                1     61     (0)   2275  
  535   15.7  8.2  0.2  s_1_1_contig101052    293   428  (2970) + CR1-E           LINE/CR1                  3764   3920   (591)   2276  
  586   20.9 19.4  0.4  s_1_1_contig101052    434   622  (2776) + CR1-Y4          LINE/CR1                  3976   4208   (331)   2277  
  286   24.1  0.0  0.0  s_1_1_contig101053      1    58 (10142) + CR1-C4          LINE/CR1                  4453   4510     (1)   2278  
  269   23.7  0.0  0.0  s_1_1_contig101053   3506  3564  (6636) + CR1AVI          LINE/CR1                   654    712     (9)   2279  
  576   24.3 15.0  0.0  s_1_1_contig101053   5959  6131  (4069) + CR1-H           LINE/CR1                  4593   4791    (21)   2280  
  257   21.8  0.0  0.0  s_1_1_contig101053   7523  7577  (2623) + (TATG)n         Simple_repeat                2     56     (0)   2281  
  265   23.6  0.0  0.0  s_1_1_contig101053   8641  8695  (1505) + MIR_Aves1       SINE/MIR                    96    150   (114)   2282  
  306   11.6  0.0  0.0  s_1_1_contig101054   3851  3893  (3950) C CR1-E           LINE/CR1                   (1)   4523    4481   2283  
  214   17.0  0.0  4.1  s_1_1_contig101055    358   406 (17143) + T-rich          Low_complexity               1     47     (0)   2284  
  252   19.1 23.2  1.4  s_1_1_contig101057      1    69 (14755) + CR1-C4          LINE/CR1                  4331   4414    (97)   2285 *
  337    8.3  2.1  0.0  s_1_1_contig101057     64   111 (14713) + CR1-E           LINE/CR1                  4471   4519     (5)   2286  
  809   13.6  6.8  0.0  s_1_1_contig101057   9848  9979  (4845) C CR1-E           LINE/CR1                   (2)   4522    4382   2287  
  204    8.9 13.3  0.0  s_1_1_contig101058   1116  1160  (3864) + A-rich          Low_complexity               1     51     (0)   2288  
  311   19.7  0.0  0.0  s_1_1_contig101058   4932  4992    (32) C TguLTR5d        LTR/ERVL                   (0)    595     535   2289  
  186   14.3  0.0  0.0  s_1_1_contig101059   2991  3025  (3533) + (CAAAA)n        Simple_repeat                2     36     (0)   2290  
  949   17.6  0.0  0.0  s_1_1_contig101059   6265  6440   (118) + (TATATG)n       Simple_repeat                1    176     (0)   2291  
  527   21.1  0.9  0.0  s_1_1_contig101059   6445  6558     (0) + CR1-C2          LINE/CR1                  4262   4376   (167)   2292  
  521   13.2  0.0  0.1  s_1_1_contig101060      1    87 (11359) + CR1-E           LINE/CR1                  4446   4524     (0)   2293  
  317   25.4  8.9  2.4  s_1_1_contig101060   3730  3898  (7548) + (CATG)n         Simple_repeat                1    180     (0)   2294  
  786   18.8  0.0  0.0  s_1_1_contig101060   6039  6182  (5264) + CR1-E           LINE/CR1                  4371   4514    (10)   2295  
  651   26.0  3.1  0.7  s_1_1_contig101060   8476  8668  (2778) + CR1-H           LINE/CR1                  3937   4113   (699)   2296  
  439   19.0  0.0  0.0  s_1_1_contig101060   8666  8744  (2702) + CR1-G           LINE/CR1                  3755   3833   (414)   2297 *
  600   17.9  3.4  0.8  s_1_1_contig101060   8740  8857  (2589) + CR1-E           LINE/CR1                  4398   4518     (6)   2298  
  427   13.5  6.0  0.9  s_1_1_contig101060  10454 10557   (889) + CR1-E           LINE/CR1                  4393   4513    (11)   2299  
  327   25.0  0.0  2.3  s_1_1_contig101060  11361 11446     (0) C CR1-F2          LINE/CR1                  (15)   4238    4155   2300  
  901   22.6 15.0  0.4  s_1_1_contig101061   3666  3953  (6347) C CR1-C4          LINE/CR1                   (3)   4508    4180   2301  
  207   10.0  0.0  0.0  s_1_1_contig101062    294   323  (4471) + (A)n            Simple_repeat                1     30     (0)   2302  
  755   13.1  0.8  0.8  s_1_1_contig101062    583   705  (4089) + CR1-E           LINE/CR1                  4402   4524     (0)   2303  
   22    5.6  0.0  0.0  s_1_1_contig101062   1840  1875  (2919) + AT_rich         Low_complexity               1     36     (0)   2304  
 1856   16.8  7.5  0.3  s_1_1_contig101062   3976  4310   (484) C CR1-E           LINE/CR1                  (10)   4514    4156   2305  
  219   22.2  1.2  2.4  s_1_1_contig101062   4711  4793     (1) + T-rich          Low_complexity               2     83     (0)   2306  
  234    0.0  0.0  0.0  s_1_1_contig101063      1    26  (5298) + (T)n            Simple_repeat                1     26     (0)   2307  
  252    0.0  0.0  0.0  s_1_1_contig101063   1477  1504  (3820) + (CA)n           Simple_repeat                2     29     (0)   2308  
  214   18.6  0.0  0.0  s_1_1_contig101063   2770  2812  (2512) + T-rich          Low_complexity               2     44     (0)   2309  
  322   27.3  3.6  0.0  s_1_1_contig101064   2082  2191  (4717) + CR1AVI          LINE/CR1                   623    717     (4)   2310  
  269   20.3  0.0  0.0  s_1_1_contig101064   3566  3624  (3284) + CR1-E           LINE/CR1                  4379   4437    (87)   2311  
  348   21.5  2.6  0.3  s_1_1_contig101064   5890  5982   (926) + CR1-E           LINE/CR1                  4386   4499    (25)   2312  
  204    4.0  0.0  0.0  s_1_1_contig101065      1    25  (6105) + (T)n            Simple_repeat                1     25     (0)   2313  
   24    0.0  0.0  0.0  s_1_1_contig101065   1344  1367  (4763) + AT_rich         Low_complexity               1     24     (0)   2314  
   25    0.0  0.0  0.0  s_1_1_contig101065   2556  2580  (3550) + AT_rich         Low_complexity               1     25     (0)   2315  
 1234   19.8  4.1  1.2  s_1_1_contig101065   3930  4174  (1956) + CR1-C4          LINE/CR1                  4251   4502     (9)   2316  
   25    0.0  0.0  0.0  s_1_1_contig101065   4951  4975  (1155) + AT_rich         Low_complexity               1     25     (0)   2317  
  198    0.0  0.0  0.0  s_1_1_contig101066    691   712  (3573) + (CAAAA)n        Simple_repeat                3     24     (0)   2318  
   21    0.0  0.0  0.0  s_1_1_contig101066   2933  2953  (1332) + AT_rich         Low_complexity               1     21     (0)   2319  
  210    7.1  0.0  0.0  s_1_1_contig101069   2370  2397   (100) + (TCTG)n         Simple_repeat                2     29     (0)   2320  
  252    8.6  0.0  0.0  s_1_1_contig101069   2399  2433    (64) + (TCCA)n         Simple_repeat                2     36     (0)   2321  
   22    8.0  0.0  0.0  s_1_1_contig10107     790   839  (3529) + AT_rich         Low_complexity               1     50     (0)   2322  
  641   12.5  0.0  1.0  s_1_1_contig101073      1    97  (6283) + CR1-E           LINE/CR1                  4429   4524     (0)   2323  
 1640   22.2  5.2  1.0  s_1_1_contig101073   1826  2212  (4168) C CR1-Y2_Aves     LINE/CR1                  (15)   3324    2922   2324  
  688   14.6  0.0  0.0  s_1_1_contig101073   6150  6252   (128) + CR1-E           LINE/CR1                  4420   4522     (2)   2325  
  338   20.9  0.0  0.0  s_1_1_contig101074   5445  5511     (2) + CR1-E           LINE/CR1                  4195   4261   (263)   2326  
  957   31.5  3.6  3.3  s_1_1_contig101075   1609  2058  (5071) C CR1-Y1_Aves     LINE/CR1                   (7)   3332    2882   2327  
  207    6.9  0.0  0.0  s_1_1_contig101075   3107  3135  (3994) + (TTAA)n         Simple_repeat                2     30     (0)   2328  
  448   16.3  4.3  0.0  s_1_1_contig101077      3    94  (4028) C CR1-E           LINE/CR1                 (247)   4277    4182   2329  
   24    0.0  0.0  0.0  s_1_1_contig101078      1    24  (4680) + AT_rich         Low_complexity               1     24     (0)   2330  
  376   18.2  1.4  1.3  s_1_1_contig101078   4608  4691    (13) C CR1-C3          LINE/CR1                   (7)   4532    4463   2331  
  183    8.0  0.0  0.0  s_1_1_contig101079   2243  2267  (5414) + (CATATA)n       Simple_repeat                3     27     (0)   2332  
 1324   14.8  0.0  0.0  s_1_1_contig101079   2791  2993  (4688) C CR1-Y1_Aves     LINE/CR1                   (3)   3336    3134   2333  
  186    4.8  2.2  8.7  s_1_1_contig101079   3352  3397  (4284) + (AATAG)n        Simple_repeat                2     44     (0)   2334  
  241   12.5  0.0  0.0  s_1_1_contig101079   6349  6380  (1301) C CR1-X2          LINE/CR1                  (27)   4111    4080   2335  
  516   23.3 22.5  0.7  s_1_1_contig101079   7531  7681     (0) C CR1-H           LINE/CR1                  (13)   4799    4616   2336  
  737   22.1  1.2  1.8  s_1_1_contig101080      1   166  (2983) + CR1-C4          LINE/CR1                  4347   4511     (0)   2337  
  616   13.9  1.0  1.0  s_1_1_contig101080    483   584  (2565) + CR1-E           LINE/CR1                  4423   4524     (0)   2338  
   21    8.2  0.0  0.0  s_1_1_contig101080   3053  3101    (48) + AT_rich         Low_complexity               1     49     (0)   2339  
 1027   22.9  6.1  1.9  s_1_1_contig101081      3   313  (7859) C CR1-E           LINE/CR1                 (515)   4009    3686   2340  
  234   16.3  2.0  0.0  s_1_1_contig101082   2366  2414  (3356) + EAVHP_I-int     LTR/ERVK                   737    786  (2786)   2341  
   21    0.0  0.0  0.0  s_1_1_contig101082   2785  2805  (2965) + AT_rich         Low_complexity               1     21     (0)   2342  
  775   16.3  0.8  0.0  s_1_1_contig101082   5642  5770     (0) + CR1-E           LINE/CR1                  3772   3901   (623)   2343  
  352   26.6  0.0  0.0  s_1_1_contig101083      1    79  (5169) C CR1-E           LINE/CR1                (2301)   2223    2145   2344  
   24    7.7  0.0  0.0  s_1_1_contig101083   2150  2201  (3047) + AT_rich         Low_complexity               1     52     (0)   2345  
  687   13.5  0.9  0.9  s_1_1_contig101083   3395  3506  (1742) C CR1-E           LINE/CR1                   (0)   4524    4413   2346  
   24    0.0  0.0  0.0  s_1_1_contig101084    196   219  (5561) + AT_rich         Low_complexity               1     24     (0)   2347  
  348   16.8  5.6  0.4  s_1_1_contig101084   5674  5780     (0) C CR1-E           LINE/CR1                   (6)   4518    4344   2348  
  270   22.9  0.0  6.2  s_1_1_contig101086   3243  3307    (39) C CR1-F0          LINE/CR1                   (5)   4248    4188   2349 *
  282   28.6  0.0  0.0  s_1_1_contig101086   3284  3346     (0) C CR1-C4          LINE/CR1                 (108)   4403    4341   2350  
 1531   13.6 10.5  0.0  s_1_1_contig101087      1   257  (3847) C CR1-E           LINE/CR1                 (566)   3958    3675   2351  
  306   11.7  0.0  8.3  s_1_1_contig101088   6180  6300 (10501) + T-rich          Low_complexity               2    112     (0)   2352  
  192   12.5  0.0  0.0  s_1_1_contig101088   8635  8666  (8135) + (TAA)n          Simple_repeat                2     33     (0)   2353  
  484   11.8  2.6  0.0  s_1_1_contig101089      1    76  (4577) + CR1AVI          LINE/CR1                   640    717     (4)   2354  
  447   20.6  0.0  0.0  s_1_1_contig101089   4542  4633    (20) C CR1-C2          LINE/CR1                 (184)   4359    4268   2355  
   23    0.0  0.0  0.0  s_1_1_contig10109      64    86  (4074) + AT_rich         Low_complexity               1     23     (0)   2356  
  180    0.0  0.0  0.0  s_1_1_contig10109    2166  2185  (1975) + (CAAAC)n        Simple_repeat                2     21     (0)   2357  
  821   21.2  0.6  0.0  s_1_1_contig101090   4677  4836 (12769) C CR1-E           LINE/CR1                   (7)   4517    4357   2358  
  427   18.7  0.8  0.2  s_1_1_contig101090   5113  5200 (12405) + CR1-Y2          LINE/CR1                  4419   4507     (4)   2359  
  200   14.6  8.3  0.0  s_1_1_contig101091   4240  4287   (249) + C-rich          Low_complexity               1     52     (0)   2360  
  432   19.2  5.0  1.0  s_1_1_contig101092    269   368  (9203) + TguLTR5d        LTR/ERVL                     1    104   (491)   2361  
   34    0.0  0.0  0.0  s_1_1_contig101092   2737  2770  (6801) + AT_rich         Low_complexity               1     34     (0)   2362  
  562   15.9  3.7  0.0  s_1_1_contig101093   1211  1317   (914) + CR1-E           LINE/CR1                  4407   4517     (7)   2363  
   27    0.0  0.0  0.0  s_1_1_contig101094   2727  2753    (34) + AT_rich         Low_complexity               1     27     (0)   2364  
   21    5.7  0.0  0.0  s_1_1_contig101096   2219  2253  (5687) + AT_rich         Low_complexity               1     35     (0)   2365  
   27    0.0  0.0  0.0  s_1_1_contig101096   2335  2361  (5579) + AT_rich         Low_complexity               1     27     (0)   2366  
   29    7.8  0.0  0.0  s_1_1_contig101096   4730  4793  (3147) + AT_rich         Low_complexity               1     64     (0)   2367  
   21    3.6  0.0  0.0  s_1_1_contig101096   7449  7476   (464) + AT_rich         Low_complexity               1     28     (0)   2368  
   21    3.6  0.0  0.0  s_1_1_contig101097   1295  1322  (9886) + AT_rich         Low_complexity               1     28     (0)   2369  
  366   31.0  8.8  4.2  s_1_1_contig101097   5694  5885  (5323) C CR1-X2          LINE/CR1                  (17)   4121    3955   2370  
   23    3.3  0.0  0.0  s_1_1_contig101098   5655  5684  (3425) + AT_rich         Low_complexity               1     30     (0)   2371  
   23    3.3  0.0  0.0  s_1_1_contig101098   8704  8733   (376) + AT_rich         Low_complexity               1     30     (0)   2372  
  276   17.0  0.0  0.0  s_1_1_contig101099      1    47 (12292) C CR1-E           LINE/CR1                 (757)   3767    3721   2373  
  182    6.5  6.5  0.0  s_1_1_contig101099   6412  6442  (5897) + (TTTC)n         Simple_repeat                3     35     (0)   2374  
   24    0.0  0.0  0.0  s_1_1_contig101099   9768  9791  (2548) + AT_rich         Low_complexity               1     24     (0)   2375  
   21    0.0  0.0  0.0  s_1_1_contig101099  11377 11397   (942) + AT_rich         Low_complexity               1     21     (0)   2376  
  924   17.8  0.0  0.0  s_1_1_contig1011        1   163   (543) C CR1-E           LINE/CR1                 (186)   4338    4176   2377  
  453   10.4  1.5  0.0  s_1_1_contig101100     89   155  (6718) + CR1-C4          LINE/CR1                  4441   4508     (3)   2378  
   24    0.0  0.0  0.0  s_1_1_contig101100   6358  6381   (492) + AT_rich         Low_complexity               1     24     (0)   2379  
   22    5.6  0.0  0.0  s_1_1_contig101101   3269  3304   (898) + AT_rich         Low_complexity               1     36     (0)   2380  
  408   27.3  2.2  7.2  s_1_1_contig101101   3321  3458   (744) C CR1-Y2_Aves     LINE/CR1                   (4)   3335    3205   2381  
  322   26.4  6.5  1.9  s_1_1_contig101102   4700  4807  (7518) C MER132          DNA/TcMar-Pogo            (22)    156      44   2382  
   25    5.1  0.0  0.0  s_1_1_contig101102   8509  8547  (3778) + AT_rich         Low_complexity               1     39     (0)   2383  
  816   19.9  7.7  1.1  s_1_1_contig101102   9552  9734  (2591) C CR1-H           LINE/CR1                  (21)   4791    4597   2384 *
 1180   21.6  4.1  0.4  s_1_1_contig101102   9731  9976  (2349) C CR1-Y1_Aves     LINE/CR1                   (7)   3332    3078   2385  
  547   20.8  4.3  7.5  s_1_1_contig101102  11815 11975   (350) C CR1-Y2_Aves     LINE/CR1                   (5)   3334    3179   2386  
  467   21.2 11.5  0.0  s_1_1_contig101102  12213 12325     (0) + CR1-E           LINE/CR1                  2752   2877  (1647)   2387  
   24    0.0  0.0  0.0  s_1_1_contig101103   1137  1160 (10418) + AT_rich         Low_complexity               1     24     (0)   2388  
   25    0.0  0.0  0.0  s_1_1_contig101103   5974  5998  (5580) + AT_rich         Low_complexity               1     25     (0)   2389  
  315   19.2  0.0  0.0  s_1_1_contig101103   6527  6599  (4979) + (TAA)n          Simple_repeat                3     75     (0)   2390  
   22    0.0  0.0  0.0  s_1_1_contig101103   8062  8083  (3495) + AT_rich         Low_complexity               1     22     (0)   2391  
   23    0.0  0.0  0.0  s_1_1_contig101103  11556 11578     (0) + AT_rich         Low_complexity               1     23     (0)   2392  
  225   15.8  0.0  0.0  s_1_1_contig101104      1    38  (8431) C CR1-E           LINE/CR1                (1430)   3094    3057   2393  
  180    0.0  0.0  0.0  s_1_1_contig101104    134   153  (8316) + (TA)n           Simple_repeat                1     20     (0)   2394  
  213   17.5  0.0  0.0  s_1_1_contig101104   4281  4320  (4149) + (TA)n           Simple_repeat                1     40     (0)   2395  
  709   19.5  4.0  0.0  s_1_1_contig101104   4463  4611  (3858) + CR1-E           LINE/CR1                  4364   4518     (6)   2396  
   21    0.0  0.0  0.0  s_1_1_contig101104   7068  7088  (1381) + AT_rich         Low_complexity               1     21     (0)   2397  
  207    0.0  0.0  0.0  s_1_1_contig101104   7845  7867   (602) + (TTTG)n         Simple_repeat                2     24     (0)   2398  
  560   26.0  1.3  1.3  s_1_1_contig101105   1786  1941 (13270) + (TATG)n         Simple_repeat                3    158     (0)   2399  
   28    0.0  0.0  0.0  s_1_1_contig101105   2146  2173 (13038) + AT_rich         Low_complexity               1     28     (0)   2400  
  261    5.7  0.0  0.0  s_1_1_contig101105   2230  2264 (12947) + (CA)n           Simple_repeat                2     36     (0)   2401  
  235   23.1  1.5  0.0  s_1_1_contig101105  10073 10137  (5074) + (TCCA)n         Simple_repeat                3     68     (0)   2402  
  283   20.6  0.0  3.6  s_1_1_contig101105  10156 10266  (4945) + CT-rich         Low_complexity               1    107     (0)   2403  
  230   25.6  0.0  6.8  s_1_1_contig101105  10278 10365  (4846) + CT-rich         Low_complexity               4     85     (0)   2403  
  991   14.4  4.1  0.5  s_1_1_contig101106   2099  2292 (12263) C CR1-D2          LINE/CR1                  (10)   4669    4319   2404  
  901   13.9  3.0  1.8  s_1_1_contig101106   5429  5596  (8959) + CR1-E           LINE/CR1                  4354   4523     (1)   2405  
  339   13.7  0.0  0.0  s_1_1_contig101107      2    52  (8155) + CR1-E           LINE/CR1                  4469   4519     (5)   2406  
  256   14.6  0.0  7.7  s_1_1_contig101107   7606  7657   (550) C CR1-C4          LINE/CR1                  (14)   4497    4450   2407  
  321   22.4  0.0  0.0  s_1_1_contig101107   8100  8157    (50) C CR1-B2          LINE/CR1                 (106)   4466    4409   2408  
  294   12.0  6.0  0.0  s_1_1_contig101107   8158  8207     (0) C CR1-D2          LINE/CR1                 (183)   4496    4444   2409  
   26    0.0  0.0  0.0  s_1_1_contig101108   2246  2271  (6749) + GC_rich         Low_complexity               1     26     (0)   2410  
  180    0.0  0.0  0.0  s_1_1_contig101109   4925  4944  (1093) + (TA)n           Simple_repeat                2     21     (0)   2411  
  360   24.4 12.1  0.9  s_1_1_contig101109   5848  5963    (74) C CR1-H           LINE/CR1                  (16)   4796    4668   2412  
  201   28.4  1.5  0.0  s_1_1_contig10111     223   289   (918) + A-rich          Low_complexity               2     69     (0)   2413  
   22    0.0  0.0  0.0  s_1_1_contig10111     391   412   (795) + AT_rich         Low_complexity               1     22     (0)   2414  
   27    0.0  0.0  0.0  s_1_1_contig10111    1119  1145    (62) + AT_rich         Low_complexity               1     27     (0)   2415  
 1005   24.5  0.0  0.5  s_1_1_contig101114   4312  4520  (2007) C CR1-Y2_Aves     LINE/CR1                   (1)   3338    3131   2416  
 3848   29.7  2.0  0.7  s_1_1_contig101114   4701  5881   (646) + CR1-F           LINE/CR1                  1515   2711  (1802)   2417  
  454   18.7  0.0  0.0  s_1_1_contig101114   6395  6469    (58) C CR1-E           LINE/CR1                 (506)   4018    3944   2418  
  422   16.4  0.0  0.0  s_1_1_contig101114   6461  6527     (0) + CR1-C           LINE/CR1                  3057   3123  (1420)   2419 *
   24    0.0  0.0  0.0  s_1_1_contig101115    677   700  (6320) + AT_rich         Low_complexity               1     24     (0)   2420  
   21    0.0  0.0  0.0  s_1_1_contig101116   2889  2909  (4929) + AT_rich         Low_complexity               1     21     (0)   2421  
   22    3.5  0.0  0.0  s_1_1_contig101116   5793  5821  (2017) + AT_rich         Low_complexity               1     29     (0)   2422  
 2286   17.0  0.8  0.2  s_1_1_contig101116   6563  6964   (874) C CR1-E           LINE/CR1                   (7)   4517    4114   2423  
  484   14.7  1.3  0.0  s_1_1_contig101117   1187  1261  (5044) C CR1-E           LINE/CR1                   (0)   4524    4449   2424  
 1797   21.3  6.5  0.7  s_1_1_contig101117   5875  6305     (0) + CR1-E           LINE/CR1                  3627   4082   (442)   2425  
   21    3.6  0.0  0.0  s_1_1_contig101118   1684  1711  (5133) + AT_rich         Low_complexity               1     28     (0)   2426  
  970   19.0  0.6  0.0  s_1_1_contig101118   5770  5932   (912) C CR1-E           LINE/CR1                 (432)   4092    3929   2427  
   22    0.0  0.0  0.0  s_1_1_contig101119     62    83  (2625) + AT_rich         Low_complexity               1     22     (0)   2428  
  973   19.4  0.0  0.0  s_1_1_contig101119   2544  2708     (0) + CR1-E           LINE/CR1                  3398   3562   (962)   2429  
  320   20.0  0.0  0.0  s_1_1_contig101120     68   127  (9449) + GGLTR5A         LTR/ERVL                   536    595     (0)   2430  
 1324   20.3  9.2  0.4  s_1_1_contig101120    128   389  (9187) C CR1-Y2_Aves     LINE/CR1                 (825)   2514    2230   2431  
   21    7.1  0.0  0.0  s_1_1_contig101120   6235  6276  (3300) + AT_rich         Low_complexity               1     42     (0)   2432  
  197    8.3  2.8  0.0  s_1_1_contig101121   1026  1061  (5475) + (CAAAA)n        Simple_repeat                4     40     (0)   2433  
  835   27.2  0.0  0.4  s_1_1_contig101121   5849  6064   (472) C CR1-H           LINE/CR1                 (114)   4698    4509   2434  
  438   19.6  0.0  8.9  s_1_1_contig101122   1224  1335  (3868) + CR1-Y2_Aves     LINE/CR1                  3174   3275    (64)   2435  
  383   15.9  0.2  0.3  s_1_1_contig101122   2954  3030  (2173) C CR1-H           LINE/CR1                  (15)   4797    4739   2436  
 1809   22.0  4.0  1.6  s_1_1_contig101123    764  1133  (9247) + CR1-Y4          LINE/CR1                  4128   4506     (9)   2437  
  206   23.8  0.0  0.0  s_1_1_contig101123   4446  4487  (5893) + GA-rich         Low_complexity               5     46     (0)   2438  
   23    3.3  0.0  0.0  s_1_1_contig101123   8786  8815  (1565) + AT_rich         Low_complexity               1     30     (0)   2439  
  286   22.5  0.0  0.0  s_1_1_contig101124      1    89  (6262) C CR1-D2          LINE/CR1                 (236)   4275    4211   2440  
   26    0.0  0.0  0.0  s_1_1_contig101124   4524  4549  (1802) + AT_rich         Low_complexity               1     26     (0)   2441  
   22    7.0  0.0  0.0  s_1_1_contig101124   5943  5985   (366) + AT_rich         Low_complexity               1     43     (0)   2442  
  346    9.3  1.8  1.8  s_1_1_contig101125      1    55 (10395) + CR1-C4          LINE/CR1                  4429   4483    (28)   2443  
 2097   18.7  2.7  0.1  s_1_1_contig101125   5957  6359  (4091) + CR1-E           LINE/CR1                  4068   4431    (93)   2444  
   25    0.0  0.0  0.0  s_1_1_contig101127      6    30  (4434) + AT_rich         Low_complexity               1     25     (0)   2445  
  216   18.6  4.7  0.0  s_1_1_contig101127   1409  1451  (3013) + (TATATG)n       Simple_repeat                3     47     (0)   2446  
  976   24.2  7.5  4.0  s_1_1_contig101129   4058  4416  (5586) + GGLTR5A         LTR/ERVL                     1    348   (195)   2447  
  351   26.0  4.8 13.6  s_1_1_contig101129   4515  4661  (5341) + GGLTR5A         LTR/ERVL                   457    590     (5)   2447  
 1311   18.8  0.4  0.4  s_1_1_contig101129   5358  5592  (4410) + CR1-D2          LINE/CR1                  4353   4587    (92)   2448  
 2565   19.0  2.8  0.2  s_1_1_contig101129   8199  8667  (1335) + CR1-E           LINE/CR1                  3981   4461    (63)   2449  
 1086   29.5  1.0  0.0  s_1_1_contig101129   9706 10000     (2) + CR1-E           LINE/CR1                   985   1282  (3242)   2450  
  336   16.1  0.0  0.0  s_1_1_contig10113    1417  1472  (4166) C CR1-D2          LINE/CR1                  (10)   4669    4614   2451  
 2262   23.9  1.5  1.3  s_1_1_contig10113    3323  3849  (1789) C CR1-Y2_Aves     LINE/CR1                 (101)   3238    2711   2452  
  390   30.5  1.1  6.8  s_1_1_contig10113    4029  4204  (1434) C Eulor8          DNA/TcMar?               (194)    368     203   2453  
  487   23.2  3.5  0.9  s_1_1_contig10113    4940  5052   (586) + CR1-Y1_Aves     LINE/CR1                  3192   3307    (32)   2454  
   25    0.0  0.0  0.0  s_1_1_contig10113    5221  5245   (393) + AT_rich         Low_complexity               1     25     (0)   2455  
 1410   19.5 13.4  1.0  s_1_1_contig101130    997  1347  (5552) + CR1-Y2_Aves     LINE/CR1                  1749   2084  (1255)   2456 *
 2071   18.6  3.9  1.0  s_1_1_contig101130   1338  1722  (5177) + CR1-Y2_Aves     LINE/CR1                  2170   2565   (774)   2457  
  338   26.0  0.0  0.0  s_1_1_contig101130   1722  1794  (5105) + CR1-Y2_Aves     LINE/CR1                  3263   3335     (4)   2457 *
  225   13.2  0.0  0.0  s_1_1_contig101130   1818  1855  (5044) + (A)n            Simple_repeat                1     38     (0)   2458  
  195   16.2  0.0  0.0  s_1_1_contig101130   5826  5862  (1037) + A-rich          Low_complexity               1     37     (0)   2459  
  407   15.9  0.0  0.0  s_1_1_contig101130   6837  6899     (0) + CR1-E           LINE/CR1                  4169   4231   (293)   2460  
 1078   12.7  1.7  3.4  s_1_1_contig101131    494   672  (9215) + CR1-E           LINE/CR1                  4336   4511    (13)   2461  
   23    0.0  0.0  0.0  s_1_1_contig101131   1039  1061  (8826) + AT_rich         Low_complexity               1     23     (0)   2462  
  270   23.1  0.0  0.0  s_1_1_contig101131   4129  4206  (5681) + T-rich          Low_complexity               1     78     (0)   2463  
   22    3.5  0.0  0.0  s_1_1_contig101131   5769  5797  (4090) + AT_rich         Low_complexity               1     29     (0)   2464  
  631   20.7  0.9  0.0  s_1_1_contig101132      1   116 (10604) + CR1-C4          LINE/CR1                  4386   4502     (9)   2465  
  603   17.1  8.1  0.8  s_1_1_contig101132   3054  3177  (7543) + CR1-E           LINE/CR1                  4390   4522     (2)   2466  
  429   10.4  3.0  0.0  s_1_1_contig101132  10654 10720     (0) C CR1-E           LINE/CR1                   (6)   4518    4450   2467  
   24    3.2  0.0  0.0  s_1_1_contig101134   1220  1250  (2684) + AT_rich         Low_complexity               1     31     (0)   2468  
  306    8.0 18.0  0.0  s_1_1_contig101135      1    50  (4567) + CR1-E           LINE/CR1                  4463   4521     (3)   2469  
 1273   23.1  0.0  2.2  s_1_1_contig101136     52   321  (2024) + CR1-Y2_Aves     LINE/CR1                  1967   2230  (1109)   2470  
  416   17.4 23.2  1.0  s_1_1_contig101137    392   490  (1978) + CR1-E           LINE/CR1                  4399   4519     (5)   2471  
  551   11.3  0.6  0.2  s_1_1_contig101138   3310  3398     (0) + CR1-D2          LINE/CR1                  3560   3633   (878)   2472  
  351   24.5  0.0  1.5  s_1_1_contig101139   4220  4319   (242) + CR1-E           LINE/CR1                  3685   3764   (760)   2473 *
 1092   20.6  6.5  2.7  s_1_1_contig101139   4286  4561     (0) + CR1-D2          LINE/CR1                  3836   4125   (414)   2474  
  459   29.3  0.8  0.0  s_1_1_contig10114     829   951    (87) C MER131          SINE?                     (48)    126       3   2475  
  270    5.6  0.0  0.0  s_1_1_contig101141   6945  6980  (2511) + (TAAA)n         Simple_repeat                2     37     (0)   2476  
   23    3.3  0.0  0.0  s_1_1_contig101141   7415  7444  (2047) + AT_rich         Low_complexity               1     30     (0)   2477  
  249   20.8  0.0  0.0  s_1_1_contig101141   7768  7815  (1676) C MIR_Aves1       SINE/MIR                  (32)    232     185   2478  
  326   26.7  0.0  0.0  s_1_1_contig101142      1    86  (4915) C CR1-D2          LINE/CR1                 (155)   4524    4439   2479  
  898   21.2  1.8  0.0  s_1_1_contig101142   2028  2197  (2804) C CR1-C4          LINE/CR1                   (7)   4504    4332   2480  
  492   12.8  2.6  0.0  s_1_1_contig101142   2510  2587  (2414) C CR1-E           LINE/CR1                   (3)   4521    4442   2481  
  695   19.7  3.0  0.0  s_1_1_contig101142   3525  3656  (1345) + CR1-E           LINE/CR1                  4389   4524     (0)   2482  
  228   28.6  0.0  0.0  s_1_1_contig101143   5306  5354  (3164) + C-rich          Low_complexity               4     52     (0)   2483  
   25    0.0  0.0  0.0  s_1_1_contig101143   6962  6986  (1532) + AT_rich         Low_complexity               1     25     (0)   2484  
  368   19.5  2.6  1.3  s_1_1_contig101144    345   422  (2581) C CR1-Y2_Aves     LINE/CR1                  (13)   3326    3248   2485  
  443   11.8  1.5  0.0  s_1_1_contig101144   2383  2450   (553) C CR1-E           LINE/CR1                   (2)   4522    4454   2486  
  553   25.4  1.6  0.0  s_1_1_contig101146      6   131  (6533) + CR1-C4          LINE/CR1                  4374   4501    (10)   2487  
  363   17.6  3.1  5.2  s_1_1_contig101146   2906  3001  (3663) C CR1-F2          LINE/CR1                  (14)   4239    4146   2488  
  352   15.2 13.6  0.0  s_1_1_contig101148   2483  2548  (7537) C CR1-D2          LINE/CR1                   (0)   4679    4605   2489  
  337   26.8  0.8  5.1  s_1_1_contig101148   2559  2676  (7409) C CR1-C4          LINE/CR1                 (244)   4267    4155   2490  
   28    7.1  0.0  0.0  s_1_1_contig101148   3629  3684  (6401) + AT_rich         Low_complexity               1     56     (0)   2491  
 1194   32.5  6.0  1.5  s_1_1_contig101148   4215  4761  (5324) C CR1-Y1_Aves     LINE/CR1                   (6)   3333    2762   2492  
 1087   32.8  4.9  0.4  s_1_1_contig101148   7443  7892  (2193) + CR1-Y2_Aves     LINE/CR1                  1615   2084  (1255)   2493  
 1277   30.0 12.3  3.7  s_1_1_contig101148   7962  8556  (1529) + CR1-Y2_Aves     LINE/CR1                   787   1432  (1907)   2494  
  873   18.8 13.1  0.0  s_1_1_contig101148   8590  8765  (1320) + CR1-Y2_Aves     LINE/CR1                  3132   3330     (9)   2495  
  723   16.3  0.8  0.8  s_1_1_contig101149    936  1065  (5680) + CR1-E           LINE/CR1                  4377   4506    (18)   2496  
  266   23.9  0.0  0.0  s_1_1_contig101149   1413  1479  (5266) + T-rich          Low_complexity               1     67     (0)   2497  
 1383   20.8  5.2  4.0  s_1_1_contig101149   1646  2050  (4695) + GGLTR8B         LTR/ERVL                     1    410   (661)   2498  
 1414   17.9  6.5  1.1  s_1_1_contig101149   2135  2411  (4334) C CR1-C4          LINE/CR1                   (0)   4511    4220   2499  
  414   11.6  2.9  1.4  s_1_1_contig101149   5542  5611  (1134) + CR1-C4          LINE/CR1                  4441   4511     (0)   2500  
   21    0.0  0.0  0.0  s_1_1_contig10115    3961  3981  (1859) + AT_rich         Low_complexity               1     21     (0)   2501  
   25    0.0  0.0  0.0  s_1_1_contig101150   1518  1542  (3284) + AT_rich         Low_complexity               1     25     (0)   2502  
  247   22.6  1.0 15.2  s_1_1_contig101150   3347  3445  (1381) + Z-REP           Satellite/macro           4271   4355  (5996)   2503  
  335   24.6  3.7  3.7  s_1_1_contig101150   3635  3769  (1057) C TguLTR5d        LTR/ERVL                 (460)    135       1   2504  
 1879   13.6  5.2  1.0  s_1_1_contig101151   2371  2675   (337) + CR1-E           LINE/CR1                  3629   3946   (578)   2505  
  351    4.7  0.0  0.0  s_1_1_contig101151   2672  2714   (298) + CR1-E           LINE/CR1                  4064   4106   (418)   2505 *
  679   16.1  1.7  0.0  s_1_1_contig101151   2895  3012     (0) C CR1-E           LINE/CR1                   (7)   4517    4398   2506  
   22    0.0  0.0  0.0  s_1_1_contig101152     33    54  (6228) + AT_rich         Low_complexity               1     22     (0)   2507  
  684   17.0 11.4  0.5  s_1_1_contig101152   5789  5977   (305) + CR1-E           LINE/CR1                  3783   4006   (507)   2508  
   22    7.0  0.0  0.0  s_1_1_contig101153   1184  1226  (2114) + AT_rich         Low_complexity               1     43     (0)   2509  
  402   32.0  0.0  0.0  s_1_1_contig101153   2199  2326  (1014) C MER126          DNA                       (98)    210      83   2510  
 1253   18.7  6.1  0.0  s_1_1_contig101155   7438  7667  (5225) C CR1-C4          LINE/CR1                   (0)   4511    4268   2511  
  774   23.8  5.0  0.6  s_1_1_contig101155   9335  9516  (3376) + CR1-Y2_Aves     LINE/CR1                  3137   3326    (13)   2512  
  310   14.3  0.0  0.0  s_1_1_contig101155  12844 12892     (0) C CR1-E           LINE/CR1                  (14)   4510    4462   2513  
  248   25.4  0.0  0.0  s_1_1_contig101156    684   738  (5914) C LFSINE_Vert     SINE                      (33)    426     372   2514  
  286   21.7  4.8  2.0  s_1_1_contig101157      1   146 (16496) + (TTATA)n        Simple_repeat                5    154     (0)   2515  
  256   22.1  0.0 11.5  s_1_1_contig101157   7941  8027  (8615) C Eulor3          DNA?                      (87)    219     143   2516  
  584   13.5  2.2  0.0  s_1_1_contig101157   9094  9182  (7460) C CR1-C4          LINE/CR1                   (5)   4506    4416   2517  
  572    8.7  4.1  0.0  s_1_1_contig101157  10749 10853  (5789) C CR1-E           LINE/CR1                   (7)   4517    4405   2518  
  248   10.9  0.0  8.0  s_1_1_contig101158   4724  4773   (130) + Z-REP           Satellite/macro           4438   4483  (5868)   2519  
   27    2.9  0.0  0.0  s_1_1_contig101158   4775  4808    (95) + AT_rich         Low_complexity               1     34     (0)   2520  
  737   17.5  0.8  0.0  s_1_1_contig101159   1037  1162  (7060) C CR1-E           LINE/CR1                   (7)   4517    4391   2521  
  896   19.0 16.6  0.0  s_1_1_contig101159   6920  7130  (1092) + CR1-E           LINE/CR1                  4273   4518     (6)   2522  
  327   23.6  3.3  2.2  s_1_1_contig101160      2    92  (4663) + CR1-C4          LINE/CR1                  4374   4465    (46)   2523  
  313   26.9 13.3  0.9  s_1_1_contig101160   1670  1774  (2981) C Eulor8          DNA/TcMar?               (239)    323     206   2524  
  186    4.3  0.0  0.0  s_1_1_contig101160   2815  2837  (1918) + (TA)n           Simple_repeat                1     23     (0)   2525  
  374   12.7  0.0  0.0  s_1_1_contig101162      1    55 (14001) + CR1-E           LINE/CR1                  4462   4516     (8)   2526  
 3562   19.7  4.1  0.8  s_1_1_contig101162   5154  5817  (8239) C CR1-E           LINE/CR1                  (15)   4509    3824   2527  
  737   15.1  5.6  0.0  s_1_1_contig101162   5950  6075  (7981) C CR1-E           LINE/CR1                   (5)   4519    4387   2528  
  192   15.8  0.0  0.0  s_1_1_contig101162  11445 11482  (2574) + A-rich          Low_complexity               3     40     (0)   2529  
  611   20.5  0.0  0.8  s_1_1_contig101162  12932 13049  (1007) + CR1-E           LINE/CR1                  4402   4518     (6)   2530  
  705   16.3  0.0  0.8  s_1_1_contig101162  13933 14056     (0) C CR1-E           LINE/CR1                   (0)   4524    4402   2531  
   26    0.0  0.0  0.0  s_1_1_contig101163   1480  1505 (16274) + GC_rich         Low_complexity               1     26     (0)   2532  
   23    0.0  0.0  0.0  s_1_1_contig101163   5309  5331 (12448) + AT_rich         Low_complexity               1     23     (0)   2533  
   25    3.1  0.0  0.0  s_1_1_contig101165   2915  2946  (7485) + AT_rich         Low_complexity               1     32     (0)   2534  
 1864   16.6  2.7  0.0  s_1_1_contig101165   6746  7046  (3385) + TguLTR5d        LTR/ERVL                     1    309   (286)   2535  
 1550   16.4  3.3  2.5  s_1_1_contig101165   7098  7372  (3059) + TguLTR5d        LTR/ERVL                   317    593     (2)   2535  
  446   27.9 13.3  0.0  s_1_1_contig101165   9022  9186  (1245) C UCON27          Unknown                  (814)    454     268   2536  
  180    0.0  0.0  0.0  s_1_1_contig101165  10412 10431     (0) + (T)n            Simple_repeat                1     20     (0)   2537  
  316   17.0  0.0  0.0  s_1_1_contig101166      1    53 (10012) C CR1-E           LINE/CR1                 (762)   3762    3710   2538  
 1893   21.1  4.4  0.7  s_1_1_contig101166   7446  7855  (2210) C CR1-H           LINE/CR1                  (18)   4794    4370   2539  
  727   11.1  0.0  7.7  s_1_1_contig101167   5416  5610 (12096) + G-rich          Low_complexity               1    180     (0)   2540  
  443   13.9  1.3  0.0  s_1_1_contig101167   6306  6385 (11321) + CR1-H           LINE/CR1                  4733   4800    (12)   2541  
  713   16.4  0.8  0.8  s_1_1_contig101167   7678  7800  (9906) C CR1-E           LINE/CR1                   (1)   4523    4401   2542  
  396    6.8  8.5  0.0  s_1_1_contig101169   3878  3936     (0) C CR1-C4          LINE/CR1                   (0)   4511    4448   2543  
  503    7.7  1.5  0.0  s_1_1_contig101171      2    66  (3754) + CR1-E           LINE/CR1                  4452   4517     (7)   2544  
  265   20.6  1.6  1.6  s_1_1_contig101171     71   134  (3686) + CR1-F2          LINE/CR1                  4183   4246     (7)   2545  
 3533   27.9  5.5  0.7  s_1_1_contig101171   2755  3820     (0) + CR1-Y           LINE/CR1                  2978   4095   (418)   2546  
   28    2.9  0.0  0.0  s_1_1_contig101172   3130  3164  (1063) + AT_rich         Low_complexity               1     35     (0)   2547  
  388   16.3 22.1  0.0  s_1_1_contig101173      2    87 (13660) C CR1-E           LINE/CR1                  (47)   4477    4373   2548  
  210    7.1  0.0  0.0  s_1_1_contig101173  12344 12371  (1376) + (TCC)n          Simple_repeat                3     30     (0)   2549  
   21    0.0  0.0  0.0  s_1_1_contig101174   7198  7218   (881) + AT_rich         Low_complexity               1     21     (0)   2550  
  618   14.2  8.8  0.9  s_1_1_contig101174   7898  8011    (88) C CR1-E           LINE/CR1                   (0)   4524    4402   2551  
  456   15.5  0.0  0.0  s_1_1_contig101174   8011  8094     (5) C CR1-D2          LINE/CR1                 (206)   4473    4390   2552 *
  311   11.8  0.0  2.0  s_1_1_contig101175      1    57  (7053) C CR1-C2          LINE/CR1                 (831)   3741    3669   2553  
   22    3.5  0.0  0.0  s_1_1_contig101175   3739  3767  (3343) + AT_rich         Low_complexity               1     29     (0)   2554  
   21    0.0  0.0  0.0  s_1_1_contig101175   6898  6918   (192) + AT_rich         Low_complexity               1     21     (0)   2555  
  229    6.9  0.0  0.0  s_1_1_contig101176   5635  5663     (0) + CR1-C4          LINE/CR1                  3277   3305  (1206)   2556  
   21    5.7  0.0  0.0  s_1_1_contig101177   3097  3131   (548) + AT_rich         Low_complexity               1     35     (0)   2557  
  183   18.4  0.0  0.0  s_1_1_contig101178   5098  5135 (10323) + (TATATG)n       Simple_repeat                2     39     (0)   2558  
   21    3.6  0.0  0.0  s_1_1_contig101178   6142  6169  (9289) + AT_rich         Low_complexity               1     28     (0)   2559  
  195   12.9  0.0  0.0  s_1_1_contig101178   9664  9694  (5764) + (A)n            Simple_repeat                1     31     (0)   2560  
   22    0.0  0.0  0.0  s_1_1_contig101178  10821 10842  (4616) + AT_rich         Low_complexity               1     22     (0)   2561  
  222    6.2  0.0  0.0  s_1_1_contig101178  11132 11163  (4295) + (CAAA)n         Simple_repeat                1     32     (0)   2562  
  202   17.5  0.0  3.4  s_1_1_contig101178  12354 12412  (3046) + A-rich          Low_complexity               3     59     (0)   2563  
  207   20.9  0.0  0.0  s_1_1_contig101178  12779 12821  (2637) + T-rich          Low_complexity               1     43     (0)   2564  
  365   28.0  0.3  1.1  s_1_1_contig101178  15308 15441    (17) + CR1-Y2_Aves     LINE/CR1                   478    561  (2778)   2565  
  974   18.8  1.9  2.4  s_1_1_contig101180   6170  6382  (9117) C CR1-C4          LINE/CR1                   (7)   4504    4293   2566  
  550   16.7 13.0  0.0  s_1_1_contig101180  13663 13770  (1729) C CR1-E           LINE/CR1                  (16)   4508    4387   2567  
  241   21.4  8.6  3.5  s_1_1_contig101181   7183  7240     (6) C TguLTR5d        LTR/ERVL                   (0)    595     535   2568  
   25    7.5  0.0  0.0  s_1_1_contig101183   3167  3219  (2546) + AT_rich         Low_complexity               1     53     (0)   2569  
  751   24.1  9.9  2.1  s_1_1_contig101184    216   499  (2440) + MER136          DNA                         13    318     (0)   2570  
  326   35.7  4.9  0.0  s_1_1_contig101186   2008  2192  (1825) C SSU-rRNA_Hsa    rRNA                    (1303)    566     373   2571  
  642   17.8  2.2  2.2  s_1_1_contig101187   6605  6742   (334) C CR1-Y2_Aves     LINE/CR1                  (11)   3328    3191   2572  
  808   32.7  4.4  2.0  s_1_1_contig101188   1848  2190  (1089) + Eulor8          DNA/TcMar?                  69    419   (143)   2573  
  229   18.5  0.0 12.9  s_1_1_contig101190      1    62  (9146) + GGLTR5A         LTR/ERVL                   542    595     (0)   2574  
  487   13.2  0.0  0.0  s_1_1_contig101190     64   139  (9069) C CR1-D2          LINE/CR1                 (430)   4249    4174   2575  
   25    7.5  0.0  0.0  s_1_1_contig101190   3259  3311  (5897) + AT_rich         Low_complexity               1     53     (0)   2576  
  459    9.9  2.8  0.0  s_1_1_contig101190   8558  8628   (580) + CR1-C4          LINE/CR1                  4434   4506     (5)   2577  
  494   11.7  1.3  1.3  s_1_1_contig101192      1    78 (12097) + CR1-C4          LINE/CR1                  4428   4505     (6)   2578  
  290   25.4  0.0  0.0  s_1_1_contig101192   7837  7907  (4268) + UCON17          Unknown                    184    254   (206)   2579  
  231   12.5  0.0  0.0  s_1_1_contig101194     50    89  (3966) + (TTTTTA)n       Simple_repeat                3     42     (0)   2580  
   29    2.8  0.0  0.0  s_1_1_contig101195   6493  6528  (1362) + AT_rich         Low_complexity               1     36     (0)   2581  
  281   21.0  3.8  4.8  s_1_1_contig101196   1359  1463 (12454) C UCON7           DNA?                     (276)    117      14   2582  
  277   30.8  4.0  3.3  s_1_1_contig101196  10632 10782  (3135) C CR1-G           LINE/CR1                (2696)   1551    1400   2583  
  563   14.8  0.0  0.0  s_1_1_contig101196  13830 13917     (0) + CR1-E           LINE/CR1                  4385   4472    (52)   2584  
  999   15.3  1.7  0.2  s_1_1_contig101197   1552  1729  (4210) + CR1-E           LINE/CR1                  4346   4539     (0)   2585  
  430   28.0 13.3  3.6  s_1_1_contig101197   5538  5785   (154) C CR1-Y2_Aves     LINE/CR1                 (884)   2455    2184   2586  
  350    8.2  0.5  0.0  s_1_1_contig101198      1    57  (2860) C CR1-E           LINE/CR1                 (538)   3986    3945   2587  
  367   20.3  0.0  0.0  s_1_1_contig101198   1176  1249  (1668) C CR1-H           LINE/CR1                   (6)   4806    4733   2588  
  198    0.0  0.0  0.0  s_1_1_contig101199    266   287  (2627) + (TTTG)n         Simple_repeat                2     23     (0)   2589  
  207    0.0  0.0  0.0  s_1_1_contig10120    1353  1375  (1838) + (TG)n           Simple_repeat                2     24     (0)   2590  
  307   26.3  1.3  0.0  s_1_1_contig101200   8003  8078   (415) + CR1-E           LINE/CR1                  3927   4003   (521)   2591 *
  340   22.2  0.0  1.4  s_1_1_contig101200   8075  8147   (346) + CR1AVI          LINE/CR1                   454    525   (196)   2592  
  242    9.8  2.4  0.0  s_1_1_contig101201     67   107  (8192) + CR1-C3          LINE/CR1                  4365   4406   (133)   2593  
  381   19.2  1.4  0.0  s_1_1_contig101201    108   180  (8119) + CR1AVI          LINE/CR1                   642    715     (6)   2594  
  349   16.7  0.0  1.6  s_1_1_contig101201   6665  6725  (1574) + CR1-H           LINE/CR1                  4738   4797    (15)   2595  
  228   12.7  4.7  1.6  s_1_1_contig101201   7782  7845   (454) + T-rich          Low_complexity               5     70     (0)   2596  
 1285   18.1  4.3  0.4  s_1_1_contig101202   1930  2162  (1261) C CR1-E           LINE/CR1                   (7)   4517    4276   2597  
  300   29.6  5.9  2.5  s_1_1_contig101203    989  1106  (1796) + MIR_Aves1       SINE/MIR                     8    129   (135)   2598  
   23    6.8  0.0  0.0  s_1_1_contig101204     33    76  (6949) + AT_rich         Low_complexity               1     44     (0)   2599  
   21    0.0  0.0  0.0  s_1_1_contig101204    335   355  (6670) + AT_rich         Low_complexity               1     21     (0)   2600  
   22    3.5  0.0  0.0  s_1_1_contig101204   2459  2487  (4538) + AT_rich         Low_complexity               1     29     (0)   2601  
   26    5.0  0.0  0.0  s_1_1_contig101204   3567  3606  (3419) + AT_rich         Low_complexity               1     40     (0)   2602  
  988   20.1  1.9  0.6  s_1_1_contig101204   4138  4348  (2677) C CR1-E           LINE/CR1                   (5)   4506    4273   2603  
   24   10.0  0.0  0.0  s_1_1_contig101205   4212  4291   (218) + GC_rich         Low_complexity               1     80     (0)   2604  
 2007   20.6  0.8  0.3  s_1_1_contig101206      1   380 (16223) C CR1-E           LINE/CR1                 (217)   4307    3926   2605  
   21    0.0  0.0  0.0  s_1_1_contig101206   3641  3661 (12942) + AT_rich         Low_complexity               1     21     (0)   2606  
  349   14.8  1.6  1.6  s_1_1_contig101206   3853  3914 (12689) + CR1-E           LINE/CR1                  4450   4511    (13)   2607  
 1850   18.9  3.7  1.3  s_1_1_contig101206   4050  4424 (12179) C CR1-E           LINE/CR1                 (323)   4201    3818   2608  
   25   10.5  0.0  0.0  s_1_1_contig101206   6130  6224 (10379) + AT_rich         Low_complexity               1     95     (0)   2609  
  992   19.1  0.0  0.0  s_1_1_contig101206   6249  6421 (10182) + CR1-E           LINE/CR1                  4346   4518     (6)   2610  
   24    0.0  0.0  0.0  s_1_1_contig101206   6455  6478 (10125) + AT_rich         Low_complexity               1     24     (0)   2611  
  192   24.5  0.0  0.0  s_1_1_contig101206   7000  7052  (9551) + T-rich          Low_complexity               1     53     (0)   2612  
  880   10.0  0.0  3.0  s_1_1_contig101206   7486  7619  (8984) C CR1-E           LINE/CR1                   (2)   4522    4393   2613  
  894   16.1  6.3  0.0  s_1_1_contig101206  13370 13512  (3091) + CR1-E           LINE/CR1                  3680   3831   (693)   2614  
  436   16.2  0.0  0.0  s_1_1_contig101206  13875 13942  (2661) C CR1-X2          LINE/CR1                   (2)   4136    4069   2615  
  793   22.8  7.0  0.0  s_1_1_contig101206  14052 14222  (2381) + CR1-Y2_Aves     LINE/CR1                  3141   3323    (16)   2616  
  637   28.5  3.9  1.7  s_1_1_contig101206  15129 15360  (1243) C CR1-Y1_Aves     LINE/CR1                   (1)   3338    3102   2617  
  206   20.8  1.9  0.0  s_1_1_contig101206  16456 16508    (95) + (TAA)n          Simple_repeat                2     55     (0)   2618  
  394    8.9  1.8  0.0  s_1_1_contig101207      1    56  (3788) + CR1-E           LINE/CR1                  4464   4520     (4)   2619  
   21    0.0  0.0  0.0  s_1_1_contig101207    721   741  (3103) + AT_rich         Low_complexity               1     21     (0)   2620  
 1957   13.7  1.0  0.0  s_1_1_contig101208     58   349  (4588) C TguLTR5d        LTR/ERVL                 (300)    295       1   2621  
  336   18.6  1.3  6.7  s_1_1_contig101208   2994  3068  (1869) + TguLTR5d        LTR/ERVL                     3     73   (522)   2622  
  686   25.9  0.0  4.1  s_1_1_contig101208   3088  3153  (1784) + TguLTR5d        LTR/ERVL                   407    470   (125)   2622  
  294   10.6  0.0  0.0  s_1_1_contig101208   3154  3200  (1737) + (TTA)n          Simple_repeat                1     47     (0)   2623  
  686   25.9  0.0  4.1  s_1_1_contig101208   3201  3330  (1607) + TguLTR5d        LTR/ERVL                   471    595     (0)   2622  
  437   27.0  0.0  2.0  s_1_1_contig101209      1   102 (10461) + CR1-E           LINE/CR1                  4355   4454    (70)   2624  
  425    8.5  1.7  0.0  s_1_1_contig101209   1183  1241  (9322) + CR1-E           LINE/CR1                  4455   4514    (10)   2624  
 1657   17.7  3.9  0.3  s_1_1_contig101209   4802  5112  (5451) C CR1-E           LINE/CR1                   (5)   4519    4198   2625  
  984   20.4  2.1  0.5  s_1_1_contig101209  10377 10563     (0) C CR1-E           LINE/CR1                   (1)   4523    4334   2626  
  811   21.9 14.8  0.0  s_1_1_contig10121    1260  1442  (1543) + CR1-E           LINE/CR1                  4307   4516     (8)   2627  
  627   17.8  1.4  0.2  s_1_1_contig10121    1858  1983  (1002) C CR1-D2          LINE/CR1                   (4)   4520    4410   2628  
  331   16.4  0.0  0.0  s_1_1_contig10121    1967  2027   (958) C CR1-C4          LINE/CR1                 (183)   4328    4268   2629 *
  225   20.4  0.0  0.0  s_1_1_contig10121    2033  2076   (909) C CR1-D2          LINE/CR1                 (285)   4239    4196   2628  
  562   18.6  1.7  0.8  s_1_1_contig101210   6481  6599     (0) + CR1-E           LINE/CR1                  4109   4228   (296)   2630  
  299   15.2 36.4  0.0  s_1_1_contig101211   3320  3385  (5992) + CR1-C4          LINE/CR1                  4414   4503     (8)   2631  
   40    2.1  0.0  0.0  s_1_1_contig101211   5245  5291  (4086) + AT_rich         Low_complexity               1     47     (0)   2632  
  259   14.5  4.8  1.2  s_1_1_contig101211   5292  5375  (4002) + (TA)n           Simple_repeat                1     87     (0)   2633  
  520   21.8  0.8  3.3  s_1_1_contig101212    956  1077  (3400) + CR1-E           LINE/CR1                  4407   4516     (8)   2634  
  741   17.8  0.9  0.1  s_1_1_contig101213      1   148  (9153) C CR1-D2          LINE/CR1                 (133)   4546    4396   2635  
  277   29.6  1.8  5.3  s_1_1_contig101213    860   973  (8328) C MIR_Aves1       SINE/MIR                 (116)    148      39   2636  
  288   25.0  0.0  1.3  s_1_1_contig101213   3650  3726  (5575) + Eulor2C         DNA?                        94    169     (0)   2637  
  286   28.8  6.7  2.2  s_1_1_contig101213   8107  8241  (1060) C AmnSINE1        SINE/Deu                   (3)    572     432   2638  
  798   17.1  3.6  0.0  s_1_1_contig101213   9162  9301     (0) + CR1-E           LINE/CR1                  3975   4119   (405)   2639  
  266   21.6  0.0  0.0  s_1_1_contig101214   2869  2919  (1712) + CR1-Y1_Aves     LINE/CR1                  3269   3319    (20)   2640  
   21    0.0  0.0  0.0  s_1_1_contig101215    961   981  (7940) + AT_rich         Low_complexity               1     21     (0)   2641  
   27    0.0  0.0  0.0  s_1_1_contig101215   8400  8426   (495) + AT_rich         Low_complexity               1     27     (0)   2642  
   22    0.0  0.0  0.0  s_1_1_contig101215   8897  8918     (3) + AT_rich         Low_complexity               1     22     (0)   2643  
  437   16.1 15.0  6.7  s_1_1_contig101216      1   120  (7630) + CR1-E           LINE/CR1                  4390   4519     (5)   2644  
 1534   24.7  1.1  0.8  s_1_1_contig101216    753  1119  (6631) + CR1-F2          LINE/CR1                  3058   3425   (828)   2645  
  712   17.4  3.8  0.0  s_1_1_contig101216   1117  1248  (6502) + CR1-F2          LINE/CR1                  3674   3810   (437)   2645 *
  450   22.8  4.2  2.3  s_1_1_contig101216   1240  1398  (6352) + CR1-D2          LINE/CR1                  4489   4714    (98)   2646 *
   23    0.0  0.0  0.0  s_1_1_contig101216   2790  2812  (4938) + AT_rich         Low_complexity               1     23     (0)   2647  
  208   17.9  0.0  2.5  s_1_1_contig101216   5665  5704  (2046) + (CATATA)n       Simple_repeat                4     42     (0)   2648  
  302    7.1  0.8  0.4  s_1_1_contig101216   6169  6218  (1532) C CR1-C2          LINE/CR1                  (36)   4507    4443   2649  
  616   19.1  2.7  0.0  s_1_1_contig101216   7641  7750     (0) + CR1-E           LINE/CR1                  3947   4059   (465)   2650  
 1264   21.7  5.0  2.9  s_1_1_contig101217   3778  4142  (5042) + GGLTR5A         LTR/ERVL                     1    348   (195)   2651  
  475    9.9  1.4  0.0  s_1_1_contig101217   4205  4275  (4909) + CR1-B           LINE/CR1                  4173   4244   (323)   2652  
  641   23.2  5.2  2.5  s_1_1_contig101217   4304  4462  (4722) + GGLTR5A         LTR/ERVL                   383    595     (0)   2651  
  235   11.1  0.0  0.0  s_1_1_contig101217   5797  5832  (3352) C CR1-E           LINE/CR1                   (0)   4524    4489   2653  
  365   16.2  0.0  0.0  s_1_1_contig101217   5908  5975  (3209) C CR1-C2          LINE/CR1                 (207)   4336    4269   2654  
  200   13.9  0.0  2.7  s_1_1_contig101217   8377  8413   (771) + A-rich          Low_complexity               3     38     (0)   2655  
  664   26.5 13.1  6.1  s_1_1_contig101217   8870  9182     (2) C CR1-D2          LINE/CR1                   (6)   4673    4339   2656  
 2390   21.2  0.2  0.0  s_1_1_contig101218      1   439  (3071) C CR1-F2          LINE/CR1                 (702)   3551    3112   2657  
  386   21.5  0.0 12.3  s_1_1_contig101219     13   118  (6101) + GGLTR5B         LTR/ERVL                   451    543     (0)   2658  
   22    0.0  0.0  0.0  s_1_1_contig101219    289   310  (5909) + AT_rich         Low_complexity               1     22     (0)   2659  
   21    3.6  0.0  0.0  s_1_1_contig101219    435   462  (5757) + AT_rich         Low_complexity               1     28     (0)   2660  
  226   35.4  8.8  6.3  s_1_1_contig10122    1217  1421  (3304) + CR1-Y2          LINE/CR1                  1496   1705  (1634)   2661 *
  273   30.6  3.5  0.0  s_1_1_contig10122    1416  1534  (3191) + CR1-Y2          LINE/CR1                  2144   2221  (1118)   2661  
  905   36.2  3.7  1.6  s_1_1_contig10122    1564  2051  (2674) + CR1-Y2          LINE/CR1                  2330   2827   (512)   2661  
  453   19.3  7.8  3.5  s_1_1_contig10122    3685  3815   (910) + TguLTR5d        LTR/ERVL                   408    595     (0)   2662  
 1175   28.3  4.7  6.4  s_1_1_contig101220    973  1565  (3734) + GGLTR5A         LTR/ERVL                     6    588     (7)   2663  
  723   22.4  8.5  1.1  s_1_1_contig101221   4423  4598  (5523) + CR1-H           LINE/CR1                  4604   4792    (20)   2664  
  577   18.2 18.9  3.4  s_1_1_contig101222   1677  1824     (0) + CR1-E           LINE/CR1                  3661   3831   (693)   2665  
   31    7.6  0.0  0.0  s_1_1_contig101223   3330  3395   (863) + AT_rich         Low_complexity               1     66     (0)   2666  
  474    1.8  0.0  0.0  s_1_1_contig101223   4142  4196    (62) + (TTCCC)n        Simple_repeat                1     55     (0)   2667  
   21    0.0  0.0  0.0  s_1_1_contig101224    307   327 (11184) + AT_rich         Low_complexity               1     21     (0)   2668  
  186   19.1  0.0  0.0  s_1_1_contig101224   2808  2849  (8662) + (TGGA)n         Simple_repeat                1     42     (0)   2669  
  573   17.0  3.8  0.0  s_1_1_contig101224   6168  6273  (5238) C CR1-E           LINE/CR1                   (6)   4518    4409   2670  
   21    0.0  0.0  0.0  s_1_1_contig101224   7226  7246  (4265) + AT_rich         Low_complexity               1     21     (0)   2671  
   22    0.0  0.0  0.0  s_1_1_contig101224   7278  7299  (4212) + AT_rich         Low_complexity               1     22     (0)   2672  
   24    0.0  0.0  0.0  s_1_1_contig101224  10448 10471  (1040) + AT_rich         Low_complexity               1     24     (0)   2673  
   22    0.0  0.0  0.0  s_1_1_contig101224  11461 11482    (29) + AT_rich         Low_complexity               1     22     (0)   2674  
  277   27.1  7.9  0.5  s_1_1_contig101225   2080  2209  (1176) + GGLTR5A         LTR/ERVL                    68    206   (392)   2675  
 1851   19.3  0.3  0.9  s_1_1_contig101225   2373  2696   (689) C CR1-D2          LINE/CR1                  (22)   4657    4336   2676  
   21    3.6  0.0  0.0  s_1_1_contig101227   2740  2767  (3370) + AT_rich         Low_complexity               1     28     (0)   2677  
   29    0.0  0.0  0.0  s_1_1_contig101227   5154  5182   (955) + AT_rich         Low_complexity               1     29     (0)   2678  
  661   20.3 16.1  0.2  s_1_1_contig101228   1668  1822  (5312) + CR1-E           LINE/CR1                  4349   4524     (0)   2679  
  227   19.0  0.0  1.7  s_1_1_contig101228   5173  5231  (1903) + (TA)n           Simple_repeat                2     59     (0)   2680  
  558   16.0 21.5  0.1  s_1_1_contig101228   5486  5609  (1525) C CR1-D2          LINE/CR1                  (49)   4462    4332   2681  
  333   22.5 11.7  2.1  s_1_1_contig101229   1736  1856  (5534) + CR1-C4          LINE/CR1                  4415   4508     (3)   2682  
   28    0.0  0.0  0.0  s_1_1_contig101229   5738  5765  (1625) + AT_rich         Low_complexity               1     28     (0)   2683  
   23    3.3  0.0  0.0  s_1_1_contig10123    1420  1449   (109) + AT_rich         Low_complexity               1     30     (0)   2684  
   21    3.6  0.0  0.0  s_1_1_contig10123    1508  1535    (23) + AT_rich         Low_complexity               1     28     (0)   2685  
  945   16.8  0.0  0.6  s_1_1_contig101230   4612  4773  (3088) C CR1-E           LINE/CR1                   (7)   4517    4357   2686  
 2466   20.2  4.1  0.1  s_1_1_contig101230   5457  5983  (1878) + CR1-E           LINE/CR1                  3921   4507     (4)   2687  
  460    6.7  1.7  0.0  s_1_1_contig101230   7802  7861     (0) C CR1-E           LINE/CR1                   (7)   4517    4457   2688  
  369    0.0  0.0  0.0  s_1_1_contig101231   3603  3643  (3821) + (TCTA)n         Simple_repeat                2     42     (0)   2689  
 2686   18.2  4.4  0.2  s_1_1_contig101231   4013  4508  (2956) + CR1-E           LINE/CR1                  4007   4523     (1)   2690  
  602   18.6  8.4  0.8  s_1_1_contig101231   7346  7464     (0) C CR1-E           LINE/CR1                   (1)   4523    4396   2691  
   24    0.0  0.0  0.0  s_1_1_contig101232   2451  2474  (7560) + AT_rich         Low_complexity               1     24     (0)   2692  
  252   23.5  3.7 10.1  s_1_1_contig101232   4857  4965  (5069) + AmnSINE1        SINE/Deu                   112    213   (362)   2693  
 2070   15.7  0.6  0.6  s_1_1_contig101232   5302  5647  (4387) C CR1-E           LINE/CR1                   (8)   4516    4171   2694  
  231   33.1  4.1  1.6  s_1_1_contig101232   6209  6331  (3703) C CR1-Y1_Aves     LINE/CR1                  (33)   3306    3181   2695  
  386   18.1  8.3  1.2  s_1_1_contig101232   9951 10034     (0) + CR1-E           LINE/CR1                  3831   3920   (604)   2696  
  198    0.0  0.0  0.0  s_1_1_contig101233   2335  2356  (3848) + (T)n            Simple_repeat                1     22     (0)   2697  
   23    0.0  0.0  0.0  s_1_1_contig101233   5508  5530   (674) + AT_rich         Low_complexity               1     23     (0)   2698  
  180    0.0  0.0  0.0  s_1_1_contig101235   1714  1733 (17117) + (TTTTG)n        Simple_repeat                2     21     (0)   2699  
   53    3.0  0.0  0.0  s_1_1_contig101235   3098  3164 (15686) + AT_rich         Low_complexity               1     67     (0)   2700  
   21    0.0  0.0  0.0  s_1_1_contig101235   3795  3815 (15035) + AT_rich         Low_complexity               1     21     (0)   2701  
  207   17.9  2.9  1.5  s_1_1_contig101235   6156  6223 (12627) + T-rich          Low_complexity               2     70     (0)   2702  
  246    3.2  0.0  0.0  s_1_1_contig101235   6691  6721 (12129) + (GA)n           Simple_repeat                2     32     (0)   2703  
  204    9.7  0.0  0.0  s_1_1_contig101235   6745  6775 (12075) + (CATA)n         Simple_repeat                2     32     (0)   2704  
  192    9.7  0.0  0.0  s_1_1_contig101235   7045  7075 (11775) + (TTTG)n         Simple_repeat                1     31     (0)   2705  
   21    3.6  0.0  0.0  s_1_1_contig101235  12824 12851  (5999) + AT_rich         Low_complexity               1     28     (0)   2706  
  235   19.1  0.0  3.1  s_1_1_contig101236    457   521 (12675) + T-rich          Low_complexity               2     64     (0)   2707  
   24    5.3  0.0  0.0  s_1_1_contig101236   9035  9072  (4124) + AT_rich         Low_complexity               1     38     (0)   2708  
  396   21.0  1.3  0.3  s_1_1_contig101237      1    83  (5809) C CR1-E           LINE/CR1                (1127)   3397    3323   2709  
  782   17.1  2.1  0.0  s_1_1_contig101238      1   140  (9699) C CR1-E           LINE/CR1                 (336)   4188    4046   2710  
  248   18.8 30.2  1.2  s_1_1_contig101239      1    86  (4346) + CR1-E           LINE/CR1                  4413   4523     (1)   2711  
  216   20.3  0.0  4.5  s_1_1_contig101239   4213  4279   (153) + T-rich          Low_complexity               4     67     (0)   2712  
  225    0.0  0.0  0.0  s_1_1_contig101239   4293  4317   (115) + (TG)n           Simple_repeat                2     26     (0)   2713  
  229    8.3  2.0  4.0  s_1_1_contig10124      94   143  (1359) + (TTTG)n         Simple_repeat                2     50     (0)   2714  
   21    0.0  0.0  0.0  s_1_1_contig101240    710   730  (3993) + AT_rich         Low_complexity               1     21     (0)   2715  
   21    3.6  0.0  0.0  s_1_1_contig101240    746   773  (3950) + AT_rich         Low_complexity               1     28     (0)   2716  
  262   26.8  0.0  0.0  s_1_1_contig101240    969  1024  (3699) + UCON22          Unknown                    229    284    (56)   2717  
  754   19.9  2.5  1.2  s_1_1_contig101240   4531  4693    (30) + CR1-E           LINE/CR1                  4101   4265   (259)   2718  
  721   21.5  6.6  1.1  s_1_1_contig101241      1   313  (3499) C CR1-E           LINE/CR1                 (188)   4336    4004   2719  
 1225   19.5  3.4  0.0  s_1_1_contig101242   2512  2747     (0) + CR1-D2          LINE/CR1                  4241   4484   (195)   2720  
 1361   14.2  0.5  0.5  s_1_1_contig101243   4744  4955  (2552) + CR1-E           LINE/CR1                  4312   4523     (1)   2721  
  270   16.7  4.2  0.0  s_1_1_contig101243   6789  6836   (671) C CR1-B2          LINE/CR1                   (4)   4568    4519   2722  
   27    0.0  0.0  0.0  s_1_1_contig101244   5723  5749   (458) + AT_rich         Low_complexity               1     27     (0)   2723  
  372   19.9  0.7  1.7  s_1_1_contig101244   6121  6207     (0) + CR1-E           LINE/CR1                  3576   3636   (888)   2724  
  238   17.2  3.5  0.0  s_1_1_contig101245      1    58  (1728) C CR1-F2          LINE/CR1                 (369)   3884    3825   2725  
  372   22.1  1.2  0.0  s_1_1_contig101245   1697  1782     (4) C CR1-E           LINE/CR1                   (6)   4518    4432   2726  
  223   19.7  2.7  2.7  s_1_1_contig101246   5405  5477  (3391) + T-rich          Low_complexity               2     74     (0)   2727  
  238   17.3 19.2  0.0  s_1_1_contig101246   6969  7020  (1848) C TguLTR5d        LTR/ERVL                   (0)    595     534   2728  
   21    5.7  0.0  0.0  s_1_1_contig101247   2036  2070 (10292) + AT_rich         Low_complexity               1     35     (0)   2729  
   28    4.8  0.0  0.0  s_1_1_contig101248   1040  1081  (8407) + AT_rich         Low_complexity               1     42     (0)   2730  
 3182   18.9  4.5  1.5  s_1_1_contig101248   3031  3636  (5852) C CR1-Y1_Aves     LINE/CR1                   (6)   3333    2710   2731  
   21    3.6  0.0  0.0  s_1_1_contig101248   7318  7345  (2143) + AT_rich         Low_complexity               1     28     (0)   2732  
  369   15.3 15.3  0.0  s_1_1_contig101249   1188  1259  (2213) + CR1-D2          LINE/CR1                  4592   4674     (5)   2733  
  612   16.2 13.5  0.0  s_1_1_contig101249   3362  3472     (0) C CR1-D2          LINE/CR1                  (12)   4667    4542   2734  
  505   14.9  1.2  0.5  s_1_1_contig10125       1    93  (1242) + CR1-C2          LINE/CR1                  4269   4377   (166)   2735  
  461   12.6  0.6  0.0  s_1_1_contig10125      92   167  (1168) + CR1-E           LINE/CR1                  4453   4517     (7)   2736 *
   21    3.6  0.0  0.0  s_1_1_contig101250   1236  1263  (2313) + AT_rich         Low_complexity               1     28     (0)   2737  
   21    0.0  0.0  0.0  s_1_1_contig101251    798   818  (6320) + AT_rich         Low_complexity               1     21     (0)   2738  
  201    3.9  0.0  0.0  s_1_1_contig101251   5792  5817  (1321) + (TTTA)n         Simple_repeat                2     27     (0)   2739  
  502   30.4  6.1  5.0  s_1_1_contig101252   1408  1750 (12250) + CR1-Y2_Aves     LINE/CR1                  2977   3323    (16)   2740  
  302   31.5  0.0  4.4  s_1_1_contig101252   4586  4698  (9302) C MIR_Aves2       SINE/MIR                   (1)    254     147   2741  
  237    9.4  0.0  0.0  s_1_1_contig101252  11014 11045  (2955) + CR1-C4          LINE/CR1                  4338   4369   (142)   2742  
  427   19.7  0.0  0.0  s_1_1_contig101252  11053 11128  (2872) + CR1AVI          LINE/CR1                   635    710    (11)   2743  
  290   24.1  0.0  0.0  s_1_1_contig101252  11639 11692  (2308) C AmnSINE2        SINE/Deu                 (240)    118      65   2744  
  243    0.0  0.0  0.0  s_1_1_contig101252  13733 13759   (241) + (CA)n           Simple_repeat                2     28     (0)   2745  
   23    6.8  0.0  0.0  s_1_1_contig101253   1931  1974  (6893) + AT_rich         Low_complexity               1     44     (0)   2746  
  183    4.2  0.0  0.0  s_1_1_contig101253   2255  2278  (6589) + (CAAAAA)n       Simple_repeat                6     29     (0)   2747  
  229   26.5  0.0  0.0  s_1_1_contig101253   7652  7700  (1167) + (TG)n           Simple_repeat                2     50     (0)   2748  
  390   13.0  0.0  0.0  s_1_1_contig101254      1    54  (6009) C CR1-D2          LINE/CR1                 (373)   4306    4253   2749  
   40    0.0  0.0  0.0  s_1_1_contig101255   2406  2445  (4582) + AT_rich         Low_complexity               1     40     (0)   2750  
  287   19.6 23.0  0.0  s_1_1_contig101256      1    82  (3262) + CR1-B2          LINE/CR1                  4351   4440   (132)   2751  
  308   20.0  6.7  0.0  s_1_1_contig101256    121   180  (3164) C CR1-C4          LINE/CR1                (1178)   3333    3270   2752  
   24    5.3  0.0  0.0  s_1_1_contig101256    745   782  (2562) + AT_rich         Low_complexity               1     38     (0)   2753  
  377   19.7  1.3  0.0  s_1_1_contig101257      1    76  (5659) + CR1-E           LINE/CR1                  4441   4517     (7)   2754  
 1033   19.3 11.5  0.4  s_1_1_contig101257   1192  1425  (4310) + CR1-H           LINE/CR1                  4531   4790    (22)   2755  
  411   21.2  1.2  0.0  s_1_1_contig101257   5649  5733     (2) C CR1-E           LINE/CR1                   (7)   4517    4432   2756  
   21    0.0  0.0  0.0  s_1_1_contig101258   2254  2274  (2519) + AT_rich         Low_complexity               1     21     (0)   2757  
  228   25.0  0.0  0.0  s_1_1_contig101259   4255  4314  (4184) + A-rich          Low_complexity               1     60     (0)   2758  
   28    0.0  0.0  0.0  s_1_1_contig101259   5501  5528  (2970) + AT_rich         Low_complexity               1     28     (0)   2759  
  465   25.2  9.9  1.4  s_1_1_contig101259   7127  7267  (1231) C CR1-H           LINE/CR1                  (22)   4790    4638   2760  
 2640   22.0  4.2  0.5  s_1_1_contig101259   7275  7840   (658) C CR1-F2          LINE/CR1                 (227)   4026    3440   2761  
  441   19.2  0.9  6.0  s_1_1_contig101259   7833  7943   (555) C CR1-H           LINE/CR1                (1079)   3168    3078   2760 *
  516   13.8  1.2  0.0  s_1_1_contig101259   8419  8498     (0) C CR1-C4          LINE/CR1                   (3)   4508    4428   2762  
   21    3.6  0.0  0.0  s_1_1_contig10126     615   642   (934) + AT_rich         Low_complexity               1     28     (0)   2763  
  189    0.0  0.0  0.0  s_1_1_contig101262      1    21  (5288) + (A)n            Simple_repeat                1     21     (0)   2764  
  189    0.0  0.0  0.0  s_1_1_contig101264   1398  1418   (697) + (TTG)n          Simple_repeat                2     22     (0)   2765  
  317   26.7  2.2  0.0  s_1_1_contig101264   1936  2025    (90) + (TATATG)n       Simple_repeat                3     94     (0)   2766  
   22    0.0  0.0  0.0  s_1_1_contig101265   1793  1814  (4879) + AT_rich         Low_complexity               1     22     (0)   2767  
  201   14.3  0.0  4.5  s_1_1_contig101266   3289  3332  (3381) + (CTGTG)n        Simple_repeat                3     44     (0)   2768  
   21    5.7  0.0  0.0  s_1_1_contig101266   3934  3968  (2745) + AT_rich         Low_complexity               1     35     (0)   2769  
  306   31.8  8.2  4.1  s_1_1_contig101266   6032  6380   (333) + CR1-F2          LINE/CR1                  4393   4633   (179)   2770  
  292   33.7  0.0  0.0  s_1_1_contig101267   1413  1510  (1404) + (TATATG)n       Simple_repeat                5    102     (0)   2771  
  218   30.0  0.0  0.0  s_1_1_contig101268   3486  3535  (3997) + (CAGG)n         Simple_repeat                3     52     (0)   2772  
  246   17.0  3.8  0.0  s_1_1_contig101268   3555  3607  (3925) + (CATA)n         Simple_repeat                4     58     (0)   2773  
  270   25.9 16.1  1.5  s_1_1_contig101268   5373  5509  (2023) C UCON4           Unknown                   (62)    248      92   2774  
   22    0.0  0.0  0.0  s_1_1_contig101268   6951  6972   (560) + AT_rich         Low_complexity               1     22     (0)   2775  
   24    3.2  0.0  0.0  s_1_1_contig10127    1284  1314  (1513) + AT_rich         Low_complexity               1     31     (0)   2776  
  733   21.2  4.8  0.0  s_1_1_contig101270      1   165  (5508) C CR1-C4          LINE/CR1                 (122)   4389    4217   2777  
  475   13.2 24.2  0.0  s_1_1_contig101270   3650  3740  (1933) C CR1-E           LINE/CR1                   (4)   4520    4408   2778  
  491   14.3  1.3  0.0  s_1_1_contig101270   5596  5672     (1) C CR1AVI          LINE/CR1                   (7)    714     637   2779  
  445   10.8  1.5  0.0  s_1_1_contig101271   1114  1178  (2657) C CR1-C4          LINE/CR1                   (8)   4503    4438   2780  
  241   18.2  0.0  5.2  s_1_1_contig101271   3772  3829     (6) + TguLTR5d        LTR/ERVL                    41     95   (500)   2781  
  673   24.4  4.9  0.5  s_1_1_contig101272   2413  2597   (411) C CR1-Y2_Aves     LINE/CR1                   (9)   3330    3138   2782  
  266   14.9  0.5  0.0  s_1_1_contig101273      4    59  (5478) C CR1-D2          LINE/CR1                 (349)   4162    4124   2783  
 1788   19.6  1.9  0.6  s_1_1_contig101273   4212  4575   (962) + CR1-D2          LINE/CR1                  4308   4676     (3)   2784  
  433   24.1  4.7 10.7  s_1_1_contig101274    576   724  (5444) C TguLTR5d        LTR/ERVL                   (0)    595     456   2785  
  342    0.0  0.0  0.0  s_1_1_contig101274    736   773  (5395) + (CTA)n          Simple_repeat                3     40     (0)   2786  
  863   25.4  7.1  8.2  s_1_1_contig101274    862  1213  (4955) C TguLTR5d        LTR/ERVL                 (195)    348       1   2785  
 2931   24.4  2.1 10.1  s_1_1_contig101274   4554  5665   (503) + GGLTR8B         LTR/ERVL                    16   1038    (33)   2787  
  207    0.0  0.0  0.0  s_1_1_contig101276    477   499  (3055) + (TTTG)n         Simple_repeat                2     24     (0)   2788  
   25    0.0  0.0  0.0  s_1_1_contig101276   2962  2986   (568) + AT_rich         Low_complexity               1     25     (0)   2789  
   26    0.0  0.0  0.0  s_1_1_contig101277   2470  2495 (11916) + AT_rich         Low_complexity               1     26     (0)   2790  
  207    0.0  0.0  0.0  s_1_1_contig101277   8260  8282  (6129) + (TTTTG)n        Simple_repeat                2     24     (0)   2791  
  185   13.7  0.0  3.8  s_1_1_contig101277  12269 12321  (2090) + T-rich          Low_complexity               2     52     (0)   2792  
  468   29.2  4.5  3.7  s_1_1_contig101277  13707 13948   (463) + GGLTR8B         LTR/ERVL                   795   1038    (33)   2793  
  239   18.3  2.7  4.0  s_1_1_contig101278   4385  4458  (5733) + (CATATA)n       Simple_repeat                3     75     (0)   2794  
   22    3.5  0.0  0.0  s_1_1_contig101278   6143  6171  (4020) + AT_rich         Low_complexity               1     29     (0)   2795  
  208    9.5  2.3  2.3  s_1_1_contig101279   5359  5401   (700) + (TTTG)n         Simple_repeat                2     44     (0)   2796  
  591   22.8  0.0  0.0  s_1_1_contig101279   5701  5849   (252) + T-rich          Low_complexity               1    149     (0)   2797  
   27    7.3  0.0  0.0  s_1_1_contig101280   1008  1062 (18370) + GC_rich         Low_complexity               1     55     (0)   2798  
  186   11.8  0.0  0.0  s_1_1_contig101280   1087  1120 (18312) + (CTCCG)n        Simple_repeat                2     35     (0)   2799  
 1128   21.9  5.6  0.0  s_1_1_contig101280   4818  5068 (14364) C CR1-D2          LINE/CR1                  (14)   4665    4401   2800  
  312   19.8  6.2  1.4  s_1_1_contig101280  12667 12773  (6659) C CR1-C4          LINE/CR1                   (0)   4524    4421   2801  
  795   17.3  0.0  0.0  s_1_1_contig101280  16316 16448  (2984) + CR1-E           LINE/CR1                  4380   4512    (12)   2802  
  268   12.5  0.0  0.0  s_1_1_contig101280  19393 19432     (0) C CR1-Y2_Aves     LINE/CR1                   (7)   3332    3293   2803  
  552   20.2  0.0  0.0  s_1_1_contig101281      3    96 (12969) C CR1-E           LINE/CR1                 (119)   4405    4312   2804  
  424   19.5  0.0  0.0  s_1_1_contig101281  12989 13065     (0) + CR1-E           LINE/CR1                  4112   4188   (336)   2805  
 4352   24.9  2.6  0.4  s_1_1_contig101282   1424  2421  (6448) + CR1-F2          LINE/CR1                  3221   4240    (13)   2806  
  423   34.5  2.8  1.7  s_1_1_contig101282   6449  6625  (2244) C CR1-Y2_Aves     LINE/CR1                 (646)   2693    2515   2807  
  671   35.6  5.4  0.3  s_1_1_contig101282   6853  7238  (1631) C CR1-Y2_Aves     LINE/CR1                (1151)   2188    1820   2807  
  184    5.9  2.9  2.9  s_1_1_contig101282   7847  7881   (988) + (TTTTTA)n       Simple_repeat                3     37     (0)   2808  
   27    0.0  0.0  0.0  s_1_1_contig101283    713   739  (7120) + AT_rich         Low_complexity               1     27     (0)   2809  
  315   29.6  0.0  0.0  s_1_1_contig101284      1    88  (5547) C CR1-E           LINE/CR1                 (201)   4323    4236   2810  
   24    5.3  0.0  0.0  s_1_1_contig101285   1380  1417   (630) + AT_rich         Low_complexity               1     38     (0)   2811  
  844   18.5  0.7  0.7  s_1_1_contig101286   7174  7320     (0) + CR1-E           LINE/CR1                  4008   4154   (370)   2812  
   21    3.6  0.0  0.0  s_1_1_contig101287    488   515  (3907) + AT_rich         Low_complexity               1     28     (0)   2813  
  879   28.1  3.9  1.1  s_1_1_contig101288    274   554  (4454) C CR1-Y2_Aves     LINE/CR1                  (92)   3247    2959   2814  
   22    0.0  0.0  0.0  s_1_1_contig101288   4091  4112   (896) + AT_rich         Low_complexity               1     22     (0)   2815  
   25    5.1  0.0  0.0  s_1_1_contig101289   3650  3688  (2186) + AT_rich         Low_complexity               1     39     (0)   2816  
   26    0.0  0.0  0.0  s_1_1_contig101289   5445  5470   (404) + AT_rich         Low_complexity               1     26     (0)   2817  
  482   18.0  0.0  0.0  s_1_1_contig101290      1    89  (6942) C CR1-E           LINE/CR1                 (689)   3835    3747   2818  
  223   27.6  1.3  0.0  s_1_1_contig101290   3118  3193  (3838) + (TA)n           Simple_repeat                2     78     (0)   2819  
   22    3.5  0.0  0.0  s_1_1_contig101290   6421  6449   (582) + AT_rich         Low_complexity               1     29     (0)   2820  
   25    3.1  0.0  0.0  s_1_1_contig101291   2366  2397   (362) + AT_rich         Low_complexity               1     32     (0)   2821  
  742   21.2  5.9  3.0  s_1_1_contig101291   2514  2759     (0) C CR1-E           LINE/CR1                 (151)   4360    4003   2822  
  498   11.8  0.0  0.0  s_1_1_contig101292      1    68  (5109) + CR1-C3          LINE/CR1                  4472   4539     (0)   2823  
  600   30.7  8.7  5.0  s_1_1_contig101292   1709  2191  (2986) + CR1-Y2_Aves     LINE/CR1                  2824   3324    (15)   2824  
  559   12.7 14.3  1.8  s_1_1_contig101294  10748 10859     (0) C CR1-E           LINE/CR1                   (6)   4518    4393   2825  
  180    0.0  0.0  0.0  s_1_1_contig101295   2363  2382  (9171) + (CAGT)n         Simple_repeat                2     21     (0)   2826  
 1325   23.5  2.5  0.0  s_1_1_contig101295   4644  4924  (6629) + TguLTR5e        LTR/ERVL                     1    288   (310)   2827  
 1945   20.6  8.7  5.4  s_1_1_contig101295   8497  9070  (2483) C TguLTR5d        LTR/ERVL                   (2)    593       1   2828  
   24    0.0  0.0  0.0  s_1_1_contig101295  10114 10137  (1416) + AT_rich         Low_complexity               1     24     (0)   2829  
   21    0.0  0.0  0.0  s_1_1_contig101295  10295 10315  (1238) + AT_rich         Low_complexity               1     21     (0)   2830
[truncated: 54,373,979 more chars]
