# Supplementary material for: A Multi-Platform Draft de novo Genome Assembly and Comparative Analysis for the Scarlet Macaw (Ara macao)
Source: PLoS One. 2013 May 8;8(5):e62415. doi: 10.1371/journal.pone.0062415 (PMC3648530; doi:10.1371/journal.pone.0062415)
Supplement: Table S7 — Summary of repeats predicted in the scarlet macaw scaffolded de novo assembly using RepeatMasker. (ZIP) [file pone.0062415.s008.zip › TableS7_SMACv1.1_DualStageRepeatMasker_Repeats.1_DualStageRepeatMasker_Repeats]

Table S7
Step 1: SMACv1.1 Scaffolded Contigs Masked with the Chicken Repeat Library (see Step 2 below).

   SW   perc perc perc  query                            position in query        matching        repeat              position in repeat
score   div. del. ins.  sequence                         begin  end      (left)   repeat          class/family     begin   end    (left)     ID

  728   25.8  2.0  3.4  s_1_1NewScaffoldedcontig_1            1    225  (14329) + CR1-F0          LINE/CR1            3902   4091  (162)      1  
  215    3.1  3.1  0.0  s_1_1NewScaffoldedcontig_1         8804   8835   (5719) + (CAAAA)n        Simple_repeat          3     35    (0)      2  
  391   18.4  3.2  1.9  s_1_1NewScaffoldedcontig_1        12327  12435   (2119) C CR1-Y1_Aves     LINE/CR1            (13)   3326   3231      3  
 1128   21.8 10.2  1.8  s_1_1NewScaffoldedcontig_1        14208  14533     (21) + CR1-X2          LINE/CR1            4391   4701  (111)      4  
  578   21.9  0.8  0.0  s_1_1NewScaffoldedcontig_10           1    119  (11903) C CR1-E           LINE/CR1           (234)   4290   4171      5  
  712   14.1  2.3  2.3  s_1_1NewScaffoldedcontig_10         927   1057  (10965) + CR1-E           LINE/CR1            4388   4518    (6)      6  
  993   18.9  1.0  0.0  s_1_1NewScaffoldedcontig_10        7757   7952   (4070) + CR1-E           LINE/CR1            4320   4517    (7)      7  
  244   22.1 15.5  4.2  s_1_1NewScaffoldedcontig_10       10456  10526   (1496) C MIR_Aves1       SINE/MIR           (125)    139     61      8  
   23    0.0  0.0  0.0  s_1_1NewScaffoldedcontig_100       3830   3852   (1729) + AT_rich         Low_complexity         1     23    (0)      9  
 1458   16.9  5.5  0.4  s_1_1NewScaffoldedcontig_1000         1    256   (8293) + CR1-E           LINE/CR1            4251   4519    (5)     10  
  239   23.5  2.9  1.4  s_1_1NewScaffoldedcontig_1000      1600   1668   (6881) + CT-rich         Low_complexity         3     72    (0)     11  
  208   23.7  0.0  0.0  s_1_1NewScaffoldedcontig_1000      4549   4586   (3963) + (TG)n           Simple_repeat          1     38    (0)     12  
 1852   15.7  8.2  1.8  s_1_1NewScaffoldedcontig_10000        3    345  (10888) + CR1-E           LINE/CR1            4153   4517    (7)     13  
  218   12.5  0.0  2.4  s_1_1NewScaffoldedcontig_10000      712    752  (10481) + (TTTTG)n        Simple_repeat          1     40    (0)     14  
  762   14.9  0.9  0.0  s_1_1NewScaffoldedcontig_10000     2065   2178   (9055) + CR1-E           LINE/CR1            2934   3048 (1476)     15  
   24    5.3  0.0  0.0  s_1_1NewScaffoldedcontig_10000     3618   3655   (7578) + AT_rich         Low_complexity         1     38    (0)     16  
  477   22.6  6.0 10.7  s_1_1NewScaffoldedcontig_100000    1162   1310   (1536) C TguLTR5d        LTR/ERVL             (0)    595    454     17  
  191    3.6  0.0  3.5  s_1_1NewScaffoldedcontig_100000    1324   1352   (1494) + (TAA)n          Simple_repeat          3     30    (0)     18  
  304   23.8  4.8  3.1  s_1_1NewScaffoldedcontig_100002    4855   5001    (138) + TguLTR5d        LTR/ERVL             205    351  (192)     19  
  200   27.0  0.9  1.8  s_1_1NewScaffoldedcontig_100004     311    423   (2502) + A-rich          Low_complexity         1    112    (0)     20  
   22    3.5  0.0  0.0  s_1_1NewScaffoldedcontig_100007      84    112   (1354) + GC_rich         Low_complexity         1     29    (0)     21  
  858   24.7  6.6  0.6  s_1_1NewScaffoldedcontig_100007    1252   1434     (32) C CR1-E           LINE/CR1            (10)   4514   4321     22  
   21    3.6  0.0  0.0  s_1_1NewScaffoldedcontig_100009     723    750    (393) + AT_rich         Low_complexity         1     28    (0)     23  
  585   21.3  0.0  0.0  s_1_1NewScaffoldedcontig_100009    1036   1143      (0) C CR1-D2          LINE/CR1             (8)   4671   4564     24  
  619   28.4  0.7  0.2  s_1_1NewScaffoldedcontig_10001     9406   9576   (8649) C CR1-Y2_Aves     LINE/CR1          (2318)   1021    873     25  
   30    2.7  0.0  0.0  s_1_1NewScaffoldedcontig_10001     9845   9881   (8344) + AT_rich         Low_complexity         1     37    (0)     26  
 1069   20.5  3.7  5.9  s_1_1NewScaffoldedcontig_10001    10302  10571   (7654) C TguLTR5e        LTR/ERVL           (285)    313     50     27  
  255   10.5  0.0  0.0  s_1_1NewScaffoldedcontig_10001    10778  10815   (7410) C CR1AVI          LINE/CR1             (3)    718    681     28  
  448   18.6  0.0  0.0  s_1_1NewScaffoldedcontig_10001    12816  12885   (5340) C CR1-E           LINE/CR1           (142)   4382   4313     29  
  368   18.2  0.0  2.9  s_1_1NewScaffoldedcontig_10001    12888  12955   (5270) C CR1-E           LINE/CR1           (524)   4000   3935     29 *
  931   23.1  0.7  0.2  s_1_1NewScaffoldedcontig_10001    12932  13125   (5100) C CR1-E           LINE/CR1           (524)   4000   3832     30  
 1045   15.6  0.0  0.0  s_1_1NewScaffoldedcontig_10001    13238  13404   (4821) C CR1-E           LINE/CR1           (761)   3763   3597     30  
 5629   26.3  1.9  3.1  s_1_1NewScaffoldedcontig_10001    17077  18225      (0) + CR1-E           LINE/CR1            2946   4080  (444)     31  
  656    9.3 16.7  0.0  s_1_1NewScaffoldedcontig_100010       1    108   (3923) + CR1-E           LINE/CR1            4392   4517    (7)     32  
  509   22.4  2.7  0.0  s_1_1NewScaffoldedcontig_100010    2383   2506   (1525) + CR1-E           LINE/CR1            4116   4229  (295)     33 *
  554   23.3  0.8  0.0  s_1_1NewScaffoldedcontig_100010    2492   2611   (1420) + CR1-E           LINE/CR1            4400   4520    (4)     33  
   22    0.0  0.0  0.0  s_1_1NewScaffoldedcontig_100013       1     22   (1290) + AT_rich         Low_complexity         1     22    (0)     34  
  377   15.5  0.0  1.5  s_1_1NewScaffoldedcontig_100014    2325   2400   (2715) + CR1-F2          LINE/CR1            4739   4800   (12)     35  
   29    6.0  0.0  0.0  s_1_1NewScaffoldedcontig_100015      74    123   (7127) + AT_rich         Low_complexity         1     50    (0)     36  
  214   17.6  0.0  0.0  s_1_1NewScaffoldedcontig_100015    2242   2275   (4975) + (TG)n           Simple_repeat          1     34    (0)     37  
   22    0.0  0.0  0.0  s_1_1NewScaffoldedcontig_100015    2675   2696   (4554) + AT_rich         Low_complexity         1     22    (0)     38  
  736   29.3  0.4  0.0  s_1_1NewScaffoldedcontig_100015    3554   3724   (3526) + CR1-E           LINE/CR1            4331   4521    (3)     39  
   30    2.7  0.0  0.0  s_1_1NewScaffoldedcontig_100017     652    688   (4852) + AT_rich         Low_complexity         1     37    (0)     40  
   23    0.0  0.0  0.0  s_1_1NewScaffoldedcontig_100019    1244   1266   (2420) + AT_rich         Low_complexity         1     23    (0)     41  
 1447   17.4  3.8  0.0  s_1_1NewScaffoldedcontig_100019    1382   1646   (2040) C CR1-D2          LINE/CR1           (264)   4415   4141     42  
 2220   25.8  2.3  4.1  s_1_1NewScaffoldedcontig_100019    2387   2992    (694) C TguLTR5e        LTR/ERVL             (0)    598      4     43  
  270   20.6 14.5  1.4  s_1_1NewScaffoldedcontig_10002        1     69  (41345) + CR1-C3          LINE/CR1            4460   4537    (2)     44  
   21    3.6  0.0  0.0  s_1_1NewScaffoldedcontig_10002     7901   7928  (33486) + AT_rich         Low_complexity         1     28    (0)     45  
   22    8.0  0.0  0.0  s_1_1NewScaffoldedcontig_10002     9059   9108  (32306) + AT_rich         Low_complexity         1     50    (0)     46  
  328   29.9  2.4  1.5  s_1_1NewScaffoldedcontig_10002     9224   9396  (32018) C CR1-Y2          LINE/CR1           (326)   3921   3844     47  
  773   18.0  0.7  0.7  s_1_1NewScaffoldedcontig_10002    10266  10405  (31009) + CR1-E           LINE/CR1            4374   4513   (11)     48  
 1098   33.1  3.6  3.2  s_1_1NewScaffoldedcontig_10002    10789  11318  (30096) C CR1-X2          LINE/CR1             (9)   4129   3598     49  
   23    3.3  0.0  0.0  s_1_1NewScaffoldedcontig_10002    11430  11459  (29955) + AT_rich         Low_complexity         1     30    (0)     50  
   21    0.0  0.0  0.0  s_1_1NewScaffoldedcontig_10002    13459  13479  (27935) + AT_rich         Low_complexity         1     21    (0)     51  
  286   24.6  1.5  0.0  s_1_1NewScaffoldedcontig_10002    17274  17338  (24076) + CR1-C4          LINE/CR1            4005   4070  (441)     52  
  491   47.9  1.2  0.6  s_1_1NewScaffoldedcontig_10002    17346  17515  (23899) + CR1-E           LINE/CR1            4353   4523    (1)     53  
  910   15.4  3.4  4.5  s_1_1NewScaffoldedcontig_10002    17516  17692  (23722) + CR1-E           LINE/CR1            4080   4254  (270)     54  
  361   46.0  3.2  0.0  s_1_1NewScaffoldedcontig_10002    17687  17812  (23602) C CR1-E           LINE/CR1             (1)   4523   4394     55 *
  580   16.7  3.1  0.0  s_1_1NewScaffoldedcontig_10002    18637  18732  (22682) C CR1-E           LINE/CR1           (893)   3631   3533     56 *
 1626   16.7  0.4  0.4  s_1_1NewScaffoldedcontig_10002    18732  19001  (22413) + CR1-E           LINE/CR1            4255   4524    (0)     57  
  945   17.7  1.6  4.1  s_1_1NewScaffoldedcontig_10002    19403  19596  (21818) + CR1-Y1_Aves     LINE/CR1            3147   3335    (4)     58  
  686   18.5  1.1  1.1  s_1_1NewScaffoldedcontig_10002    22516  22654  (18760) C CR1-B2          LINE/CR1             (0)   4524   4394     59  
  271   22.4  0.0  0.0  s_1_1NewScaffoldedcontig_10002    23022  23070  (18344) C CR1-B2          LINE/CR1           (524)   4000   3952     59  
 2177   19.7  1.8  0.1  s_1_1NewScaffoldedcontig_10002    23197  23609  (17805) C CR1-B2          LINE/CR1           (649)   3923   3426     59  
  387   14.5 10.5  0.0  s_1_1NewScaffoldedcontig_10002    23886  23961  (17453) + CR1-C2          LINE/CR1            4318   4401  (142)     60  
  204   15.8  0.0  0.0  s_1_1NewScaffoldedcontig_10002    26212  26249  (15165) + T-rich          Low_complexity         1     38    (0)     61  
   22    0.0  0.0  0.0  s_1_1NewScaffoldedcontig_10002    31726  31747   (9667) + AT_rich         Low_complexity         1     22    (0)     62  
  237   17.1  4.9  0.0  s_1_1NewScaffoldedcontig_10002    33889  33929   (7485) C CR1-B2          LINE/CR1             (5)   4567   4525     63  
  575   32.8  5.2  0.9  s_1_1NewScaffoldedcontig_10002    34110  34340   (7074) + CR1-E           LINE/CR1             458    698 (3826)     64  
  554   31.6  5.5  2.4  s_1_1NewScaffoldedcontig_10002    34531  34783   (6631) + CR1-E           LINE/CR1             969   1229 (3295)     64  
  298   20.0  0.8  5.0  s_1_1NewScaffoldedcontig_10002    37433  37553   (3861) + A-rich          Low_complexity         3    118    (0)     65  
  203   19.3  7.0  0.0  s_1_1NewScaffoldedcontig_10002    38453  38509   (2905) + (TTATG)n        Simple_repeat          5     65    (0)     66  
   22    0.0  0.0  0.0  s_1_1NewScaffoldedcontig_10002    40078  40099   (1315) + AT_rich         Low_complexity         1     22    (0)     67  
   22    0.0  0.0  0.0  s_1_1NewScaffoldedcontig_10002    40293  40314   (1100) + AT_rich         Low_complexity         1     22    (0)     68  
  421   18.1 10.1  3.7  s_1_1NewScaffoldedcontig_100023      17    125   (2082) C CR1-D           LINE/CR1           (279)   4399   4284     69  
  319   13.8 11.9  3.0  s_1_1NewScaffoldedcontig_100023    2140   2206      (1) + CR1-C4          LINE/CR1            4282   4354  (157)     70  
 2242   18.4  0.5  0.3  s_1_1NewScaffoldedcontig_100024       7    398    (511) C CR1-D2          LINE/CR1           (100)   4579   4187     71  
  308   20.0  2.4  5.9  s_1_1NewScaffoldedcontig_100024     825    909      (0) + TguLTR5d        LTR/ERVL              24    105  (490)     72  
  296   19.2  0.0  0.0  s_1_1NewScaffoldedcontig_100025       1     62  (13083) C CR1-C2          LINE/CR1           (228)   4315   4262     73  
   22    0.0  0.0  0.0  s_1_1NewScaffoldedcontig_100025     110    131  (13014) + AT_rich         Low_complexity         1     22    (0)     74  
   25    3.1  0.0  0.0  s_1_1NewScaffoldedcontig_100025    2300   2331  (10814) + AT_rich         Low_complexity         1     32    (0)     75  
  560   23.7  4.3  1.4  s_1_1NewScaffoldedcontig_100025    5974   6114   (7031) C GGLTR5A         LTR/ERVL           (416)    179     35     76  
  483   15.0  0.0  0.4  s_1_1NewScaffoldedcontig_100025    6122   6214   (6931) C CR1-D           LINE/CR1            (11)   4667   4594     77  
  241   33.3  0.0  2.3  s_1_1NewScaffoldedcontig_100027    2205   2290   (7391) C CR1-Y           LINE/CR1          (3288)   1225   1142     78  
 2805   22.8  6.1  1.8  s_1_1NewScaffoldedcontig_100027    3021   3691   (5990) + CR1-Y2_Aves     LINE/CR1            2351   3050  (289)     79  
  568   15.7  0.0  0.1  s_1_1NewScaffoldedcontig_100028       1     96   (4156) C CR1-E           LINE/CR1           (493)   4031   3946     80  
  215    6.1  3.0  0.0  s_1_1NewScaffoldedcontig_100028     141    173   (4079) + (TTAG)n         Simple_repeat          2     35    (0)     81  
  264   11.1  0.0  4.3  s_1_1NewScaffoldedcontig_100028    1328   1374   (2878) + CR1-E           LINE/CR1            4477   4521    (3)     82  
  323   40.5  5.4  0.0  s_1_1NewScaffoldedcontig_100028    4173   4246      (6) C CR1-C3          LINE/CR1             (7)   4532   4455     83  
  201    7.4  0.0  0.0  s_1_1NewScaffoldedcontig_10003       78    104  (23703) + (T)n            Simple_repeat          1     27    (0)     84  
  214   20.0  0.0  0.0  s_1_1NewScaffoldedcontig_10003     5983   6022  (17785) + (TA)n           Simple_repeat          1     40    (0)     85  
   26    3.0  0.0  0.0  s_1_1NewScaffoldedcontig_10003    12842  12874  (10933) + AT_rich         Low_complexity         1     33    (0)     86  
  206   16.0  0.0  5.7  s_1_1NewScaffoldedcontig_10003    17844  17896   (5911) + T-rich          Low_complexity         2     51    (0)     87  
  679   22.7  1.9  0.0  s_1_1NewScaffoldedcontig_10003    20225  20378   (3429) C TguLTR5d        LTR/ERVL           (438)    157      1     88  
  376   20.5  2.6  0.0  s_1_1NewScaffoldedcontig_100030       1     78   (2338) + CR1-C4          LINE/CR1            4427   4506    (5)     89  
  180    0.0  0.0  0.0  s_1_1NewScaffoldedcontig_100030    2025   2044    (372) + (TA)n           Simple_repeat          2     21    (0)     90  
  716   27.3  7.4  9.8  s_1_1NewScaffoldedcontig_100033      45    340   (6532) + GGLTR5A         LTR/ERVL               1    289  (306)     91  
  225   12.5  0.0  5.9  s_1_1NewScaffoldedcontig_100034       1    102   (2132) + (TCTCTG)n       Simple_repeat          6    101    (0)     92  
  533   14.3  0.0  0.0  s_1_1NewScaffoldedcontig_100036       3     86   (2536) C CR1-E           LINE/CR1           (156)   4368   4285     93  
   22    0.0  0.0  0.0  s_1_1NewScaffoldedcontig_100038    1297   1318   (7876) + AT_rich         Low_complexity         1     22    (0)     94  
  734   21.0  1.2  2.4  s_1_1NewScaffoldedcontig_100038    7445   7610   (1584) + CR1-E           LINE/CR1            4179   4342  (182)     95  
  235   16.0  3.9  3.9  s_1_1NewScaffoldedcontig_100038    9117   9194      (0) + T-rich          Low_complexity         2     79    (0)     96  
  874   12.3  0.8  0.0  s_1_1NewScaffoldedcontig_100039       1    130   (2075) C CR1-E           LINE/CR1          (1298)   3226   3096     97  
  581   13.0  2.9  2.9  s_1_1NewScaffoldedcontig_10004        3    105   (6851) + CR1-C4          LINE/CR1            4408   4510    (1)     98  
 1209   29.6  2.9  1.9  s_1_1NewScaffoldedcontig_10004     2913   3219   (3737) + CR1-E           LINE/CR1            4215   4524    (0)     99  
 7793   22.4  3.1  0.2  s_1_1NewScaffoldedcontig_100040     975   2548      (0) + CR1-E           LINE/CR1            2604   4222  (302)    100  
 1200   20.5  0.4  0.4  s_1_1NewScaffoldedcontig_100042     343    567   (3384) + CR1-E           LINE/CR1            4290   4514   (10)    101  
 1177   16.6  2.0  0.0  s_1_1NewScaffoldedcontig_100043    1935   2133      (0) C CR1-E           LINE/CR1             (6)   4518   4316    102  
  754   21.0  1.3  1.3  s_1_1NewScaffoldedcontig_100047       1    159   (5303) C CR1-E           LINE/CR1           (182)   4342   4184    103  
 2242   24.8  4.0  1.7  s_1_1NewScaffoldedcontig_100048     342    940   (1062) C CR1-G           LINE/CR1             (3)   4244   3632    104  
 3081   21.8  6.0  0.0  s_1_1NewScaffoldedcontig_100048    1341   1979     (23) + CR1-D           LINE/CR1            3637   4313  (365)    105  
   25    0.0  0.0  0.0  s_1_1NewScaffoldedcontig_100053    1421   1445   (2779) + AT_rich         Low_complexity         1     25    (0)    106  
   25    3.1  0.0  0.0  s_1_1NewScaffoldedcontig_100055      19     50    (641) + GC_rich         Low_complexity         1     32    (0)    107  
  203   15.2  0.0  0.0  s_1_1NewScaffoldedcontig_100055     653    685      (6) + G-rich          Low_complexity         3     35    (0)    108  
   22    0.0  0.0  0.0  s_1_1NewScaffoldedcontig_100056    1378   1399    (679) + AT_rich         Low_complexity         1     22    (0)    109  
   28    0.0  0.0  0.0  s_1_1NewScaffoldedcontig_100058     190    217   (1318) + AT_rich         Low_complexity         1     28    (0)    110  
   23    3.3  0.0  0.0  s_1_1NewScaffoldedcontig_100059      55     84   (6041) + AT_rich         Low_complexity         1     30    (0)    111  
 1126   29.9  5.1  3.7  s_1_1NewScaffoldedcontig_100059    3233   3740   (2385) C CR1-F0          LINE/CR1            (31)   4222   3708    112  
  229   16.2  2.7  0.0  s_1_1NewScaffoldedcontig_100059    4071   4107   (2018) + CR1-B           LINE/CR1            4523   4560    (7)    113 *
 1982   27.8  0.9  2.3  s_1_1NewScaffoldedcontig_100059    4106   4636   (1489) C CR1-X2          LINE/CR1           (532)   3606   3083    114  
  388   35.4 10.8  6.6  s_1_1NewScaffoldedcontig_10006     1191   1402  (28364) C GGLTR5A         LTR/ERVL           (308)    287     67    115  
  372   12.1  1.7  0.0  s_1_1NewScaffoldedcontig_10006     1455   1512  (28254) + CR1-C3          LINE/CR1            4479   4537    (2)    116  
  665   30.4  5.6  8.6  s_1_1NewScaffoldedcontig_10006     3851   4350  (25416) + GGLTR5B         LTR/ERVL              59    543    (0)    117  
 1122   20.6  3.1  1.4  s_1_1NewScaffoldedcontig_10006     5878   6099  (23667) C CR1-E           LINE/CR1           (125)   4399   4174    118  
  356   17.0  0.0  0.0  s_1_1NewScaffoldedcontig_10006    13268  13320  (16446) + CR1-D2          LINE/CR1            4481   4533  (146)    119  
   24    5.3  0.0  0.0  s_1_1NewScaffoldedcontig_10006    23394  23431   (6335) + AT_rich         Low_complexity         1     38    (0)    120  
  305   17.5  1.8  0.0  s_1_1NewScaffoldedcontig_10006    23466  23522   (6244) + CR1-X2          LINE/CR1            4072   4129    (9)    121  
 1877   16.2  0.0  0.0  s_1_1NewScaffoldedcontig_10006    26586  26887   (2879) + TguLTR5d        LTR/ERVL               1    302  (293)    122  
  347   14.9  0.0  0.0  s_1_1NewScaffoldedcontig_10006    26888  26946   (2820) + TguLTR5d        LTR/ERVL             535    593    (2)    122  
  404   26.7  4.5  0.8  s_1_1NewScaffoldedcontig_10006    29038  29169    (597) C GGERVL-A-int    LTR/ERVL          (4109)   1806   1670    123  
 1618   16.4  0.4  0.0  s_1_1NewScaffoldedcontig_100060     750   1012    (542) C CR1-Y1_Aves     LINE/CR1             (7)   3332   3069    124  
 1974   21.8  2.4  2.1  s_1_1NewScaffoldedcontig_100060    1071   1488     (66) C CR1-Y1_Aves     LINE/CR1           (385)   2954   2536    124  
  422   21.4  1.2  0.0  s_1_1NewScaffoldedcontig_100061    1254   1337   (2012) + CR1-E           LINE/CR1            4408   4492   (32)    125  
  207    0.0  0.0  0.0  s_1_1NewScaffoldedcontig_100063       1     23   (2186) + (A)n            Simple_repeat          1     23    (0)    126  
   24    3.2  0.0  0.0  s_1_1NewScaffoldedcontig_100063    2095   2125     (84) + AT_rich         Low_complexity         1     31    (0)    127  
  254   23.1  1.2  3.7  s_1_1NewScaffoldedcontig_100064    1264   1344      (9) C Eulor9C         DNA                (181)     89     11    128  
  266   25.4  5.1 13.9  s_1_1NewScaffoldedcontig_100067    7576   7712  (10041) C GGLTR5B         LTR/ERVL             (0)    543    419    129  
   36    2.3  0.0  0.0  s_1_1NewScaffoldedcontig_100067    9480   9522   (8231) + AT_rich         Low_complexity         1     43    (0)    130  
  332   20.3  0.0  0.0  s_1_1NewScaffoldedcontig_100067   10832  10890   (6863) C CR1-E           LINE/CR1           (288)   4236   4178    131  
   31    0.0  0.0  0.0  s_1_1NewScaffoldedcontig_100067   12294  12324   (5429) + AT_rich         Low_complexity         1     31    (0)    132  
  357    2.4  0.0  0.0  s_1_1NewScaffoldedcontig_100067   16926  16967    (786) + (CTAA)n         Simple_repeat          3     44    (0)    133  
 1107   19.8  1.8  0.9  s_1_1NewScaffoldedcontig_100068       7    225   (2273) + CR1-C4          LINE/CR1            4289   4509    (2)    134  
 1023   16.4 12.8  0.0  s_1_1NewScaffoldedcontig_100068     910   1104   (1394) + CR1-E           LINE/CR1            4305   4524    (0)    135  
  287   30.6  1.2  0.0  s_1_1NewScaffoldedcontig_100068    2131   2215    (283) C LFSINE_Vert     SINE               (286)    173     88    136  
  807   15.4  4.0  3.4  s_1_1NewScaffoldedcontig_10007    37802  37949  (16878) C CR1-E           LINE/CR1             (2)   4522   4374    137  
  241   17.6  7.8  0.0  s_1_1NewScaffoldedcontig_10007    37951  38001  (16826) C CR1-E           LINE/CR1             (9)   4515   4461    138  
  755   25.0  0.1  0.1  s_1_1NewScaffoldedcontig_10007    42137  42303  (12524) + CR1-Y2_Aves     LINE/CR1            1176   1324 (2015)    139  
  435   49.4  2.6  0.0  s_1_1NewScaffoldedcontig_10007    42305  42458  (12369) + CR1-C4          LINE/CR1            4347   4504    (7)    140  
  402   18.6  0.0  0.0  s_1_1NewScaffoldedcontig_10007    43047  43132  (11695) + G-rich          Low_complexity         1     86    (0)    141  
 1555   21.5  0.3  0.0  s_1_1NewScaffoldedcontig_10007    47447  47748   (7079) + CR1-E           LINE/CR1            4222   4524    (0)    142  
  307   14.8  1.9  0.0  s_1_1NewScaffoldedcontig_100070       1     54   (1516) + CR1-E           LINE/CR1            4447   4501   (23)    143  
  634   19.0  0.0  2.3  s_1_1NewScaffoldedcontig_100072    4911   5039   (2366) + CR1-E           LINE/CR1            4396   4521    (3)    144  
  218   26.9  0.0  0.0  s_1_1NewScaffoldedcontig_100073    1551   1602    (498) + (CATA)n         Simple_repeat          4     55    (0)    145  
  304   12.2  6.1  0.0  s_1_1NewScaffoldedcontig_100074     147    195  (11319) C CR1-C2          LINE/CR1            (14)   4529   4478    146  
 4396   31.2  3.6  3.7  s_1_1NewScaffoldedcontig_100074    9606  11514      (0) C CR1-X           LINE/CR1           (221)   3915   2010    147  
   29    2.8  0.0  0.0  s_1_1NewScaffoldedcontig_100075     279    314   (2353) + AT_rich         Low_complexity         1     36    (0)    148  
  356   15.8  0.0  0.0  s_1_1NewScaffoldedcontig_100076       1     57   (2794) C CR1-E           LINE/CR1           (434)   4090   4034    149  
 2616   26.4  0.6  0.9  s_1_1NewScaffoldedcontig_100077       1    540   (2449) + CR1-E           LINE/CR1            3983   4520    (4)    150  
  239    0.0  0.0  3.1  s_1_1NewScaffoldedcontig_100078       1     32   (4730) + (TTCTC)n        Simple_repeat          4     34    (0)    151  
 5796   23.6  7.6  1.1  s_1_1NewScaffoldedcontig_100078     897   2255   (2507) C CR1-Y1_Aves     LINE/CR1             (4)   3335   1889    152  
 3542   26.3  1.9  0.4  s_1_1NewScaffoldedcontig_100078    2250   3043   (1719) C CR1-Y2_Aves     LINE/CR1          (2058)   1281    476    153 *
   23    0.0  0.0  0.0  s_1_1NewScaffoldedcontig_100078    3310   3332   (1430) + AT_rich         Low_complexity         1     23    (0)    154  
  207    6.9  0.0  0.0  s_1_1NewScaffoldedcontig_100079     594    622   (5490) + (GTTTG)n        Simple_repeat          2     30    (0)    155  
 1281   27.2  2.4  0.3  s_1_1NewScaffoldedcontig_100079     633    964   (5148) C UCON13          LINE?/Penelope?    (165)    348     10    156  
  260   35.8  4.0  0.0  s_1_1NewScaffoldedcontig_100079    2233   2380   (3732) C MIR_Aves1       SINE/MIR             (8)    256    103    157  
  885   23.1  2.9  0.5  s_1_1NewScaffoldedcontig_100079    2838   3041   (3071) + CR1-Y2_Aves     LINE/CR1            3011   3219  (120)    158  
  428   34.0  4.7  1.1  s_1_1NewScaffoldedcontig_10008     3789   3978   (1375) + CR1-Y2_Aves     LINE/CR1            2379   2575  (764)    159  
  493   30.1  1.5  0.0  s_1_1NewScaffoldedcontig_100080    4734   4866   (5344) + AmnSINE1        SINE/Deu               1    135  (440)    160  
 1177   19.3  3.0  0.0  s_1_1NewScaffoldedcontig_100080    6116   6317   (3893) + CR1-E           LINE/CR1            3576   3783  (741)    161  
   21    0.0  0.0  0.0  s_1_1NewScaffoldedcontig_100080    7881   7901   (2309) + AT_rich         Low_complexity         1     21    (0)    162  
  346   16.4  0.0  0.0  s_1_1NewScaffoldedcontig_100080   10156  10210      (0) + CR1-D           LINE/CR1            4080   4134  (544)    163  
  334   17.0 15.0  0.0  s_1_1NewScaffoldedcontig_100081       1    100   (1887) C CR1-E           LINE/CR1           (256)   4268   4154    164  
  380   13.9  4.8  6.0  s_1_1NewScaffoldedcontig_100082    1060   1143   (2052) C CR1-E           LINE/CR1             (7)   4517   4435    165 *
 1551   20.6  0.3  0.0  s_1_1NewScaffoldedcontig_100082    1130   1415   (1780) + GGERVL-B-int    LTR/ERVL            4627   4913  (492)    166  
  287   22.8  1.6  0.2  s_1_1NewScaffoldedcontig_100084       5     75   (5916) + CR1-H2          LINE/CR1            4739   4801   (11)    167  
   21    0.0  0.0  0.0  s_1_1NewScaffoldedcontig_100084    5806   5826    (165) + AT_rich         Low_complexity         1     21    (0)    168  
  291   18.4  0.0  0.0  s_1_1NewScaffoldedcontig_100084    5943   5991      (0) + CR1-E           LINE/CR1            4411   4459   (65)    169  
  644   20.0  0.8  3.1  s_1_1NewScaffoldedcontig_100086    1174   1302   (2664) C CR1-C4          LINE/CR1             (5)   4506   4381    170  
   29    0.0  0.0  0.0  s_1_1NewScaffoldedcontig_10009       57     85  (57128) + GC_rich         Low_complexity         1     29    (0)    171  
   22    5.6  0.0  0.0  s_1_1NewScaffoldedcontig_10009      129    164  (57049) + GC_rich         Low_complexity         1     36    (0)    172  
   21    7.1  0.0  0.0  s_1_1NewScaffoldedcontig_10009    10109  10150  (47063) + AT_rich         Low_complexity         1     42    (0)    173  
   24    3.2  0.0  0.0  s_1_1NewScaffoldedcontig_10009    11416  11446  (45767) + AT_rich         Low_complexity         1     31    (0)    174  
 1727   24.2  3.4  4.0  s_1_1NewScaffoldedcontig_10009    45355  46038  (11175) C GGLTR8B         LTR/ERVL           (262)    809      6    175  
 1784   24.8 11.1  6.6  s_1_1NewScaffoldedcontig_10009    52265  53124   (4089) C GGLTR8B         LTR/ERVL             (0)   1071    174    176  
  274   27.8  1.0  1.0  s_1_1NewScaffoldedcontig_10009    53137  53234   (3979) C GGLTR8B         LTR/ERVL           (966)     98      1    176  
   22    0.0  0.0  0.0  s_1_1NewScaffoldedcontig_100090     139    160   (3245) + AT_rich         Low_complexity         1     22    (0)    177  
  252   10.0  2.5  0.0  s_1_1NewScaffoldedcontig_100090    2502   2541    (864) + CR1-E           LINE/CR1            4473   4513   (11)    178  
  275   20.5  3.4  6.7  s_1_1NewScaffoldedcontig_100092       1     89  (11796) C TguLTR5d        LTR/ERVL           (486)    109     24    179  
  506   14.5  0.0  0.0  s_1_1NewScaffoldedcontig_100092    3559   3634   (8251) C CR1-C4          LINE/CR1             (4)   4507   4432    180  
  279    0.0  0.0  0.0  s_1_1NewScaffoldedcontig_100092    8249   8279   (3606) + (CAAAA)n        Simple_repeat          2     32    (0)    181  
  202   21.1  0.0  0.0  s_1_1NewScaffoldedcontig_100092   11847  11884      (1) + (CA)n           Simple_repeat          2     39    (0)    182  
 1608   24.9  2.0  2.8  s_1_1NewScaffoldedcontig_100094    2139   2538  (10814) C CR1-E           LINE/CR1             (6)   4518   4122    183  
  680   24.6 12.8  2.1  s_1_1NewScaffoldedcontig_100094    5002   5188   (8164) + CR1-E           LINE/CR1            2816   3022 (1502)    184  
  851   13.6  0.0  0.0  s_1_1NewScaffoldedcontig_100094    9928  10052   (3300) C CR1-Y2_Aves     LINE/CR1           (979)   2360   2236    185  
  398    7.3  5.6  5.6  s_1_1NewScaffoldedcontig_100095       1     72   (1400) + CR1-E           LINE/CR1            4147   4218  (306)    186  
  346   25.6  1.1  1.1  s_1_1NewScaffoldedcontig_100095     195    285   (1187) C CR1-Y2_Aves     LINE/CR1            (18)   3321   3231    187  
  533   30.9  5.6  0.2  s_1_1NewScaffoldedcontig_100095     297    550    (922) C CR1-D2          LINE/CR1            (11)   4668   4437    188  
 2369   18.0  8.0  0.2  s_1_1NewScaffoldedcontig_100096    3046   3506     (18) + CR1-E           LINE/CR1            3816   4312  (212)    189  
  534   27.5  3.0  1.7  s_1_1NewScaffoldedcontig_100098    2882   3071      (6) + CR1-Y2_Aves     LINE/CR1            2911   3066  (273)    190  
  425   35.2  4.8  0.0  s_1_1NewScaffoldedcontig_100099       1    105   (4228) + CR1-E           LINE/CR1            4408   4517    (7)    191  
  507   11.1  0.0  0.0  s_1_1NewScaffoldedcontig_100099    4262   4333      (0) C CR1-E           LINE/CR1             (9)   4515   4444    192  
  501   20.8  2.3  0.0  s_1_1NewScaffoldedcontig_1001         1    130  (12269) C CR1-E           LINE/CR1           (458)   4066   3934    193  
  228   22.2  0.0  0.0  s_1_1NewScaffoldedcontig_1001      5221   5274   (7125) C CR1-H2          LINE/CR1            (20)   4792   4739    194  
  207   11.1  2.8  0.0  s_1_1NewScaffoldedcontig_1001      8971   9006   (3393) + (TA)n           Simple_repeat          2     38    (0)    195  
  290   25.3  7.7  0.0  s_1_1NewScaffoldedcontig_1001     11408  11498    (901) + MIR_Aves1       SINE/MIR             161    258    (6)    196  
  887   15.0  0.7  1.3  s_1_1NewScaffoldedcontig_10010     1237   1385  (36401) C CR1-E           LINE/CR1             (9)   4515   4368    197  
  222    9.1  0.0  0.0  s_1_1NewScaffoldedcontig_10010     6974   7006  (30780) + (GGA)n          Simple_repeat          1     33    (0)    198  
 1940   22.8  6.0  0.0  s_1_1NewScaffoldedcontig_10010    14678  15063  (22723) C CR1-E           LINE/CR1            (33)   4491   4083    199  
  198    0.0  0.0  0.0  s_1_1NewScaffoldedcontig_10010    37727  37748     (38) + (T)n            Simple_repeat          1     22    (0)    200  
   23    3.3  0.0  0.0  s_1_1NewScaffoldedcontig_100101    4125   4154  (10017) + AT_rich         Low_complexity         1     30    (0)    201  
   22    0.0  0.0  0.0  s_1_1NewScaffoldedcontig_100101    6114   6135   (8036) + AT_rich         Low_complexity         1     22    (0)    202  
  365   20.6 12.4  4.4  s_1_1NewScaffoldedcontig_100103      62    198  (17738) C TguLTR5e        LTR/ERVL           (285)    310    163    203  
   22    0.0  0.0  0.0  s_1_1NewScaffoldedcontig_100103    3343   3364  (14572) + AT_rich         Low_complexity         1     22    (0)    204  
 2016   18.5  4.6  1.3  s_1_1NewScaffoldedcontig_100103    4070   4457  (13479) + CR1-E           LINE/CR1            4119   4519    (5)    205  
   21    0.0  0.0  0.0  s_1_1NewScaffoldedcontig_100103    5071   5091  (12845) + AT_rich         Low_complexity         1     21    (0)    206  
  336   34.1  8.1  2.4  s_1_1NewScaffoldedcontig_100103   16065  16328   (1608) C CR1-C3          LINE/CR1           (255)   4269   3998    207  
   22    3.5  0.0  0.0  s_1_1NewScaffoldedcontig_100103   16912  16940    (996) + AT_rich         Low_complexity         1     29    (0)    208  
 1424   25.6  2.8  4.2  s_1_1NewScaffoldedcontig_100103   17543  17900     (36) C CR1-C4          LINE/CR1             (6)   4505   4153    209  
  772   16.0  3.8  2.9  s_1_1NewScaffoldedcontig_100105     386    573      (0) C CR1-E           LINE/CR1           (196)   4347   4144    210  
  300   28.5  1.4  4.9  s_1_1NewScaffoldedcontig_10011     6020   6163  (19634) + X6A_LINE        LINE/CR1              18    156  (102)    211  
  974   22.3  0.1  2.1  s_1_1NewScaffoldedcontig_10011    11515  11734  (14063) + CR1-Y2          LINE/CR1            3152   3339    (0)    212  
   21    3.6  0.0  0.0  s_1_1NewScaffoldedcontig_10011    11956  11983  (13814) + AT_rich         Low_complexity         1     28    (0)    213  
   23    0.0  0.0  0.0  s_1_1NewScaffoldedcontig_10011    20322  20344   (5453) + AT_rich         Low_complexity         1     23    (0)    214  
  217   30.0  0.0  0.0  s_1_1NewScaffoldedcontig_10011    22144  22193   (3604) + polypurine      Low_complexity         5     54    (0)    215  
   23    3.3  0.0  0.0  s_1_1NewScaffoldedcontig_100110     372    401  (23318) + AT_rich         Low_complexity         1     30    (0)    216  
   24    7.7  0.0  0.0  s_1_1NewScaffoldedcontig_100110   11392  11443  (12276) + AT_rich         Low_complexity         1     52    (0)    217  
  264   20.0  0.0  0.0  s_1_1NewScaffoldedcontig_100110   11933  11987  (11732) + CR1-E           LINE/CR1            3770   3824  (700)    218  
  473   32.0  4.8  0.0  s_1_1NewScaffoldedcontig_100110   12264  12388  (11331) + CR1-E           LINE/CR1            4392   4522    (2)    219  
  492   21.7  5.2  0.0  s_1_1NewScaffoldedcontig_100110   12833  12939  (10780) C CR1-C4          LINE/CR1             (0)   4511   4408    220 *
 1396   22.5  2.5  0.0  s_1_1NewScaffoldedcontig_100110   12936  13215  (10504) + CR1-Y1_Aves     LINE/CR1            3052   3338    (1)    221  
   22    0.0  0.0  0.0  s_1_1NewScaffoldedcontig_100110   13513  13534  (10185) + AT_rich         Low_complexity         1     22    (0)    222  
  200    7.3  0.0  6.8  s_1_1NewScaffoldedcontig_100110   17968  18011   (5708) + (CAAA)n         Simple_repeat          2     42    (0)    223  
  282   23.3  2.1  7.2  s_1_1NewScaffoldedcontig_100110   23017  23113    (606) C CR1-E           LINE/CR1          (2414)   2110   2019    224  
   24    7.7  0.0  0.0  s_1_1NewScaffoldedcontig_100112     801    852    (495) + AT_rich         Low_complexity         1     52    (0)    225  
  227   10.3  2.6  0.0  s_1_1NewScaffoldedcontig_100114    1115   1153     (19) + CR1-C4          LINE/CR1            4029   4068  (443)    226  
  241   12.2  2.4  0.0  s_1_1NewScaffoldedcontig_100115    1947   1987   (2090) + CR1-E           LINE/CR1            4474   4515    (9)    227  
 1924   19.8  0.6  0.0  s_1_1NewScaffoldedcontig_100115    3569   3912    (165) + CR1-E           LINE/CR1            3363   3708  (816)    228  
  737   21.2  0.0  0.0  s_1_1NewScaffoldedcontig_100115    3919   4055     (22) + CR1-E           LINE/CR1            4140   4276  (248)    228  
   21    3.6  0.0  0.0  s_1_1NewScaffoldedcontig_100118   10327  10354   (3699) + AT_rich         Low_complexity         1     28    (0)    229  
  642   19.5  0.0  2.5  s_1_1NewScaffoldedcontig_100118   10524  10644   (3409) + CR1-Y1_Aves     LINE/CR1            3005   3122  (217)    230  
 2203   20.4  2.0  0.2  s_1_1NewScaffoldedcontig_100118   10998  11401   (2652) C CR1-E           LINE/CR1             (9)   4515   4105    231  
  955   19.9  2.7  0.5  s_1_1NewScaffoldedcontig_100118   11588  11774   (2279) C CR1-E           LINE/CR1           (476)   4048   3858    231  
  261   13.9  0.0  0.0  s_1_1NewScaffoldedcontig_10012     9340   9382  (17117) + (CACAG)n        Simple_repeat          3     45    (0)    232  
  180    0.0  0.0  0.0  s_1_1NewScaffoldedcontig_10012    19512  19531   (6968) + (CAG)n          Simple_repeat          2     21    (0)    233  
  216   22.4  0.0  3.3  s_1_1NewScaffoldedcontig_100123    3302   3361   (5245) + (TATATG)n       Simple_repeat          2     59    (0)    234  
  208   26.1  3.1  0.0  s_1_1NewScaffoldedcontig_100123    7813   7877    (729) + (TATATG)n       Simple_repeat          6     72    (0)    235  
  234   41.4  0.0  1.4  s_1_1NewScaffoldedcontig_100125     174    244   (6081) + (TG)n           Simple_repeat          2     71    (0)    236  
  494   22.6  3.2  1.6  s_1_1NewScaffoldedcontig_100126     588    713   (1297) C TguLTR5d        LTR/ERVL             (0)    595    468    237  
  226    6.4  6.2  2.1  s_1_1NewScaffoldedcontig_100127       1     48   (3095) + (GTTTG)n        Simple_repeat          2     51    (0)    238  
  784   20.7  8.6  0.6  s_1_1NewScaffoldedcontig_100127    2778   2952    (191) C CR1-H           LINE/CR1            (22)   4790   4602    239  
   23    0.0  0.0  0.0  s_1_1NewScaffoldedcontig_100129    9021   9043   (6736) + AT_rich         Low_complexity         1     23    (0)    240  
  298    2.0  0.0  7.5  s_1_1NewScaffoldedcontig_100129   12637  12689   (3090) + (CAAAA)n        Simple_repeat          2     50    (0)    241  
  207    0.0  0.0  0.0  s_1_1NewScaffoldedcontig_10013    10273  10295   (4561) + (ATTAG)n        Simple_repeat          5     27    (0)    242  
 1200   16.8  0.5  0.0  s_1_1NewScaffoldedcontig_10013    10297  10504   (4352) + CR1-E           LINE/CR1            4302   4510   (14)    243  
   26    0.0  0.0  0.0  s_1_1NewScaffoldedcontig_10013    11569  11594   (3262) + AT_rich         Low_complexity         1     26    (0)    244  
  247   49.4  0.0  0.0  s_1_1NewScaffoldedcontig_100130    5046   5122   (1484) C CR1-C           LINE/CR1           (409)   4134   4058    245  
  227   23.8  5.0  0.0  s_1_1NewScaffoldedcontig_100130    5697   5776    (830) + Eulor9C         DNA                    8     91  (179)    246  
  247   17.5  0.0  0.0  s_1_1NewScaffoldedcontig_100130    6344   6383    (223) C X2_LINE         LINE/CR1            (64)    453    414    247  
 2970   27.1  2.8  2.2  s_1_1NewScaffoldedcontig_100131     359   1232   (1610) C CR1-X2          LINE/CR1           (168)   3970   3092    248  
  281   21.1  2.6  1.3  s_1_1NewScaffoldedcontig_100133    2897   2973  (13191) + CR1-Y1_Aves     LINE/CR1            3250   3327   (12)    249  
   25    0.0  0.0  0.0  s_1_1NewScaffoldedcontig_100133   13220  13244   (2920) + AT_rich         Low_complexity         1     25    (0)    250  
 1144   20.6  0.5  0.0  s_1_1NewScaffoldedcontig_100133   14456  14673   (1491) + CR1-E           LINE/CR1            4158   4376  (148)    251  
  394   12.3  0.0  0.0  s_1_1NewScaffoldedcontig_100133   14717  14773   (1391) + CR1-E           LINE/CR1            4461   4517    (7)    251  
  335   30.0  7.9  2.4  s_1_1NewScaffoldedcontig_100133   15107  15270    (894) + LFSINE_Vert     SINE                  69    241  (218)    252  
   24    0.0  0.0  0.0  s_1_1NewScaffoldedcontig_100133   15948  15971    (193) + AT_rich         Low_complexity         1     24    (0)    253  
  227   25.0  0.0 13.7  s_1_1NewScaffoldedcontig_100135       3    104   (2381) + TguLTR5d        LTR/ERVL             508    595    (0)    254  
  209   14.9  0.0  4.1  s_1_1NewScaffoldedcontig_100136    1755   1803   (1803) + T-rich          Low_complexity         3     49    (0)    255  
   22    3.5  0.0  0.0  s_1_1NewScaffoldedcontig_100142      60     88   (3295) + AT_rich         Low_complexity         1     29    (0)    256  
  476   25.9  7.1  1.2  s_1_1NewScaffoldedcontig_100143       1    168   (2989) + CR1-G           LINE/CR1            4057   4234   (13)    257  
  251   21.2  3.0  0.0  s_1_1NewScaffoldedcontig_100143    1930   1995   (1162) + GA-rich         Low_complexity         3     70    (0)    258  
 7729   20.2  2.0  0.3  s_1_1NewScaffoldedcontig_100145    2454   3845   (1710) + CR1-Y1_Aves     LINE/CR1             926   2341  (998)    259  
 3469   19.8  6.6  1.4  s_1_1NewScaffoldedcontig_100145    3836   4532   (1023) C CR1-Y1_Aves     LINE/CR1           (448)   2891   2159    260 *
  180    0.0  0.0  0.0  s_1_1NewScaffoldedcontig_100145    5193   5212    (343) + (CAAAA)n        Simple_repeat          2     21    (0)    261  
  234    0.0  0.0  0.0  s_1_1NewScaffoldedcontig_100145    5218   5243    (312) + (CAAA)n         Simple_repeat          3     28    (0)    262  
  776   11.5  3.2  1.6  s_1_1NewScaffoldedcontig_100146     851    974    (497) + CR1-E           LINE/CR1            4393   4518    (6)    263  
  329   23.4  6.8 15.9  s_1_1NewScaffoldedcontig_100146    1324   1455     (16) C TguLTR5d        LTR/ERVL             (0)    595    476    264  
  505   19.6  0.0  0.3  s_1_1NewScaffoldedcontig_100147       1    107   (1271) C CR1-E           LINE/CR1          (1325)   3214   3110    265  
  476   21.0  1.2  0.0  s_1_1NewScaffoldedcontig_100147     667    747    (631) + CR1-B2          LINE/CR1            4482   4563    (9)    266  
  281   16.4  1.8  1.8  s_1_1NewScaffoldedcontig_100147    1261   1316     (62) C CR1-X1          LINE/CR1            (17)   4119   4064    267  
  269   35.9 13.6  0.0  s_1_1NewScaffoldedcontig_100148    1218   1320      (4) C CR1-E           LINE/CR1             (1)   4523   4407    268  
   28    4.8  0.0  0.0  s_1_1NewScaffoldedcontig_100150      22     63   (3985) + GC_rich         Low_complexity         1     42    (0)    269  
  665   21.3  3.1  0.0  s_1_1NewScaffoldedcontig_100152      30    156   (4528) + CR1-E           LINE/CR1            4388   4518    (6)    270  
   21    0.0  0.0  0.0  s_1_1NewScaffoldedcontig_100152    1564   1584   (3100) + AT_rich         Low_complexity         1     21    (0)    271  
  189    0.0  0.0  0.0  s_1_1NewScaffoldedcontig_100152    4650   4670     (14) + (TCTA)n         Simple_repeat          3     23    (0)    272  
  372   23.6  1.7 10.2  s_1_1NewScaffoldedcontig_100153     768    885    (766) C MIR_Aves1       SINE/MIR           (130)    134     27    273  
   21    8.2  0.0  0.0  s_1_1NewScaffoldedcontig_100154     193    241   (1135) + AT_rich         Low_complexity         1     49    (0)    274  
   21    3.6  0.0  0.0  s_1_1NewScaffoldedcontig_100154    1169   1196    (180) + AT_rich         Low_complexity         1     28    (0)    275  
  279   32.7  5.2  0.0  s_1_1NewScaffoldedcontig_100155     415    567      (6) + CR1-H2          LINE/CR1            4286   4446  (366)    276  
  643   15.0  1.7  1.7  s_1_1NewScaffoldedcontig_100156       2    116   (3345) C CR1-E           LINE/CR1           (410)   4114   4000    277  
   21    8.2  0.0  0.0  s_1_1NewScaffoldedcontig_100156     666    714   (2747) + AT_rich         Low_complexity         1     49    (0)    278  
  813   23.8  0.4  1.9  s_1_1NewScaffoldedcontig_100156     968   1157   (2304) C CR1-E           LINE/CR1             (6)   4518   4315    279  
  398   12.9  1.6  0.0  s_1_1NewScaffoldedcontig_100156    3400   3461      (0) C CR1-C4          LINE/CR1            (10)   4501   4439    280  
  804   26.1  7.2  0.8  s_1_1NewScaffoldedcontig_100157     443    704   (1432) C CR1-X           LINE/CR1          (2560)   1576   1298    281  
  529   20.8  0.0  3.8  s_1_1NewScaffoldedcontig_100159      23    127    (409) + CR1-E           LINE/CR1            3313   3413 (1111)    282  
 2216   20.4  1.5  0.2  s_1_1NewScaffoldedcontig_100159     134    536      (0) + CR1-E           LINE/CR1            3979   4386  (138)    282  
   34    0.0  0.0  0.0  s_1_1NewScaffoldedcontig_10016     1510   1543     (18) + GC_rich         Low_complexity         1     34    (0)    283  
  308   17.0  0.0  0.0  s_1_1NewScaffoldedcontig_100160    1825   1877      (0) + CR1-C3          LINE/CR1            4345   4397  (142)    284  
  918   18.2  0.1  1.4  s_1_1NewScaffoldedcontig_100161    2299   2466     (11) + CR1-E           LINE/CR1            3916   4083  (441)    285  
  937   23.9  1.3  1.3  s_1_1NewScaffoldedcontig_100162      27    259   (9205) C CR1-Y2_Aves     LINE/CR1          (2605)    734    502    286  
   22    0.0  0.0  0.0  s_1_1NewScaffoldedcontig_100163     678    699   (1259) + AT_rich         Low_complexity         1     22    (0)    287  
 3960   17.7  5.0  3.1  s_1_1NewScaffoldedcontig_100163    1134   1874     (84) C CR1-Y1_Aves     LINE/CR1            (19)   3320   2566    288  
  753   27.3  8.2  1.4  s_1_1NewScaffoldedcontig_100164       4    222   (4909) + CR1-H           LINE/CR1            4566   4799   (13)    289  
 1506   17.7  2.8  2.8  s_1_1NewScaffoldedcontig_100164     348    637   (4494) C CR1-Y1_Aves     LINE/CR1             (7)   3332   3043    290  
  484   24.0 10.3  0.8  s_1_1NewScaffoldedcontig_100165       1    126    (969) + CR1-H           LINE/CR1            4660   4797   (15)    291  
  238   20.0  0.0  2.0  s_1_1NewScaffoldedcontig_100166    3618   3668   (8781) C CR1-D           LINE/CR1           (380)   4298   4249    292  
 1569   24.0  0.0  3.2  s_1_1NewScaffoldedcontig_100168       9    387    (372) C CR1-F2          LINE/CR1           (202)   4051   3685    293  
  201    3.9  0.0  0.0  s_1_1NewScaffoldedcontig_10017     4828   4853  (17651) + (A)n            Simple_repeat          1     26    (0)    294  
  861   12.9  3.8  0.0  s_1_1NewScaffoldedcontig_10017     6837   6968  (15536) + TguLTR5d        LTR/ERVL             459    595    (0)    295  
  315    7.1  0.0  0.0  s_1_1NewScaffoldedcontig_10017     7689   7730  (14774) + (GGGAA)n        Simple_repeat          5     46    (0)    296  
  286   20.7  0.0  0.0  s_1_1NewScaffoldedcontig_10017    13876  13933   (8571) C GGLTR5A         LTR/ERVL             (0)    595    538    297  
  395   22.1  7.9  4.6  s_1_1NewScaffoldedcontig_10017    14634  14785   (7719) C TguLTR5d        LTR/ERVL           (438)    157      1    298  
  320   23.6  4.6  5.4  s_1_1NewScaffoldedcontig_10017    16612  16741   (5763) + TguLTR5d        LTR/ERVL               1    129  (466)    299  
  281   11.3 13.2  0.0  s_1_1NewScaffoldedcontig_10017    16776  16828   (5676) + TguLTR5d        LTR/ERVL             536    595    (0)    300  
  477   16.0  2.7  4.9  s_1_1NewScaffoldedcontig_100171       1    184   (5411) + GA-rich         Low_complexity         1    180    (0)    301  
  346   32.4  0.9  0.9  s_1_1NewScaffoldedcontig_100171     202    307   (5288) + GA-rich         Low_complexity         2    107    (0)    301  
 1196   31.1  3.5  0.6  s_1_1NewScaffoldedcontig_100171    1578   1891   (3704) + CR1-E           LINE/CR1            4195   4517    (7)    302  
  341   15.8  0.0  0.0  s_1_1NewScaffoldedcontig_100171    2215   2271   (3324) + CR1-H2          LINE/CR1            4739   4795   (17)    303  
  756   21.9  0.7  0.0  s_1_1NewScaffoldedcontig_100171    5445   5595      (0) C CR1-E           LINE/CR1             (0)   4524   4373    304  
  380   20.7  3.2  3.0  s_1_1NewScaffoldedcontig_100172    1283   1404   (1466) + CR1-E           LINE/CR1            4436   4524    (0)    305  
   23    0.0  0.0  0.0  s_1_1NewScaffoldedcontig_100173    1211   1233      (0) + AT_rich         Low_complexity         1     23    (0)    306  
  972   29.8  0.0  0.0  s_1_1NewScaffoldedcontig_100175    4761   5015    (335) C CR1-E           LINE/CR1          (3246)   1278   1024    307  
 1950   26.0  2.4  1.3  s_1_1NewScaffoldedcontig_100177       6    455     (18) C CR1-E           LINE/CR1          (1310)   3214   2829    308  
   22    0.0  0.0  0.0  s_1_1NewScaffoldedcontig_100179      33     54  (10654) + AT_rich         Low_complexity         1     22    (0)    309  
  231    6.1  0.0  0.0  s_1_1NewScaffoldedcontig_100179    4350   4382   (6326) + (CAAA)n         Simple_repeat          2     34    (0)    310  
 2564   18.4  1.3  7.3  s_1_1NewScaffoldedcontig_100179    9695  10216    (492) + CR1-Y1_Aves     LINE/CR1            2839   3329   (10)    311  
  807   16.8 11.6  1.1  s_1_1NewScaffoldedcontig_10018    11463  11643  (53361) + CR1-Y2_Aves     LINE/CR1            3134   3333    (6)    312  
  333   32.6  9.3  0.0  s_1_1NewScaffoldedcontig_10018    19060  19145  (45859) + CR1-E           LINE/CR1            4423   4516    (8)    313  
  304   23.9  0.0  0.0  s_1_1NewScaffoldedcontig_10018    20213  20283  (44721) C CR1-E           LINE/CR1           (258)   4266   4196    314  
  234   66.2  0.0  0.0  s_1_1NewScaffoldedcontig_10018    31092  31236  (33768) + A-rich          Low_complexity         1    145    (0)    315  
  659    0.0  0.0  0.0  s_1_1NewScaffoldedcontig_10018    40384  40455  (24549) + tRNA-Gly-GGA    tRNA                   1     72    (3)    316  
 2304   17.1  0.8  0.0  s_1_1NewScaffoldedcontig_10018    50280  50677  (14327) + CR1-E           LINE/CR1            3974   4374  (150)    317  
  556   27.2  3.4  0.0  s_1_1NewScaffoldedcontig_10018    64858  65004      (0) + CR1-E           LINE/CR1            4173   4324  (200)    318  
  925   24.4 11.5  1.4  s_1_1NewScaffoldedcontig_100180     292    569    (106) + CR1-H           LINE/CR1            4485   4790   (22)    319  
  296   18.0  0.0  1.6  s_1_1NewScaffoldedcontig_100180     614    675      (0) + CR1-C4          LINE/CR1            4267   4327  (184)    320  
  377   23.9  1.4  0.3  s_1_1NewScaffoldedcontig_100183    1158   1256      (0) + CR1-E           LINE/CR1             981   1082 (3442)    321  
  668   16.9  2.5  0.0  s_1_1NewScaffoldedcontig_100184     625    742   (4866) C CR1-C4          LINE/CR1             (3)   4508   4388    322  
  717   15.7  1.4  0.0  s_1_1NewScaffoldedcontig_100184    2723   2856   (2752) + CR1-E           LINE/CR1            4248   4398  (141)    323  
  246   19.1  2.1  0.0  s_1_1NewScaffoldedcontig_100185    1627   1673    (365) + CR1-X2          LINE/CR1            4073   4120   (18)    324  
  802   23.8  2.3  0.6  s_1_1NewScaffoldedcontig_100185    1866   2038      (0) C CR1-E           LINE/CR1             (9)   4515   4340    325  
  543   35.0  0.7  1.4  s_1_1NewScaffoldedcontig_100187     709    853    (192) C CR1-C4          LINE/CR1             (7)   4504   4361    326  
  394   17.1  1.4  0.0  s_1_1NewScaffoldedcontig_100187     976   1045      (0) C CR1-E           LINE/CR1           (403)   4121   4051    327  
  375   34.7  4.1  2.1  s_1_1NewScaffoldedcontig_100188    1269   1365   (3848) + CR1-E           LINE/CR1            4426   4524    (0)    328  
  283   31.1 11.5  5.5  s_1_1NewScaffoldedcontig_100188    2916   3133   (2080) + LSU-rRNA_Hsa    rRNA                4313   4543  (492)    329  
   26    5.0  0.0  0.0  s_1_1NewScaffoldedcontig_100188    5174   5213      (0) + AT_rich         Low_complexity         1     40    (0)    330  
  298   18.3  5.0  0.0  s_1_1NewScaffoldedcontig_100190    3073   3132   (7668) + CR1-H           LINE/CR1            4733   4795   (17)    331  
   23    3.3  0.0  0.0  s_1_1NewScaffoldedcontig_100190    5080   5109   (5691) + AT_rich         Low_complexity         1     30    (0)    332  
   22    0.0  0.0  0.0  s_1_1NewScaffoldedcontig_100193    4183   4204   (1256) + AT_rich         Low_complexity         1     22    (0)    333  
   22    3.5  0.0  0.0  s_1_1NewScaffoldedcontig_100194    2552   2580   (1489) + AT_rich         Low_complexity         1     29    (0)    334  
  528    8.0  4.0  0.0  s_1_1NewScaffoldedcontig_100197    3424   3498   (2338) + CR1-C4          LINE/CR1            4427   4504    (7)    335  
   22    3.5  0.0  0.0  s_1_1NewScaffoldedcontig_100197    4974   5002    (834) + AT_rich         Low_complexity         1     29    (0)    336  
  310    7.5  0.0  0.0  s_1_1NewScaffoldedcontig_100198    2075   2114      (3) + CR1-H2          LINE/CR1            4737   4776   (36)    337  
  441   26.0 13.0  1.4  s_1_1NewScaffoldedcontig_1002      1795   2001  (14424) + LFSINE_Vert     SINE                 223    453    (6)    338  
  672   14.7  0.8  0.8  s_1_1NewScaffoldedcontig_1002      2813   2929  (13496) + CR1-E           LINE/CR1            4395   4511   (13)    339  
  295   22.1  1.5  0.0  s_1_1NewScaffoldedcontig_1002      6249   6316  (10109) C CR1-D           LINE/CR1           (266)   4412   4344    340  
  306   14.8  0.0  0.0  s_1_1NewScaffoldedcontig_1002     14695  14748   (1677) + (GA)n           Simple_repeat          2     55    (0)    341  
  557   15.4  0.0  0.0  s_1_1NewScaffoldedcontig_1002     16335  16425      (0) C CR1-E           LINE/CR1             (6)   4518   4428    342  
  915   20.7  0.6  0.6  s_1_1NewScaffoldedcontig_10020        1    170  (24601) + CR1-E           LINE/CR1            4353   4522    (2)    343  
   22    3.5  0.0  0.0  s_1_1NewScaffoldedcontig_10020     3016   3044  (21727) + AT_rich         Low_complexity         1     29    (0)    344  
  555   16.0  1.1  1.1  s_1_1NewScaffoldedcontig_10020     4628   4722  (20049) C CR1-E           LINE/CR1             (5)   4519   4425    345  
  235   20.0  0.0  0.0  s_1_1NewScaffoldedcontig_10020     4731   4775  (19996) C CR1-E           LINE/CR1           (285)   4239   4195    345  
  819   21.2  1.9  0.6  s_1_1NewScaffoldedcontig_10020     9191   9351  (15420) + CR1-E           LINE/CR1            4360   4522    (2)    346  
  358   23.1  0.0  0.0  s_1_1NewScaffoldedcontig_10020    16443  16520   (8251) C CR1-E           LINE/CR1           (658)   3866   3789    347  
  210   22.7  0.0  0.0  s_1_1NewScaffoldedcontig_10020    20445  20488   (4283) + (CTG)n          Simple_repeat          1     44    (0)    348  
  281   17.7  7.5  1.5  s_1_1NewScaffoldedcontig_10020    24538  24643    (128) + CR1-Y2          LINE/CR1            4410   4483   (31)    349  
 2187   18.7  1.8  0.3  s_1_1NewScaffoldedcontig_100201       1    386    (271) + CR1-E           LINE/CR1            4119   4510   (14)    350  
  561   30.3  7.5  4.6  s_1_1NewScaffoldedcontig_100201     417    655      (2) + CR1-Y2_Aves     LINE/CR1            3026   3271   (68)    351  
   25    0.0  0.0  0.0  s_1_1NewScaffoldedcontig_100204    6064   6088    (891) + AT_rich         Low_complexity         1     25    (0)    352  
  500   14.3  0.0  0.0  s_1_1NewScaffoldedcontig_100205    2468   2544   (8301) + CR1-E           LINE/CR1            4436   4512   (12)    353  
  586   15.5  3.1  0.0  s_1_1NewScaffoldedcontig_100205    4401   4497   (6348) + CR1-E           LINE/CR1            4409   4508   (16)    354  
  323   22.5  0.4  2.5  s_1_1NewScaffoldedcontig_100205    6369   6461   (4384) C CR1-F0          LINE/CR1            (17)   4795   4739    355  
  714   20.8  0.7  0.0  s_1_1NewScaffoldedcontig_100205    6611   6754   (4091) C CR1-E           LINE/CR1             (6)   4518   4374    356  
  591   16.2  1.7  0.0  s_1_1NewScaffoldedcontig_100205    6771   6887   (3958) C CR1-E           LINE/CR1           (260)   4264   4146    356  
  236   12.8  2.6  0.0  s_1_1NewScaffoldedcontig_100205    6857   6895   (3950) C CR1-F2          LINE/CR1           (345)   3908   3869    357 *
  218   23.1  0.0  2.5  s_1_1NewScaffoldedcontig_100206     558    637    (184) + (TAA)n          Simple_repeat          2     79    (0)    358  
   22    5.6  0.0  0.0  s_1_1NewScaffoldedcontig_100208    2289   2324   (1582) + AT_rich         Low_complexity         1     36    (0)    359  
   21    0.0  0.0  0.0  s_1_1NewScaffoldedcontig_100208    3305   3325    (581) + AT_rich         Low_complexity         1     21    (0)    360  
  440   31.1  0.0  0.0  s_1_1NewScaffoldedcontig_10021        5     94  (22116) C CR1-E           LINE/CR1           (763)   3761   3672    361  
  311   28.8  4.1  3.3  s_1_1NewScaffoldedcontig_10021     2947   3068  (19142) + CR1-C3          LINE/CR1             965   1087 (3452)    362  
  867   20.5  1.2  0.0  s_1_1NewScaffoldedcontig_10021     6988   7148  (15062) + CR1-Y1_Aves     LINE/CR1            3164   3326   (13)    363  
  327   16.9  1.7  0.0  s_1_1NewScaffoldedcontig_100211    2382   2440   (5370) C CR1-E           LINE/CR1             (6)   4518   4459    364  
  503   24.0  0.0  0.0  s_1_1NewScaffoldedcontig_100213      11    110   (3428) C CR1-Y2_Aves     LINE/CR1          (2267)   1072    973    365  
  296   30.4  6.0  0.9  s_1_1NewScaffoldedcontig_100213    3039   3154    (384) C AmnSINE1        SINE/Deu           (452)    123      2    366  
 1329   33.9  7.1  3.9  s_1_1NewScaffoldedcontig_100217     107   1201   (5022) + CR1-Y2_Aves     LINE/CR1            2523   4444   (99)    367  
   22    0.0  0.0  0.0  s_1_1NewScaffoldedcontig_100218     980   1001  (17319) + AT_rich         Low_complexity         1     22    (0)    368  
  266   41.3  5.3  0.0  s_1_1NewScaffoldedcontig_100218    3060   3134  (15186) + CR1-E           LINE/CR1            4439   4517    (7)    369  
  423   22.3  1.0  0.0  s_1_1NewScaffoldedcontig_100218   11661  11763   (6557) + CR1-E           LINE/CR1            4198   4301  (223)    370  
   22    7.0  0.0  0.0  s_1_1NewScaffoldedcontig_100218   15981  16023   (2297) + AT_rich         Low_complexity         1     43    (0)    371  
  260   25.2  2.6  2.6  s_1_1NewScaffoldedcontig_10022     2892   3005  (15799) + CT-rich         Low_complexity         4    117    (0)    372  
  216   15.1  0.0  3.6  s_1_1NewScaffoldedcontig_10022     4952   5006  (13798) + T-rich          Low_complexity         2     54    (0)    373  
  294   15.2  0.0  0.0  s_1_1NewScaffoldedcontig_10022     8560   8618  (10186) + (CAGG)n         Simple_repeat          4     62    (0)    374  
   26    3.0  0.0  0.0  s_1_1NewScaffoldedcontig_10022     9218   9250   (9554) + AT_rich         Low_complexity         1     33    (0)    375  
  823   25.7  6.8  1.4  s_1_1NewScaffoldedcontig_10022    13803  14023   (4781) C CR1-H           LINE/CR1            (18)   4794   4562    376  
   21    0.0  0.0  0.0  s_1_1NewScaffoldedcontig_100221    1153   1173   (1747) + AT_rich         Low_complexity         1     21    (0)    377  
 1865   46.0  2.9  1.9  s_1_1NewScaffoldedcontig_100222       2    633      (2) + GGERVL-C-int    LTR/ERVL            3693   4330  (806)    378  
  352   10.2 14.3  1.4  s_1_1NewScaffoldedcontig_100223    1077   1146   (2537) C CR1-E           LINE/CR1            (17)   4507   4429    379  
  209   17.8  2.2  2.2  s_1_1NewScaffoldedcontig_100223    1766   1811   (1872) + (TATATG)n       Simple_repeat          3     48    (0)    380  
  307    9.3  0.0  0.0  s_1_1NewScaffoldedcontig_100224    4026   4068   (1669) + CR1-E           LINE/CR1            4481   4523    (1)    381  
  180    0.0  0.0  0.0  s_1_1NewScaffoldedcontig_100224    4229   4248   (1489) + (TTTA)n         Simple_repeat          1     20    (0)    382  
  284    9.5  0.0  0.0  s_1_1NewScaffoldedcontig_100225     544    585   (3294) + CR1-E           LINE/CR1            4481   4522    (2)    383  
  670   24.6  0.0  0.0  s_1_1NewScaffoldedcontig_100225    3178   3303    (576) C CR1-Y1_Aves     LINE/CR1           (694)   2645   2520    384  
  315    0.0  0.0  0.0  s_1_1NewScaffoldedcontig_100225    3795   3829     (50) + (CCAA)n         Simple_repeat          1     35    (0)    385  
  303   14.0  0.0  0.0  s_1_1NewScaffoldedcontig_100225    3830   3879      (0) + (GAAA)n         Simple_repeat          3     52    (0)    386  
  809   32.3  5.4  6.2  s_1_1NewScaffoldedcontig_100227    1992   2602   (4162) C CR1-Y2_Aves     LINE/CR1            (35)   3304   2699    387  
  962   34.5  2.5  0.0  s_1_1NewScaffoldedcontig_100227    2907   3141   (3623) C CR1-E           LINE/CR1             (9)   4515   4275    388  
  198   14.3  0.0  0.0  s_1_1NewScaffoldedcontig_100227    4354   4388   (2376) + (T)n            Simple_repeat          1     35    (0)    389  
   21    3.6  0.0  0.0  s_1_1NewScaffoldedcontig_100227    4461   4488   (2276) + AT_rich         Low_complexity         1     28    (0)    390  
  294   24.5  5.0  8.7  s_1_1NewScaffoldedcontig_100227    6267   6427    (337) C MER126          DNA                 (17)    291    137    391  
  240   11.1  0.0  0.0  s_1_1NewScaffoldedcontig_100228       1     36    (808) + (A)n            Simple_repeat          1     36    (0)    392  
 3705   23.7  2.1  2.4  s_1_1NewScaffoldedcontig_100229    1014   1875   (4708) + GGERVL-A-int    LTR/ERVL            4993   5851   (64)    393  
  197   10.8  2.7  0.0  s_1_1NewScaffoldedcontig_100229    1876   1912   (4671) + (TTAA)n         Simple_repeat          3     40    (0)    394  
  312   29.3  0.0  0.0  s_1_1NewScaffoldedcontig_100229    1972   2053   (4530) C LSU-rRNA_Hsa    rRNA              (2461)   2574   2493    395  
  949   25.7  4.6  0.0  s_1_1NewScaffoldedcontig_100229    2367   2603   (3980) + GGLTR5A         LTR/ERVL               1    248  (347)    396  
  480   25.0  7.3  0.0  s_1_1NewScaffoldedcontig_100229    2604   2727   (3856) + TguLTR5d        LTR/ERVL             463    595    (0)    397  
   22    5.6  0.0  0.0  s_1_1NewScaffoldedcontig_100229    2946   2981   (3602) + AT_rich         Low_complexity         1     36    (0)    398  
 1135   21.0  3.2  0.0  s_1_1NewScaffoldedcontig_10023     3644   3891   (2195) + CR1-F2          LINE/CR1            3539   3794  (459)    399  
  383   15.2  0.0  0.0  s_1_1NewScaffoldedcontig_10023     3881   3939   (2147) + CR1-H           LINE/CR1            4739   4797   (15)    400 *
  584   20.0  0.9  0.0  s_1_1NewScaffoldedcontig_10023     5232   5336    (750) + CR1-E           LINE/CR1            4412   4517    (7)    401  
  269   23.8  8.8  0.0  s_1_1NewScaffoldedcontig_100230    5547   5626  (16097) + (CATG)n         Simple_repeat          2     88    (0)    402  
 1549   21.7  2.1  9.5  s_1_1NewScaffoldedcontig_100230    6432   7171  (14552) C GGLTR8B         LTR/ERVL           (157)    907      1    403  
  203   17.9  0.0  2.5  s_1_1NewScaffoldedcontig_100230   15572  15611   (6112) + T-rich          Low_complexity         1     39    (0)    404  
  230   32.3  0.0  0.0  s_1_1NewScaffoldedcontig_100230   15809  15901   (5822) + (TG)n           Simple_repeat          1     93    (0)    405  
   23    3.3  0.0  0.0  s_1_1NewScaffoldedcontig_100230   17497  17526   (4197) + GC_rich         Low_complexity         1     30    (0)    406  
  957   21.9  5.6 10.9  s_1_1NewScaffoldedcontig_100230   18667  18969   (2754) + CR1-C4          LINE/CR1            4212   4498   (13)    407  
  279   34.3 11.0  4.1  s_1_1NewScaffoldedcontig_100231      10    155   (1294) C GGLTR5A         LTR/ERVL           (416)    179     24    408  
 2793   17.3  2.5  2.0  s_1_1NewScaffoldedcontig_100231     648   1195    (254) C CR1-Y1_Aves     LINE/CR1             (2)   3337   2787    409  
  930   18.7  5.0  0.0  s_1_1NewScaffoldedcontig_100231    1268   1449      (0) C CR1-Y1_Aves     LINE/CR1           (683)   2656   2466    409  
  186   19.1  0.0  0.0  s_1_1NewScaffoldedcontig_100232    2666   2707   (2891) + (TCCA)n         Simple_repeat          1     42    (0)    410  
   21    0.0  0.0  0.0  s_1_1NewScaffoldedcontig_100232    5189   5209    (389) + AT_rich         Low_complexity         1     21    (0)    411  
   24    0.0  0.0  0.0  s_1_1NewScaffoldedcontig_100233    3111   3134   (4253) + AT_rich         Low_complexity         1     24    (0)    412  
  442   17.3  0.0  0.0  s_1_1NewScaffoldedcontig_100234       7     87   (2792) C CR1-E           LINE/CR1           (642)   3882   3802    413  
  359   24.7  0.0  0.0  s_1_1NewScaffoldedcontig_100235    3973   4057   (2686) C CR1-E           LINE/CR1          (3479)   1045    961    414  
  268   18.0  3.2  1.6  s_1_1NewScaffoldedcontig_100236       9     70   (1492) + CR1-C3          LINE/CR1            4470   4532    (7)    415  
   22    5.6  0.0  0.0  s_1_1NewScaffoldedcontig_100237    6670   6705   (4941) + AT_rich         Low_complexity         1     36    (0)    416  
  249    5.7  0.0  0.0  s_1_1NewScaffoldedcontig_100237    8039   8073   (3573) + (CAAA)n         Simple_repeat          2     36    (0)    417  
  294   17.0  0.0  0.0  s_1_1NewScaffoldedcontig_100238       1     47   (1560) + CR1-Y2_Aves     LINE/CR1            3293   3339    (0)    418  
  204    4.0  0.0  0.0  s_1_1NewScaffoldedcontig_100238      91    115   (1492) + (CAT)n          Simple_repeat          3     27    (0)    419  
  523   25.6  0.6  2.2  s_1_1NewScaffoldedcontig_100239       1    157    (836) C CR1-E           LINE/CR1          (1344)   3180   3093    420  
  584    7.8  5.8  0.6  s_1_1NewScaffoldedcontig_100239     904    993      (0) C CR1-C4          LINE/CR1             (0)   4511   4427    421  
  308   21.0  1.2  2.4  s_1_1NewScaffoldedcontig_100240     703    785    (945) C X1_LINE         LINE/CR1           (503)    142     61    422  
  586   14.4  0.0  0.0  s_1_1NewScaffoldedcontig_100241       1     90   (4975) + CR1-E           LINE/CR1            3624   3713  (811)    423  
  951   22.3  5.0  6.8  s_1_1NewScaffoldedcontig_100241    1649   1927   (3138) C CR1-H           LINE/CR1             (3)   4809   4536    424  
   22    0.0  0.0  0.0  s_1_1NewScaffoldedcontig_100241    3223   3244   (1821) + AT_rich         Low_complexity         1     22    (0)    425  
   31    0.0  0.0  0.0  s_1_1NewScaffoldedcontig_100244    4978   5008   (2758) + AT_rich         Low_complexity         1     31    (0)    426  
   26    3.0  0.0  0.0  s_1_1NewScaffoldedcontig_100244    5752   5784   (1982) + AT_rich         Low_complexity         1     33    (0)    427  
  201   16.2  0.0  2.6  s_1_1NewScaffoldedcontig_100244    7442   7479    (287) + GA-rich         Low_complexity         4     40    (0)    428  
  590   24.3  0.0  0.7  s_1_1NewScaffoldedcontig_100245       2    146    (791) + TguLTR5d        LTR/ERVL             450    593    (2)    429  
   24    6.7  0.0  0.0  s_1_1NewScaffoldedcontig_100246      30     74  (10985) + AT_rich         Low_complexity         1     45    (0)    430  
  275   31.6  2.7  2.7  s_1_1NewScaffoldedcontig_100246    3113   3257   (7802) + GGLTR5A         LTR/ERVL               1    146  (449)    431  
  228   22.6  0.0 18.4  s_1_1NewScaffoldedcontig_100246    3927   4002   (7057) + GGLTR5B         LTR/ERVL             451    512   (31)    432  
  227    6.9  0.0  0.0  s_1_1NewScaffoldedcontig_100246    4237   4265   (6794) C CR1-E           LINE/CR1             (5)   4519   4491    433  
   22    0.0  0.0  0.0  s_1_1NewScaffoldedcontig_100246    4960   4981   (6078) + AT_rich         Low_complexity         1     22    (0)    434  
   21    0.0  0.0  0.0  s_1_1NewScaffoldedcontig_100246    6190   6210   (4849) + AT_rich         Low_complexity         1     21    (0)    435  
  343   14.9  0.0  2.6  s_1_1NewScaffoldedcontig_100246    9148   9223   (1836) + CT-rich         Low_complexity         5     78    (0)    436  
  354   11.0  0.2  0.0  s_1_1NewScaffoldedcontig_100246   11007  11059      (0) C CR1-Y2_Aves     LINE/CR1             (0)   3339   3293    437  
 2817   15.5  1.3  1.1  s_1_1NewScaffoldedcontig_100248       1    463   (5265) C CR1-E           LINE/CR1           (181)   4343   3880    438  
   24    6.7  0.0  0.0  s_1_1NewScaffoldedcontig_100249    3241   3285    (121) + AT_rich         Low_complexity         1     45    (0)    439  
  231   24.5  0.0  0.0  s_1_1NewScaffoldedcontig_10025     5056   5108  (15042) + CR1-G           LINE/CR1            3969   4021  (226)    440  
  890   22.3  8.4  0.9  s_1_1NewScaffoldedcontig_10025     5169   5381  (14769) + CR1-H           LINE/CR1            4568   4796   (16)    441  
  251   21.3  0.0  3.2  s_1_1NewScaffoldedcontig_10025    14531  14593   (5557) + GA-rich         Low_complexity         1     61    (0)    442  
   24    3.2  0.0  0.0  s_1_1NewScaffoldedcontig_10025    15346  15376   (4774) + AT_rich         Low_complexity         1     31    (0)    443  
  277   13.6  0.0  0.0  s_1_1NewScaffoldedcontig_10025    16605  16648   (3502) + CR1-B2          LINE/CR1            4344   4387  (185)    444  
   25    3.1  0.0  0.0  s_1_1NewScaffoldedcontig_100251     131    162    (850) + AT_rich         Low_complexity         1     32    (0)    445  
   23    0.0  0.0  0.0  s_1_1NewScaffoldedcontig_100252   12681  12703    (442) + AT_rich         Low_complexity         1     23    (0)    446  
 2112   29.0  3.6  1.5  s_1_1NewScaffoldedcontig_100253    3007   3632   (4873) C CR1-F0          LINE/CR1           (139)   4428   3660    447  
  368   31.1  6.5  4.8  s_1_1NewScaffoldedcontig_100253    3781   3966   (4539) C GGLTR5B         LTR/ERVL           (192)    351    163    448  
  189    6.8  4.4  2.2  s_1_1NewScaffoldedcontig_100253    8457   8501      (4) + (TA)n           Simple_repeat          1     46    (0)    449  
 1135   31.2  7.1  0.6  s_1_1NewScaffoldedcontig_100254       1    494  (11997) + CR1-G           LINE/CR1            3692   4217   (30)    450  
  246    6.2  0.0  0.0  s_1_1NewScaffoldedcontig_100254     499    530  (11961) + (CTATG)n        Simple_repeat          4     35    (0)    451  
  707   24.4  8.8  0.0  s_1_1NewScaffoldedcontig_100254    7931   8123   (4368) + GGLTR5A         LTR/ERVL               1    210  (385)    452  
  489   13.7  1.4  0.0  s_1_1NewScaffoldedcontig_100254   11610  11682    (809) + CR1-C4          LINE/CR1            4438   4511    (0)    453  
  572   13.8 13.8  0.0  s_1_1NewScaffoldedcontig_100254   12041  12149    (342) + CR1-Y1_Aves     LINE/CR1            2798   2921  (418)    454  
  549   16.8  2.0  0.0  s_1_1NewScaffoldedcontig_100255    2542   2642      (0) C CR1-E           LINE/CR1             (6)   4518   4416    455  
  252   19.4  1.5  0.0  s_1_1NewScaffoldedcontig_100256       2     68   (1625) C CR1-C4          LINE/CR1           (213)   4298   4231    456  
  510   16.3  2.0  0.0  s_1_1NewScaffoldedcontig_100256    1596   1693      (0) C CR1-E           LINE/CR1             (6)   4518   4419    457  
  291   25.8  0.0  0.0  s_1_1NewScaffoldedcontig_100258       1     66  (20823) C CR1-Y2_Aves     LINE/CR1           (754)   2585   2520    458  
  217   25.0  0.0  1.8  s_1_1NewScaffoldedcontig_100258     829    885  (20004) + A-rich          Low_complexity         4     59    (0)    459  
  234   10.3 10.0  2.5  s_1_1NewScaffoldedcontig_100258    8183   8222  (12667) C CR1-C4          LINE/CR1            (27)   4484   4442    460  
 2098   22.7  5.8  0.0  s_1_1NewScaffoldedcontig_100258   11027  11489   (9400) + CR1-H           LINE/CR1            3566   4055  (757)    461  
  472   29.5 13.6  2.4  s_1_1NewScaffoldedcontig_10026     2556   2882  (42489) + CR1-C           LINE/CR1            2983   3338 (1201)    462  
  374   31.1  1.1 10.6  s_1_1NewScaffoldedcontig_10026     5875   6054  (39317) C CR1-Y2_Aves     LINE/CR1            (33)   3306   3144    463  
   26    3.0  0.0  0.0  s_1_1NewScaffoldedcontig_10026    10471  10503  (34868) + AT_rich         Low_complexity         1     33    (0)    464  
   29    0.0  0.0  0.0  s_1_1NewScaffoldedcontig_10026    39287  39315   (6056) + AT_rich         Low_complexity         1     29    (0)    465  
  189    0.0  0.0  0.0  s_1_1NewScaffoldedcontig_10026    39792  39812   (5559) + (A)n            Simple_repeat          1     21    (0)    466  
  207   17.9  0.0  2.5  s_1_1NewScaffoldedcontig_100260    1212   1251    (387) + (CCCGAA)n       Simple_repeat          2     40    (0)    467  
  237   20.6  5.4 17.9  s_1_1NewScaffoldedcontig_100260    1501   1612     (26) + Z-REP           Satellite/macro     4271   4368 (5983)    468  
  850   12.6  2.2  0.7  s_1_1NewScaffoldedcontig_100262    7156   7291   (3233) + CR1-E           LINE/CR1            4382   4519    (5)    469  
  847   34.2  3.4  6.8  s_1_1NewScaffoldedcontig_100262    7505   8066   (2458) + GGLTR5B         LTR/ERVL               1    543    (0)    470  
  870   17.6  0.7  1.3  s_1_1NewScaffoldedcontig_100262    9921  10075    (449) C CR1-Y1_Aves     LINE/CR1            (10)   3329   3176    471  
  212    0.0  3.6  0.0  s_1_1NewScaffoldedcontig_100263    6210   6237   (9422) + (CAAA)n         Simple_repeat          2     30    (0)    472  
  434   16.5  6.6  0.0  s_1_1NewScaffoldedcontig_100263    7324   7414   (8245) + CR1-C3          LINE/CR1            3607   3703  (836)    473  
  239   25.4  1.4  1.4  s_1_1NewScaffoldedcontig_100263   11268  11339   (4320) C CR1-Y           LINE/CR1           (119)   4394   4323    474  
  360   25.8  0.0  2.4  s_1_1NewScaffoldedcontig_100263   11591  11713   (3946) + (CATTC)n        Simple_repeat          1    120    (0)    475  
 1511   19.1  9.0  1.2  s_1_1NewScaffoldedcontig_100263   13016  13349   (2310) + CR1-D2          LINE/CR1            4320   4679    (0)    476  
  240   14.0  7.8  2.0  s_1_1NewScaffoldedcontig_100263   15259  15309    (350) C CR1-B           LINE/CR1             (0)   4567   4514    477  
 1880   16.8  6.2  0.0  s_1_1NewScaffoldedcontig_100263   15318  15656      (3) C CR1-E           LINE/CR1           (188)   4336   3977    478  
 4297   19.5  2.4  2.9  s_1_1NewScaffoldedcontig_100264    4601   5466    (493) + CR1-D           LINE/CR1            3286   4147  (531)    479  
 1035   16.0  0.0  0.6  s_1_1NewScaffoldedcontig_100264    5467   5642    (317) + CR1-C4          LINE/CR1            4054   4228  (283)    480  
  201    9.4  0.0  0.0  s_1_1NewScaffoldedcontig_100265    8174   8205   (4821) + (CA)n           Simple_repeat          1     32    (0)    481  
  228    6.7  0.0  0.0  s_1_1NewScaffoldedcontig_100265   10944  10973   (2053) + (A)n            Simple_repeat          1     30    (0)    482  
  443   51.5  2.4  1.2  s_1_1NewScaffoldedcontig_100266      60    226   (1288) + CR1-C4          LINE/CR1            4339   4507    (4)    483  
  318   10.4  4.2  0.0  s_1_1NewScaffoldedcontig_100266     222    269   (1245) C CR1-C3          LINE/CR1             (4)   4535   4486    484 *
  192   12.5  0.0  0.0  s_1_1NewScaffoldedcontig_100268     866    897      (0) + (TTTA)n         Simple_repeat          1     32    (0)    485  
  338   21.5  0.0  0.0  s_1_1NewScaffoldedcontig_100269    1521   1585      (0) + CR1-E           LINE/CR1            4391   4455   (69)    486  
  287   22.1  3.2  5.0  s_1_1NewScaffoldedcontig_10027    13219  13355  (34152) C TguLTR5d        LTR/ERVL           (436)    159     24    487  
 1023   30.0  6.1  8.8  s_1_1NewScaffoldedcontig_10027    13920  14281  (33226) + MER130          Unknown               99    450   (25)    488  
  826   15.9  0.7  0.7  s_1_1NewScaffoldedcontig_10027    15268  15406  (32101) C CR1-E           LINE/CR1             (0)   4524   4386    489  
  451   49.1  3.1  0.0  s_1_1NewScaffoldedcontig_10027    15540  15700  (31807) + CR1-E           LINE/CR1            3789   3954  (570)    490  
  210    7.1  0.0  0.0  s_1_1NewScaffoldedcontig_10027    17645  17672  (29835) + (T)n            Simple_repeat          1     28    (0)    491  
  404   19.0  0.0  0.0  s_1_1NewScaffoldedcontig_10027    25454  25532  (21975) C CR1-C3          LINE/CR1           (196)   4343   4265    492  
  900   29.8  5.8  4.4  s_1_1NewScaffoldedcontig_10027    28842  29066  (18441) + CR1-E           LINE/CR1            4297   4524    (0)    493  
  357   26.6  2.7  2.9  s_1_1NewScaffoldedcontig_10027    35015  35157  (12350) + GGLTR5B         LTR/ERVL               1    142  (453)    494  
  401   38.6  3.1  7.8  s_1_1NewScaffoldedcontig_10027    35393  35648  (11859) + GGLTR5B         LTR/ERVL             300    543    (0)    494  
 1644   17.6  1.0  0.0  s_1_1NewScaffoldedcontig_10027    35872  36166  (11341) + CR1-E           LINE/CR1            4222   4519    (5)    495  
  387   15.8  0.0  0.0  s_1_1NewScaffoldedcontig_10027    38502  38577   (8930) + CR1-C4          LINE/CR1            4229   4304  (207)    496  
  721   14.4 10.4  0.0  s_1_1NewScaffoldedcontig_10027    38842  38966   (8541) + CR1-E           LINE/CR1            4378   4515    (9)    497  
  463   18.5  0.0  0.0  s_1_1NewScaffoldedcontig_10027    41777  41857   (5650) + CR1-C4          LINE/CR1            4311   4391  (120)    496  
  517   14.8 17.5  0.7  s_1_1NewScaffoldedcontig_10027    43570  43712   (3795) C CR1-E           LINE/CR1           (215)   4309   4143    498  
  706   21.7  0.7  0.0  s_1_1NewScaffoldedcontig_10027    46270  46412   (1095) C CR1-E           LINE/CR1             (4)   4520   4377    499  
  186    7.1  0.0  0.0  s_1_1NewScaffoldedcontig_100271    1185   1212    (569) + (TTGG)n         Simple_repeat          1     28    (0)    500  
  590   36.0  1.5  0.7  s_1_1NewScaffoldedcontig_100274      18    154   (3436) + CR1-C4          LINE/CR1            4372   4509    (2)    501  
 1016   34.6  5.5  6.0  s_1_1NewScaffoldedcontig_100274    1188   2103   (1487) + CR1-Y2_Aves     LINE/CR1            2275   3185  (154)    502  
   22    3.5  0.0  0.0  s_1_1NewScaffoldedcontig_100275    3341   3369   (8119) + AT_rich         Low_complexity         1     29    (0)    503  
  204    4.0  0.0  0.0  s_1_1NewScaffoldedcontig_100275    8540   8564   (2924) + (TTTTG)n        Simple_repeat          5     29    (0)    504  
  219    6.9  0.0  0.0  s_1_1NewScaffoldedcontig_100276    2689   2717  (19095) + (A)n            Simple_repeat          1     29    (0)    505  
   23    0.0  0.0  0.0  s_1_1NewScaffoldedcontig_100276    5064   5086  (16726) + AT_rich         Low_complexity         1     23    (0)    506  
  227   19.1  0.0  4.5  s_1_1NewScaffoldedcontig_100276   21747  21812      (0) + T-rich          Low_complexity         3     65    (0)    507  
  363   12.5  0.0  1.8  s_1_1NewScaffoldedcontig_100277    3850   3906   (5774) C CR1-E           LINE/CR1             (4)   4520   4465    508  
   21    0.0  0.0  0.0  s_1_1NewScaffoldedcontig_100277    5344   5364   (4316) + AT_rich         Low_complexity         1     21    (0)    509  
   21    4.3  0.0  0.0  s_1_1NewScaffoldedcontig_100277    9177   9199    (481) + AT_rich         Low_complexity         1     23    (0)    510  
 2163   18.9  2.8  0.2  s_1_1NewScaffoldedcontig_100279       5    440   (3929) C CR1-E           LINE/CR1           (411)   4113   3667    511  
  367   12.5  0.0  0.0  s_1_1NewScaffoldedcontig_100279    4306   4369      (0) + CR1-D2          LINE/CR1            4406   4469  (210)    512  
 1355   19.0  2.9  0.1  s_1_1NewScaffoldedcontig_100282    1583   1897  (10489) + CR1-E           LINE/CR1            3684   3921  (603)    513  
   23    0.0  0.0  0.0  s_1_1NewScaffoldedcontig_100282    4135   4157   (8229) + AT_rich         Low_complexity         1     23    (0)    514  
 1869   16.1  0.5  8.9  s_1_1NewScaffoldedcontig_100282    6469   6837   (5549) + CR1-E           LINE/CR1            4187   4524    (0)    515  
  349   18.4 10.5  0.0  s_1_1NewScaffoldedcontig_100282    9649   9724   (2662) + CR1-Y2_Aves     LINE/CR1            1058   1141 (2198)    516  
  462   12.0  1.3  2.6  s_1_1NewScaffoldedcontig_100282    9726   9802   (2584) + CR1-Y2_Aves     LINE/CR1            3249   3324   (15)    517  
 2472   21.6  4.2  0.8  s_1_1NewScaffoldedcontig_100284     568   1062    (426) C CR1-E           LINE/CR1            (13)   4511   4000    518  
  198    0.0  0.0  0.0  s_1_1NewScaffoldedcontig_100284    1326   1347    (141) + (TTTA)n         Simple_repeat          3     24    (0)    519  
  318   13.4  0.0  2.0  s_1_1NewScaffoldedcontig_100284    1433   1488      (0) C CR1-Y2          LINE/CR1             (7)   3332   3285    520  
  282   33.6  3.6  2.7  s_1_1NewScaffoldedcontig_100286       2    111    (409) C TguLTR5d        LTR/ERVL           (484)    111      1    521  
  330   17.2  1.7  0.0  s_1_1NewScaffoldedcontig_100288       1     58   (3949) + CR1-E           LINE/CR1            4461   4519    (5)    522  
  459   27.5  4.4  0.3  s_1_1NewScaffoldedcontig_100288    1945   2094   (1913) C CR1-Y2_Aves     LINE/CR1           (572)   2767   2639    523  
  472   29.1  4.5  1.9  s_1_1NewScaffoldedcontig_100289    3781   3934   (3659) C CR1-Y2_Aves     LINE/CR1           (103)   3236   3079    524  
 1286   18.2  0.0  0.5  s_1_1NewScaffoldedcontig_100289    4770   4984   (2609) C CR1-Y1_Aves     LINE/CR1             (7)   3332   3119    525  
  697   13.3  1.8  0.0  s_1_1NewScaffoldedcontig_100289    5205   5317   (2276) + CR1-E           LINE/CR1            4385   4499   (25)    526  
  761   20.9  6.7  0.0  s_1_1NewScaffoldedcontig_100289    7460   7593      (0) C CR1-E           LINE/CR1           (788)   3736   3594    527  
  180    0.0  0.0  0.0  s_1_1NewScaffoldedcontig_100290       2     21   (2773) + (TCC)n          Simple_repeat          1     20    (0)    528  
  239   12.5  0.0  4.0  s_1_1NewScaffoldedcontig_100294       7     56   (5769) + T-rich          Low_complexity         2     49    (0)    529  
  614   19.1  0.0  0.0  s_1_1NewScaffoldedcontig_100294    4717   4821   (1004) C CR1-E           LINE/CR1           (344)   4180   4076    530  
  925   26.9  1.5  3.5  s_1_1NewScaffoldedcontig_100294    4944   5306    (519) + CR1-F2          LINE/CR1            2662   3248 (1564)    531 *
 1552   25.2  2.3  3.0  s_1_1NewScaffoldedcontig_100294    5303   5825      (0) + CR1-F2          LINE/CR1            3650   4215   (38)    531  
   30    0.0  0.0  0.0  s_1_1NewScaffoldedcontig_100298    5306   5335  (19408) + AT_rich         Low_complexity         1     30    (0)    532  
  189    9.4  3.6  3.6  s_1_1NewScaffoldedcontig_100298   12137  12191  (12552) + T-rich          Low_complexity         1     55    (0)    533  
  180    0.0  0.0  0.0  s_1_1NewScaffoldedcontig_100298   18245  18264   (6479) + (CAAAA)n        Simple_repeat          2     21    (0)    534  
 2973   19.3 16.9  0.4  s_1_1NewScaffoldedcontig_100299    2374   3090   (1168) C CR1-E           LINE/CR1            (11)   4513   3679    535  
  399   22.1  0.0  0.0  s_1_1NewScaffoldedcontig_100299    4173   4258      (0) + CR1-Y2_Aves     LINE/CR1             625    710 (2629)    536  
 1041   23.2  1.4  0.5  s_1_1NewScaffoldedcontig_1003     12550  12761   (9833) C CR1-E           LINE/CR1            (13)   4511   4298    537  
   25    0.0  0.0  0.0  s_1_1NewScaffoldedcontig_1003     13782  13806   (8788) + AT_rich         Low_complexity         1     25    (0)    538  
  206   13.6  0.0  6.4  s_1_1NewScaffoldedcontig_1003     18521  18567   (4027) + GA-rich         Low_complexity         3     46    (0)    539  
  229   20.0  3.0  1.5  s_1_1NewScaffoldedcontig_1003     20262  20327   (2267) + A-rich          Low_complexity         3     69    (0)    540  
  569   31.3  8.6  4.8  s_1_1NewScaffoldedcontig_10030      479    786  (11143) C CR1-Y2_Aves     LINE/CR1           (448)   2891   2615    541  
  233   35.3  1.2  0.0  s_1_1NewScaffoldedcontig_10030      800    884  (11045) C CR1-F           LINE/CR1           (866)   3647   3562    542  
   21    0.0  0.0  0.0  s_1_1NewScaffoldedcontig_10030     4288   4308   (7621) + AT_rich         Low_complexity         1     21    (0)    543  
  857   20.2 14.6  1.0  s_1_1NewScaffoldedcontig_100300    2615   2819   (8167) + CR1-Y1_Aves     LINE/CR1            2853   3085  (254)    544  
   25    0.0  0.0  0.0  s_1_1NewScaffoldedcontig_100300    4245   4269   (6717) + AT_rich         Low_complexity         1     25    (0)    545  
  183    4.2  0.0  0.0  s_1_1NewScaffoldedcontig_100300    9755   9778   (1208) + (TTTTTG)n       Simple_repeat          2     25    (0)    546  
  214   21.3  2.1  0.0  s_1_1NewScaffoldedcontig_100302     288    334   (1948) + T-rich          Low_complexity         2     49    (0)    547  
  243   31.2  0.0  0.0  s_1_1NewScaffoldedcontig_100302    1000   1092   (1190) C AmnSINE1        SINE/Deu           (171)    404    312    548  
  454    9.2  2.7  3.7  s_1_1NewScaffoldedcontig_100303    3717   3810   (8858) + CR1-H2          LINE/CR1            4427   4500   (11)    549  
  319   21.1  2.8  1.4  s_1_1NewScaffoldedcontig_100303    4329   4400   (8268) + CR1-Y1_Aves     LINE/CR1            3256   3328   (11)    550  
  219   23.0  4.0  2.6  s_1_1NewScaffoldedcontig_100303    8491   8566   (4102) + A-rich          Low_complexity         4     80    (0)    551 *
  235   19.6  5.4  0.0  s_1_1NewScaffoldedcontig_100303    8496   8551   (4117) + GA-rich         Low_complexity         1     59    (0)    552  
 1132   11.3  0.6  0.0  s_1_1NewScaffoldedcontig_100303   12510  12668      (0) C U1              snRNA                (1)    164      5    553  
  182    6.2  0.0  3.0  s_1_1NewScaffoldedcontig_100304    4300   4332   (4546) + (GGA)n          Simple_repeat          2     33    (0)    554  
  254   17.0  3.8  0.0  s_1_1NewScaffoldedcontig_100304    6636   6688   (2190) C CR1-E           LINE/CR1            (16)   4508   4454    555  
  307   27.0  3.3  1.3  s_1_1NewScaffoldedcontig_100304    8260   8409    (469) + (CCG)n          Simple_repeat          3    155    (0)    556  
  225   35.3  0.0  4.2  s_1_1NewScaffoldedcontig_100305     667    808   (1778) + GA-rich         Low_complexity         2    137    (0)    557  
  225   35.3  0.0  4.2  s_1_1NewScaffoldedcontig_100306    1776   1917  (12152) + CT-rich         Low_complexity         2    137    (0)    558  
  186   16.7  0.0  0.0  s_1_1NewScaffoldedcontig_100306    4425   4460   (9609) + T-rich          Low_complexity         1     36    (0)    559  
  189    0.0  0.0  0.0  s_1_1NewScaffoldedcontig_100306   11459  11479   (2590) + (TTA)n          Simple_repeat          2     22    (0)    560  
  244   27.3  0.0  3.3  s_1_1NewScaffoldedcontig_100306   12511  12601   (1468) + T-rich          Low_complexity         2     89    (0)    561  
  335   41.0  0.0  0.0  s_1_1NewScaffoldedcontig_100306   12673  12850   (1219) + CT-rich         Low_complexity         1    178    (0)    562  
  236   35.5  0.0  0.5  s_1_1NewScaffoldedcontig_100306   12955  13106    (963) + CT-rich         Low_complexity         1    151    (0)    563  
   23    3.3  0.0  0.0  s_1_1NewScaffoldedcontig_100307     879    908   (2141) + AT_rich         Low_complexity         1     30    (0)    564  
   31    7.6  0.0  0.0  s_1_1NewScaffoldedcontig_100307     922    987   (2062) + AT_rich         Low_complexity         1     66    (0)    565  
   23    0.0  0.0  0.0  s_1_1NewScaffoldedcontig_100307    1461   1483   (1566) + AT_rich         Low_complexity         1     23    (0)    566  
  206   11.8  0.0  0.0  s_1_1NewScaffoldedcontig_100308    1759   1792      (1) + (T)n            Simple_repeat          1     34    (0)    567  
   29    0.0  0.0  0.0  s_1_1NewScaffoldedcontig_100309     304    332   (3197) + AT_rich         Low_complexity         1     29    (0)    568  
   22    0.0  0.0  0.0  s_1_1NewScaffoldedcontig_100309     372    393   (3136) + AT_rich         Low_complexity         1     22    (0)    569  
 3530   26.1  7.8  1.1  s_1_1NewScaffoldedcontig_100309    1646   2595    (934) + CR1-Y2_Aves     LINE/CR1             780   1793 (1546)    570  
 2229   24.0  9.3  1.2  s_1_1NewScaffoldedcontig_100309    2601   3515     (14) + CR1-Y2_Aves     LINE/CR1            1864   2812  (527)    570  
  210   19.1  0.0  0.0  s_1_1NewScaffoldedcontig_10031     6867   6908  (20062) + G-rich          Low_complexity         2     43    (0)    571  
  403   22.2  1.0  3.9  s_1_1NewScaffoldedcontig_10031     8120   8222  (18748) C AmnSINE1        SINE/Deu            (95)    480    381    572  
  201    3.9  0.0  0.0  s_1_1NewScaffoldedcontig_10031    14316  14341  (12629) + (GTTTG)n        Simple_repeat          5     30    (0)    573  
  216   23.2  1.8  0.0  s_1_1NewScaffoldedcontig_10031    18665  18720   (8250) + (TA)n           Simple_repeat          1     57    (0)    574  
   25    0.0  0.0  0.0  s_1_1NewScaffoldedcontig_100311    3057   3081    (496) + AT_rich         Low_complexity         1     25    (0)    575  
  433   19.4  0.0  0.0  s_1_1NewScaffoldedcontig_100311    3313   3379    (198) C CR1-B           LINE/CR1           (127)   4440   4374    576 *
 1266   15.1  0.0  0.0  s_1_1NewScaffoldedcontig_100311    3378   3576      (1) C CR1-E           LINE/CR1           (862)   3662   3464    577  
  398   44.5  4.7  0.0  s_1_1NewScaffoldedcontig_100312    1624   1751    (840) + CR1-Y2_Aves     LINE/CR1             881   1014 (2325)    578  
  199    7.9  5.3  0.0  s_1_1NewScaffoldedcontig_100313    1224   1261  (16632) + (CAGTT)n        Simple_repeat          5     44    (0)    579  
   24    6.7  0.0  0.0  s_1_1NewScaffoldedcontig_100313   12145  12189   (5704) + AT_rich         Low_complexity         1     45    (0)    580  
  186   14.3  0.0  0.0  s_1_1NewScaffoldedcontig_100314     125    159   (1196) + (TG)n           Simple_repeat          1     35    (0)    581  
   23    0.0  0.0  0.0  s_1_1NewScaffoldedcontig_100315    1604   1626   (1808) + AT_rich         Low_complexity         1     23    (0)    582  
  348   20.2  1.9  3.9  s_1_1NewScaffoldedcontig_100317      33    135    (438) C TguLTR5e        LTR/ERVL           (289)    309    209    583  
  183   16.2  0.0  0.0  s_1_1NewScaffoldedcontig_100319     486    522   (4854) + (TTA)n          Simple_repeat          2     38    (0)    584  
 1286   21.1  3.3  0.4  s_1_1NewScaffoldedcontig_100319    3849   4119   (1257) + TguLTR5d        LTR/ERVL               1    279  (316)    585  
  648   15.4  9.4  3.1  s_1_1NewScaffoldedcontig_100319    4134   4260   (1116) + TguLTR5d        LTR/ERVL             461    595    (0)    585  
  529   14.4  0.0  0.1  s_1_1NewScaffoldedcontig_10032     3238   3324  (31958) + CR1-D2          LINE/CR1            4601   4679    (0)    586  
  654   18.9  4.2  2.4  s_1_1NewScaffoldedcontig_10032     5538   5705  (29577) C MER126          DNA                (120)    188     18    587  
 1285   29.6  1.1  0.0  s_1_1NewScaffoldedcontig_10032    12681  12960  (22322) C CR1-C4          LINE/CR1             (6)   4505   4223    588  
  201    3.9  0.0  0.0  s_1_1NewScaffoldedcontig_10032    21447  21472  (13810) + (T)n            Simple_repeat          1     26    (0)    589  
  200   12.5  0.0  2.4  s_1_1NewScaffoldedcontig_10032    22238  22278  (13004) + (CAGAA)n        Simple_repeat          3     42    (0)    590  
  311   24.2  0.0  0.0  s_1_1NewScaffoldedcontig_10032    26553  26614   (8668) + CR1-H2          LINE/CR1            4736   4797   (15)    591  
  186    4.3  0.0  0.0  s_1_1NewScaffoldedcontig_100320     438    460   (1084) + (CAAA)n         Simple_repeat          2     24    (0)    592  
  414   46.9  0.0  2.3  s_1_1NewScaffoldedcontig_100322    2976   3108      (0) + CR1-E           LINE/CR1            3782   3911  (613)    593  
  251   31.9  0.0  0.0  s_1_1NewScaffoldedcontig_100324       4     75   (4813) C CR1-E           LINE/CR1          (1750)   2774   2703    594  
  240   35.2  0.0  0.0  s_1_1NewScaffoldedcontig_100324      81    134   (4754) + CR1-G           LINE/CR1            4189   4242    (5)    595  
  464   21.0  0.0  0.0  s_1_1NewScaffoldedcontig_100325       1    100   (1162) C CR1-E           LINE/CR1           (684)   3840   3741    596  
  326   25.7  3.5  0.9  s_1_1NewScaffoldedcontig_100326       1    114    (642) + CR1-G           LINE/CR1            4120   4236   (11)    597  
  246    8.1  0.0  0.0  s_1_1NewScaffoldedcontig_100327     909    945  (15177) + (GTTTG)n        Simple_repeat          2     38    (0)    598  
   22    0.0  0.0  0.0  s_1_1NewScaffoldedcontig_100327    6539   6560   (9562) + AT_rich         Low_complexity         1     22    (0)    599  
  706   18.4  1.6  1.9  s_1_1NewScaffoldedcontig_100327    7524   7683   (8439) C CR1-H2          LINE/CR1             (6)   4505   4357    600  
  445   34.1 10.6  0.0  s_1_1NewScaffoldedcontig_100327    8640   8762   (7360) C CR1-H2          LINE/CR1           (997)   3514   3379    600  
   21    3.6  0.0  0.0  s_1_1NewScaffoldedcontig_100327   12623  12650   (3472) + AT_rich         Low_complexity         1     28    (0)    601  
  527   29.2  4.2  2.9  s_1_1NewScaffoldedcontig_100330     437    750    (510) + GGERVL-A-int    LTR/ERVL            1677   1915 (4000)    602  
  251   13.0  2.2  0.0  s_1_1NewScaffoldedcontig_100331    1643   1688   (2767) + CR1-E           LINE/CR1            4472   4518    (6)    603  
  308   27.1  5.2 13.2  s_1_1NewScaffoldedcontig_100331    1882   2017   (2438) C TguLTR5e        LTR/ERVL            (24)    574    450    604  
  591   23.3  7.6  0.9  s_1_1NewScaffoldedcontig_100331    2113   2333   (2122) C GGLTR5A         LTR/ERVL           (195)    348    137    605  
   21    0.0  0.0  0.0  s_1_1NewScaffoldedcontig_100332      84    104    (632) + AT_rich         Low_complexity         1     21    (0)    606  
 1296   18.2  0.0  3.4  s_1_1NewScaffoldedcontig_100333       1    233  (12911) C GGERVL-B-int    LTR/ERVL          (2556)   2849   2625    607  
  953   28.6 10.1  3.1  s_1_1NewScaffoldedcontig_100333    6060   6477   (6667) C CR1-Y2_Aves     LINE/CR1            (21)   3318   2872    608  
  466   23.7  4.3  0.0  s_1_1NewScaffoldedcontig_100333    7112   7222   (5922) C CR1-H2          LINE/CR1             (9)   4502   4396    609  
  206   12.1  0.0  0.0  s_1_1NewScaffoldedcontig_100334    1093   1125     (33) + (T)n            Simple_repeat          1     33    (0)    610  
 1000   15.2  0.6  1.2  s_1_1NewScaffoldedcontig_100338       1    167  (15054) + CR1-E           LINE/CR1            4354   4519    (5)    611  
   21    0.0  0.0  0.0  s_1_1NewScaffoldedcontig_100338    8608   8628   (6593) + AT_rich         Low_complexity         1     21    (0)    612  
  231   20.7  0.0  0.0  s_1_1NewScaffoldedcontig_100338    9090   9147   (6074) + T-rich          Low_complexity         1     58    (0)    613  
  578   26.8  0.0  0.0  s_1_1NewScaffoldedcontig_100338   12463  12604   (2617) C CR1-E           LINE/CR1           (194)   4330   4189    614  
  203    7.9  0.0  2.6  s_1_1NewScaffoldedcontig_100338   14427  14465    (756) + (TTTTG)n        Simple_repeat          2     39    (0)    615  
  385   14.3  3.2  0.0  s_1_1NewScaffoldedcontig_10034        1     63   (1029) + CR1-C3          LINE/CR1            4456   4520   (19)    616  
  244   44.5  4.6  0.9  s_1_1NewScaffoldedcontig_100342    2924   3032      (0) C CR1-C4          LINE/CR1             (6)   4505   4393    617  
  358   16.6  2.3  3.7  s_1_1NewScaffoldedcontig_100343    4080   4194   (5860) C CR1-X2          LINE/CR1             (0)   4524   4461    618  
 2776   22.6  8.1  2.7  s_1_1NewScaffoldedcontig_100343    4512   5240   (4814) C CR1-D           LINE/CR1          (1486)   3192   2425    619  
   34    2.4  0.0  0.0  s_1_1NewScaffoldedcontig_100343    9105   9145    (909) + AT_rich         Low_complexity         1     41    (0)    620  
  441   34.3  0.6  2.3  s_1_1NewScaffoldedcontig_100346    7565   7737  (18307) + CR1-X           LINE/CR1            1415   1584 (2552)    621  
 1241   31.5  6.1  1.9  s_1_1NewScaffoldedcontig_100346    7738   8310  (17734) + CR1-G           LINE/CR1            3621   4217   (30)    622  
   21    0.0  0.0  0.0  s_1_1NewScaffoldedcontig_100346   24185  24205   (1839) + AT_rich         Low_complexity         1     21    (0)    623  
 1486   25.3  4.3  0.3  s_1_1NewScaffoldedcontig_100347       1    325   (3137) C CR1-E           LINE/CR1            (27)   4497   4160    624  
 4890   15.3  2.7  0.1  s_1_1NewScaffoldedcontig_100347     562   1368   (2094) C CR1-Y1_Aves     LINE/CR1            (13)   3326   2499    625  
 1303   21.1  9.2  3.5  s_1_1NewScaffoldedcontig_100347    2160   2685    (777) + GGLTR5A         LTR/ERVL               1    543    (0)    626  
  271   22.6  0.0  0.0  s_1_1NewScaffoldedcontig_10035        5     66  (19106) C CR1-C4          LINE/CR1           (207)   4304   4243    627  
 1229   20.9  3.7  4.5  s_1_1NewScaffoldedcontig_10035     5005   5319  (13853) C CR1-E           LINE/CR1             (8)   4516   4215    628  
  428   31.2  5.0  0.0  s_1_1NewScaffoldedcontig_10035    10947  11106   (8066) C CR1-D           LINE/CR1           (452)   4226   4059    629  
  233   25.4  1.4  1.4  s_1_1NewScaffoldedcontig_10035    11547  11618   (7554) + (CATATA)n       Simple_repeat          2     73    (0)    630  
  272   16.6  3.2  0.5  s_1_1NewScaffoldedcontig_100350       1     77   (1097) C CR1-C2          LINE/CR1           (240)   4438   4378    631  
  397   15.4  2.1  0.2  s_1_1NewScaffoldedcontig_100350     981   1055    (119) C CR1-C4          LINE/CR1             (3)   4508   4442    632  
  234   13.9  0.0  0.0  s_1_1NewScaffoldedcontig_100350    1136   1171      (3) C CR1-E           LINE/CR1            (10)   4514   4479    633  
  858   18.8  0.0  0.0  s_1_1NewScaffoldedcontig_100351    4437   4569   (1671) C CR1-E           LINE/CR1           (431)   4093   3961    634  
  758   20.6  0.0  0.0  s_1_1NewScaffoldedcontig_100356     728    858   (1543) + CR1-E           LINE/CR1            3808   3938  (586)    635  
 2977   20.0  7.6  0.5  s_1_1NewScaffoldedcontig_100356     861   1453    (948) C CR1-E           LINE/CR1           (155)   4369   3735    636  
  183    4.2  0.0  0.0  s_1_1NewScaffoldedcontig_100356    1745   1768    (633) + (CAAAA)n        Simple_repeat          2     25    (0)    637  
  236    5.3  0.0  2.6  s_1_1NewScaffoldedcontig_100356    1786   1824    (577) + (CAAA)n         Simple_repeat          3     40    (0)    638  
  321   20.0  2.9 13.5  s_1_1NewScaffoldedcontig_100357       5    108   (2071) + GGLTR5B         LTR/ERVL             451    543    (0)    639  
  300   17.7 10.1  2.4  s_1_1NewScaffoldedcontig_100357    1055   1151   (1028) C GGLTR5A         LTR/ERVL           (416)    179     72    640  
   21    3.6  0.0  0.0  s_1_1NewScaffoldedcontig_10036     1388   1415   (8233) + AT_rich         Low_complexity         1     28    (0)    641  
  352   33.6  0.8  0.8  s_1_1NewScaffoldedcontig_10036     2862   2981   (6667) + MIR_Aves1       SINE/MIR              12    131  (133)    642  
  258   25.0  1.8  0.0  s_1_1NewScaffoldedcontig_10036     5457   5512   (4136) + LFSINE_Vert     SINE                 388    444   (15)    643  
  319   23.2  1.4  0.0  s_1_1NewScaffoldedcontig_100360     121    189   (4821) C TguLTR5e        LTR/ERVL           (305)    293    224    644  
 1582   17.1  1.6  0.0  s_1_1NewScaffoldedcontig_100360    4747   5004      (6) + CR1-E           LINE/CR1            3761   4022  (502)    645  
  236   25.0  1.1  8.1  s_1_1NewScaffoldedcontig_100361     450    536   (3293) + UCON6           Unknown               90    170  (131)    646  
  264   17.4  0.0  0.0  s_1_1NewScaffoldedcontig_100363    8015   8060  (16328) + CR1-E           LINE/CR1            1486   1531 (2993)    647  
  291   28.7  2.1  2.1  s_1_1NewScaffoldedcontig_100363    8154   8249  (16139) + CR1-C           LINE/CR1            1670   1765 (2778)    648  
 1130   27.9  0.0  0.7  s_1_1NewScaffoldedcontig_100363    8252   8525  (15863) + CR1-E           LINE/CR1            1886   2157 (2367)    647  
 2124   35.9  0.6  1.6  s_1_1NewScaffoldedcontig_100363   17068  17614   (6774) + CR1-E           LINE/CR1            3342   3882  (642)    647  
   21    3.6  0.0  0.0  s_1_1NewScaffoldedcontig_100363   19648  19675   (4713) + AT_rich         Low_complexity         1     28    (0)    649  
 1866   25.1 17.2  1.1  s_1_1NewScaffoldedcontig_100363   23917  24388      (0) + CR1-E           LINE/CR1            3519   4066  (458)    650  
   24    5.3  0.0  0.0  s_1_1NewScaffoldedcontig_100364    1006   1043    (351) + AT_rich         Low_complexity         1     38    (0)    651  
 1480   30.9  2.9  0.0  s_1_1NewScaffoldedcontig_100364    1044   1393      (1) C CR1-E           LINE/CR1             (7)   4517   4158    652  
   21    3.6  0.0  0.0  s_1_1NewScaffoldedcontig_100365    4965   4992    (353) + AT_rich         Low_complexity         1     28    (0)    653  
 2491   18.7  7.4  4.5  s_1_1NewScaffoldedcontig_100366     193    770   (1487) + TguLTR5d        LTR/ERVL               1    595    (0)    654  
  711   19.6  4.7  3.5  s_1_1NewScaffoldedcontig_100367    1774   1942      (0) + CR1-E           LINE/CR1            4182   4352  (172)    655  
  286   20.4  9.7  4.8  s_1_1NewScaffoldedcontig_100368       1    103    (868) + CR1-C4          LINE/CR1            4388   4495   (16)    656  
  463   11.5  0.0  3.3  s_1_1NewScaffoldedcontig_100368     882    971      (0) + CR1-D           LINE/CR1            4433   4519  (159)    657  
  259   36.1  0.0  2.5  s_1_1NewScaffoldedcontig_100369    1142   1300   (1904) + GA-rich         Low_complexity         2    156    (0)    658  
 1330   20.3  2.7  0.0  s_1_1NewScaffoldedcontig_100369    2944   3204      (0) + CR1-D           LINE/CR1            4215   4482  (196)    659  
  396   17.8  0.0  2.7  s_1_1NewScaffoldedcontig_10037        1     75   (5874) C CR1-E           LINE/CR1           (417)   4107   4035    660  
   21    0.0  0.0  0.0  s_1_1NewScaffoldedcontig_10037     2206   2226   (3723) + AT_rich         Low_complexity         1     21    (0)    661  
 1012   23.8  1.9  2.3  s_1_1NewScaffoldedcontig_10037     2754   2968   (2981) + CR1-F2          LINE/CR1            3610   3823  (430)    662  
 1129   23.7  8.7  0.3  s_1_1NewScaffoldedcontig_10037     2974   3261   (2688) + CR1-H           LINE/CR1            4490   4801   (11)    663  
  484   20.8  1.7  2.2  s_1_1NewScaffoldedcontig_100370       1    141   (7456) C CR1-E           LINE/CR1           (664)   3860   3775    664  
 3304   17.2  4.3  0.0  s_1_1NewScaffoldedcontig_100370    4374   4930   (2667) C TguLTR5d        LTR/ERVL             (0)    595     15    665  
  256   55.4  0.0  0.0  s_1_1NewScaffoldedcontig_100370    5739   5812   (1785) + T-rich          Low_complexity         1     74    (0)    666  
 1438   19.5  1.9  0.0  s_1_1NewScaffoldedcontig_100371    2484   2750   (7029) C CR1-D2          LINE/CR1             (7)   4672   4401    667  
  210   25.4  0.0  0.0  s_1_1NewScaffoldedcontig_100371    4005   4063   (5716) + (TA)n           Simple_repeat          2     60    (0)    668  
  345   27.0  5.2 10.5  s_1_1NewScaffoldedcontig_100371    7489   7641   (2138) C TguLTR5d        LTR/ERVL             (0)    595    451    669  
  889   26.5  6.1  2.4  s_1_1NewScaffoldedcontig_100371    7733   8078   (1701) C GGLTR5A         LTR/ERVL           (195)    348      1    670  
  214   23.5  0.0  0.0  s_1_1NewScaffoldedcontig_100372    1740   1790   (8408) + GA-rich         Low_complexity         2     52    (0)    671  
   21    3.6  0.0  0.0  s_1_1NewScaffoldedcontig_100373    1266   1293    (166) + AT_rich         Low_complexity         1     28    (0)    672  
  868   32.2  1.6  2.2  s_1_1NewScaffoldedcontig_100379     760   1077   (1442) + MER130          Unknown               92    407   (68)    673  
   25    5.1  0.0  0.0  s_1_1NewScaffoldedcontig_10038     7158   7196  (31506) + AT_rich         Low_complexity         1     39    (0)    674  
  226   28.4  0.0  0.0  s_1_1NewScaffoldedcontig_10038    10570  10636  (28066) + GA-rich         Low_complexity         1     67    (0)    675  
  282   12.5  0.0  0.0  s_1_1NewScaffoldedcontig_10038    10858  10905  (27797) + (GGA)n          Simple_repeat          2     49    (0)    676  
  274   10.5  0.0  0.0  s_1_1NewScaffoldedcontig_10038    11442  11479  (27223) + CR1-Y3          LINE/CR1            4332   4369  (148)    677  
   23    0.0  0.0  0.0  s_1_1NewScaffoldedcontig_10038    21534  21556  (17146) + AT_rich         Low_complexity         1     23    (0)    678  
   27    0.0  0.0  0.0  s_1_1NewScaffoldedcontig_10038    36433  36459   (2243) + AT_rich         Low_complexity         1     27    (0)    679  
  216   16.2  0.0  0.0  s_1_1NewScaffoldedcontig_10038    38170  38206    (496) + T-rich          Low_complexity         4     40    (0)    680  
  623   17.1  0.8  0.0  s_1_1NewScaffoldedcontig_100380       1    117   (3578) + CR1-E           LINE/CR1            4407   4524    (0)    681  
  411   33.7  6.0  2.0  s_1_1NewScaffoldedcontig_100380    1597   1696   (1999) + CR1-E           LINE/CR1            4414   4517    (7)    682  
  298   28.8  1.2  1.2  s_1_1NewScaffoldedcontig_100383    2776   2856   (9207) + G-rich          Low_complexity         5     85    (0)    683  
  507   11.0  6.0  1.2  s_1_1NewScaffoldedcontig_100383   11980  12062      (1) C CR1-E           LINE/CR1             (6)   4518   4432    684  
  463   47.1  0.7  0.0  s_1_1NewScaffoldedcontig_100384       1    140   (4983) + CR1-E           LINE/CR1            4371   4511   (13)    685  
  380   23.8  4.0  0.0  s_1_1NewScaffoldedcontig_100385       1    101   (1338) C CR1-E           LINE/CR1           (253)   4271   4167    686  
 1243   22.9  1.6  0.0  s_1_1NewScaffoldedcontig_100385    1117   1422     (17) + CR1-E           LINE/CR1            4065   4375  (149)    687  
   24    3.2  0.0  0.0  s_1_1NewScaffoldedcontig_100386    1352   1382   (1124) + AT_rich         Low_complexity         1     31    (0)    688  
  281   29.6  9.0 13.6  s_1_1NewScaffoldedcontig_100387       1    257    (325) C GGLTR5A         LTR/ERVL             (3)    592    283    689  
  307   26.6  4.1  4.8  s_1_1NewScaffoldedcontig_100387     341    486     (96) C GGLTR5A         LTR/ERVL           (450)    145      1    689  
 3152   26.4  1.8  2.2  s_1_1NewScaffoldedcontig_100389    2359   3214   (1816) + CR1-H           LINE/CR1            1975   2826 (1986)    690  
 3325   22.4  2.8  3.9  s_1_1NewScaffoldedcontig_100389    3217   3995   (1035) + CR1-F2          LINE/CR1            3482   4252    (1)    691  
  580   21.8  8.2  0.0  s_1_1NewScaffoldedcontig_10039       56    165  (40806) + CR1-E           LINE/CR1            4402   4520    (4)    692  
  309   29.5  6.8  4.3  s_1_1NewScaffoldedcontig_10039     8242   8404  (32567) + CR1-Y2_Aves     LINE/CR1            2899   3065  (274)    693  
  602   20.5  0.9  0.0  s_1_1NewScaffoldedcontig_10039     9506   9617  (31354) C CR1-E           LINE/CR1             (4)   4520   4408    694  
  263   23.2  4.3  0.0  s_1_1NewScaffoldedcontig_10039    14819  14887  (26084) C CR1-F           LINE/CR1             (1)   4512   4441    695  
  311   12.5  5.4  0.0  s_1_1NewScaffoldedcontig_10039    24273  24328  (16643) + CR1-E           LINE/CR1            4457   4515    (9)    696  
  481    7.9  3.4  1.2  s_1_1NewScaffoldedcontig_10039    28123  28204  (12767) C CR1-C2          LINE/CR1             (8)   4535   4430    697  
  273   22.0  0.0  0.0  s_1_1NewScaffoldedcontig_10039    34689  34738   (6233) + CR1-E           LINE/CR1            3519   3568  (956)    698  
 1164   30.3  7.2  3.3  s_1_1NewScaffoldedcontig_10039    36380  36919   (4052) + CR1-Y2_Aves     LINE/CR1            2337   2897  (442)    699  
  351   20.0 12.9  1.0  s_1_1NewScaffoldedcontig_10039    37102  37202   (3769) + CR1-Y2_Aves     LINE/CR1            3216   3328   (11)    700  
  192   12.5  0.0  0.0  s_1_1NewScaffoldedcontig_100390    1504   1535   (4180) + (TTG)n          Simple_repeat          2     33    (0)    701  
 1153   22.0  8.8  0.4  s_1_1NewScaffoldedcontig_100390    4902   5161    (554) + TguLTR5e        LTR/ERVL               1    282  (316)    702  
  320   16.9  2.4  1.2  s_1_1NewScaffoldedcontig_100390    5293   5376    (339) + TguLTR5e        LTR/ERVL             449    533   (62)    702  
   24    3.2  0.0  0.0  s_1_1NewScaffoldedcontig_100391     250    280   (1842) + AT_rich         Low_complexity         1     31    (0)    703  
   22    0.0  0.0  0.0  s_1_1NewScaffoldedcontig_100391    1138   1159    (963) + AT_rich         Low_complexity         1     22    (0)    704  
  439   32.7  1.0  0.0  s_1_1NewScaffoldedcontig_100392    4738   4838   (2052) + CR1-E           LINE/CR1            4414   4515    (9)    705  
  297   18.0  0.0  0.0  s_1_1NewScaffoldedcontig_100392    6841   6890      (0) C CR1-C4          LINE/CR1            (14)   4497   4448    706  
  784   22.4  0.0  0.0  s_1_1NewScaffoldedcontig_100394    1288   1443      (1) + CR1-E           LINE/CR1            2022   2177 (2347)    707  
  940   26.4  2.6  0.0  s_1_1NewScaffoldedcontig_100395       1    193  (16739) + CR1-Y2_Aves     LINE/CR1             811   1008 (2331)    708  
  610   31.2  3.0  4.5  s_1_1NewScaffoldedcontig_100395    5720   5984  (10948) + Eulor4          Unknown               56    316  (108)    709  
   23    3.3  0.0  0.0  s_1_1NewScaffoldedcontig_100395   10094  10123   (6809) + AT_rich         Low_complexity         1     30    (0)    710  
  811   35.7  2.2  0.0  s_1_1NewScaffoldedcontig_100396       1    182   (3702) C CR1-E           LINE/CR1           (354)   4170   3985    711  
  699   14.9  0.0  0.9  s_1_1NewScaffoldedcontig_100396     431    545   (3339) + CR1-E           LINE/CR1            4411   4524    (0)    712  
  343   16.4  4.4  1.5  s_1_1NewScaffoldedcontig_100397     711    778   (1753) + CR1-E           LINE/CR1            4452   4521    (3)    713  
  239   26.7  7.3  4.5  s_1_1NewScaffoldedcontig_100398     644    753  (13689) C UCON5           Unknown              (0)    405    293    714  
  325   18.1  2.8  0.0  s_1_1NewScaffoldedcontig_100398    2856   2935  (11507) + CR1-B2          LINE/CR1            3833   3904  (343)    715  
   21    0.0  0.0  0.0  s_1_1NewScaffoldedcontig_100398    3851   3871  (10571) + AT_rich         Low_complexity         1     21    (0)    716  
 1374   25.8  6.2  2.2  s_1_1NewScaffoldedcontig_100398    8611   9006   (5436) + CR1-Y2_Aves     LINE/CR1             601    981 (2358)    717  
  720   14.0  6.1  0.0  s_1_1NewScaffoldedcontig_100398    8998   9111   (5331) + CR1-E           LINE/CR1            3902   4022  (502)    718 *
   22    0.0  0.0  0.0  s_1_1NewScaffoldedcontig_100398   11953  11974   (2468) + AT_rich         Low_complexity         1     22    (0)    719  
   34    2.4  0.0  0.0  s_1_1NewScaffoldedcontig_100399     225    265   (4442) + GC_rich         Low_complexity         1     41    (0)    720  
   26    0.0  0.0  0.0  s_1_1NewScaffoldedcontig_100399     436    461   (4246) + GC_rich         Low_complexity         1     26    (0)    721  
 1228   20.6  6.5  1.5  s_1_1NewScaffoldedcontig_1004      1770   2097   (2393) C GGLTR5A         LTR/ERVL           (194)    349      6    722  
  361   19.7  4.3  1.2  s_1_1NewScaffoldedcontig_1004      2849   2971   (1519) + CR1-H           LINE/CR1            4733   4796   (16)    723  
 3306   13.9  7.3  0.6  s_1_1NewScaffoldedcontig_10040     3526   4047  (26197) + TguLTR5d        LTR/ERVL               1    557   (38)    724  
  334   12.5  2.5  0.0  s_1_1NewScaffoldedcontig_10040     8502   8562  (21682) C CR1-E           LINE/CR1             (7)   4517   4466    725  
  526   28.1  6.5  7.5  s_1_1NewScaffoldedcontig_10040    16670  17054  (13190) + GGLTR5B         LTR/ERVL             163    543    (0)    726  
  401   36.7  1.0  1.0  s_1_1NewScaffoldedcontig_10040    17055  17152  (13092) + CR1-E           LINE/CR1            4421   4518    (6)    727  
  198   19.1  0.0  0.0  s_1_1NewScaffoldedcontig_10040    29227  29268    (976) + A-rich          Low_complexity         2     43    (0)    728  
   26    0.0  0.0  0.0  s_1_1NewScaffoldedcontig_10040    29654  29679    (565) + AT_rich         Low_complexity         1     26    (0)    729  
  972   18.9  3.8  0.0  s_1_1NewScaffoldedcontig_100400       1    185  (11231) C CR1-E           LINE/CR1           (427)   4097   3906    730  
  550   13.5  0.0  3.3  s_1_1NewScaffoldedcontig_100400    3533   3624   (7792) + CR1-E           LINE/CR1            4436   4524    (0)    731  
  228   11.1  0.0  0.0  s_1_1NewScaffoldedcontig_100400    8492   8527   (2889) C CR1-E           LINE/CR1            (10)   4514   4479    732  
   22    0.0  0.0  0.0  s_1_1NewScaffoldedcontig_100400   10143  10164   (1252) + AT_rich         Low_complexity         1     22    (0)    733  
 1027   22.9  6.1  1.9  s_1_1NewScaffoldedcontig_100401       3    313   (5049) C CR1-E           LINE/CR1           (515)   4009   3686    734  
 1036   19.1  6.9  1.9  s_1_1NewScaffoldedcontig_100402      50    310   (1731) C CR1-E           LINE/CR1           (310)   4214   3941    735  
  393   14.3  4.3  0.0  s_1_1NewScaffoldedcontig_100404    1157   1226     (31) + CR1-E           LINE/CR1            4295   4367  (157)    736  
  332   21.0 12.9  1.0  s_1_1NewScaffoldedcontig_100406    2611   2711      (5) C CR1-H           LINE/CR1            (18)   4794   4682    737  
  433   34.4  6.9  1.6  s_1_1NewScaffoldedcontig_100407    9971  10159  (13787) C CR1-Y2_Aves     LINE/CR1          (2744)    595    397    738  
 1174   33.8  5.5  2.2  s_1_1NewScaffoldedcontig_100407   13876  14454   (9492) + CR1-Y2_Aves     LINE/CR1             865   1462 (1877)    739  
   22    0.0  0.0  0.0  s_1_1NewScaffoldedcontig_100407   14512  14533   (9413) + AT_rich         Low_complexity         1     22    (0)    740  
  208   17.0  3.7  1.9  s_1_1NewScaffoldedcontig_100407   15837  15890   (8056) + T-rich          Low_complexity         2     56    (0)    741  
  189   10.7  0.0  0.0  s_1_1NewScaffoldedcontig_100407   19559  19586   (4360) + (TA)n           Simple_repeat          2     29    (0)    742  
  276   32.7 10.6  0.0  s_1_1NewScaffoldedcontig_100407   21118  21230   (2716) + AmnSINE1        SINE/Deu             176    300  (275)    743  
  428   11.0  1.8  0.2  s_1_1NewScaffoldedcontig_100407   23359  23425    (521) C CR1-E           LINE/CR1             (9)   4515   4455    744  
  475   14.1  1.3  1.3  s_1_1NewScaffoldedcontig_100407   23868  23946      (0) C CR1-C4          LINE/CR1             (5)   4506   4428    745  
   25    0.0  0.0  0.0  s_1_1NewScaffoldedcontig_100413    2436   2460   (7994) + AT_rich         Low_complexity         1     25    (0)    746  
  605   12.5  1.1  0.0  s_1_1NewScaffoldedcontig_100413    9149   9236   (1218) + MER131          SINE?                  1     89   (85)    747  
  379   18.2  1.3  0.0  s_1_1NewScaffoldedcontig_100414       1     77   (7327) + CR1-E           LINE/CR1            4435   4512   (12)    748  
  195    4.2  0.0  0.0  s_1_1NewScaffoldedcontig_100414    5014   5037   (2367) + (TG)n           Simple_repeat          2     25    (0)    749  
   24    3.2  0.0  0.0  s_1_1NewScaffoldedcontig_100414    7169   7199    (205) + AT_rich         Low_complexity         1     31    (0)    750  
 1178   17.1  0.0  0.5  s_1_1NewScaffoldedcontig_100415    3001   3200   (1281) + CR1-E           LINE/CR1            4320   4518    (6)    751  
  589   12.4  4.1  1.0  s_1_1NewScaffoldedcontig_100416     579    676   (1454) C CR1-E           LINE/CR1             (7)   4517   4417    752  
 1497   19.0  1.6  1.4  s_1_1NewScaffoldedcontig_100417       6    302    (616) C CR1-F2          LINE/CR1           (330)   4237   3697    753  
 1745   17.3  0.3  0.0  s_1_1NewScaffoldedcontig_100419       4    292    (247) + CR1-E           LINE/CR1            3434   3723  (801)    754  
  227    3.1  3.1  0.0  s_1_1NewScaffoldedcontig_100419     330    361    (178) + (GAAA)n         Simple_repeat          1     33    (0)    755  
  580   13.4  1.0  1.0  s_1_1NewScaffoldedcontig_10042       11    108  (14909) + CR1-E           LINE/CR1            4423   4520    (4)    756  
 1684   19.3  5.6  0.9  s_1_1NewScaffoldedcontig_10042     5369   5687   (9330) C CR1-E           LINE/CR1             (5)   4519   4186    757  
  253   20.8  0.0  0.0  s_1_1NewScaffoldedcontig_10042     7202   7254   (7763) C CR1-E           LINE/CR1           (204)   4320   4268    758  
  631   21.0  5.7  0.6  s_1_1NewScaffoldedcontig_10042     7283   7440   (7577) C CR1-C4          LINE/CR1           (314)   4197   4032    759  
  275   16.1  0.0  1.8  s_1_1NewScaffoldedcontig_10042     8412   8468   (6549) + GA-rich         Low_complexity         1     56    (0)    760  
  272   12.5  0.0  4.0  s_1_1NewScaffoldedcontig_10042     9509   9558   (5459) + CR1-H           LINE/CR1            4749   4796   (16)    761  
 1021   20.6  9.1  0.0  s_1_1NewScaffoldedcontig_10042    14809  15017      (0) C CR1-E           LINE/CR1             (7)   4517   4290    762  
  268   13.3  4.4  0.0  s_1_1NewScaffoldedcontig_100420     516    560    (587) C CR1-H           LINE/CR1           (160)   4652   4606    763  
  288   47.3  2.2  1.1  s_1_1NewScaffoldedcontig_100420     969   1060     (87) C CR1-C4          LINE/CR1             (1)   4510   4428    764  
  613   34.8  1.2  0.6  s_1_1NewScaffoldedcontig_100422       1    165   (2042) C CR1-Y2_Aves     LINE/CR1          (2016)   1323   1158    765  
  340   36.5  3.8  1.3  s_1_1NewScaffoldedcontig_100422     620    902   (1305) C CR1-Y2_Aves     LINE/CR1          (1132)   2207   1959    766  
  180    0.0  0.0  0.0  s_1_1NewScaffoldedcontig_100422    2185   2204      (3) + (GGAGA)n        Simple_repeat          1     20    (0)    767  
   21    7.1  0.0  0.0  s_1_1NewScaffoldedcontig_100425     753    794   (1703) + AT_rich         Low_complexity         1     42    (0)    768  
   24    0.0  0.0  0.0  s_1_1NewScaffoldedcontig_100426    2080   2103   (3828) + AT_rich         Low_complexity         1     24    (0)    769  
  319   18.2  0.0  0.0  s_1_1NewScaffoldedcontig_10043        1     55   (9755) C CR1-E           LINE/CR1           (439)   4085   4031    770  
  454   36.0  0.0  2.3  s_1_1NewScaffoldedcontig_100431       1    128   (5085) C CR1-E           LINE/CR1          (1566)   2958   2834    771  
  499   21.8  0.0  0.0  s_1_1NewScaffoldedcontig_100432    1037   1137      (0) + CR1-D2          LINE/CR1            4375   4475  (204)    772  
  425   28.8  4.1  5.2  s_1_1NewScaffoldedcontig_100433     239    410   (4939) + AmnSINE1        SINE/Deu             331    500   (75)    773  
  954   23.7  0.2  1.0  s_1_1NewScaffoldedcontig_100433     633    858   (4491) + CR1-F           LINE/CR1            3211   3394 (1119)    774  
  534    4.2  2.7  1.4  s_1_1NewScaffoldedcontig_100433     846    918   (4431) + CR1-C4          LINE/CR1            4427   4500   (11)    775 *
  362   25.9  3.7  0.0  s_1_1NewScaffoldedcontig_100433     947   1027   (4322) + CR1-F2          LINE/CR1            3189   3272  (981)    776 *
 2495   23.7  1.9  0.6  s_1_1NewScaffoldedcontig_100433    1015   1545   (3804) + CR1-F2          LINE/CR1            3710   4247    (6)    776  
  281   27.2  7.4  0.0  s_1_1NewScaffoldedcontig_100433    1609   1689   (3660) C MER133B         DNA?                (21)    119     33    777  
  298   17.3  5.8  0.0  s_1_1NewScaffoldedcontig_100433    5298   5349      (0) + CR1-Y1_Aves     LINE/CR1            3268   3322   (17)    778  
  227   13.3  2.2  0.0  s_1_1NewScaffoldedcontig_100435       1     45   (7605) C CR1-E           LINE/CR1           (427)   4097   4052    779  
  514   18.9  0.0  1.0  s_1_1NewScaffoldedcontig_100435    1470   1565   (6085) C CR1-D2          LINE/CR1             (5)   4674   4580    780  
  231    6.9  0.0  0.0  s_1_1NewScaffoldedcontig_100435    2963   2991   (4659) C CR1-C3          LINE/CR1            (16)   4523   4495    781  
   22    3.5  0.0  0.0  s_1_1NewScaffoldedcontig_100436    2334   2362    (234) + AT_rich         Low_complexity         1     29    (0)    782  
  244   17.6  0.0  2.9  s_1_1NewScaffoldedcontig_100437       3     72    (768) + GA-rich         Low_complexity         4     71    (0)    783  
  725   20.6  0.0  4.1  s_1_1NewScaffoldedcontig_100437     135    306    (534) + CR1-E           LINE/CR1            4360   4524    (0)    784  
  225   20.9  0.0  0.0  s_1_1NewScaffoldedcontig_100439    3865   3907   (2256) C CR1-E           LINE/CR1           (921)   3603   3561    785  
 2057   25.7  5.6  4.9  s_1_1NewScaffoldedcontig_100439    4278   4871   (1292) + TguLTR5e        LTR/ERVL               1    598    (0)    786  
   24    0.0  0.0  0.0  s_1_1NewScaffoldedcontig_100439    6129   6152     (11) + AT_rich         Low_complexity         1     24    (0)    787  
   22    5.6  0.0  0.0  s_1_1NewScaffoldedcontig_10044      702    737   (3082) + AT_rich         Low_complexity         1     36    (0)    788  
  965   22.2  2.6  0.0  s_1_1NewScaffoldedcontig_100447       1    194   (4358) + CR1-E           LINE/CR1            4316   4514   (10)    789  
   27    0.0  0.0  0.0  s_1_1NewScaffoldedcontig_100447     649    675   (3877) + AT_rich         Low_complexity         1     27    (0)    790  
 1266   27.6  0.9  0.9  s_1_1NewScaffoldedcontig_100447    4238   4552      (0) + CR1-E           LINE/CR1            4104   4418  (106)    791  
  749   21.6  3.0  0.6  s_1_1NewScaffoldedcontig_100449       1    199   (7329) C CR1-E           LINE/CR1           (279)   4245   4037    792  
 1776   22.4  3.9  0.0  s_1_1NewScaffoldedcontig_100449    2068   2456   (5072) + CR1-E           LINE/CR1            4114   4517    (7)    793  
  971   31.3  4.1  0.9  s_1_1NewScaffoldedcontig_100449    6112   6330   (1198) C CR1-E           LINE/CR1             (0)   4524   4299    794  
  778   24.2  0.6  0.0  s_1_1NewScaffoldedcontig_100449    7344   7504     (24) C CR1-C4          LINE/CR1             (0)   4511   4350    795  
  529    8.6  1.4  0.1  s_1_1NewScaffoldedcontig_10045     1253   1335     (63) C CR1-C4          LINE/CR1            (11)   4513   4427    796  
  395   17.6  0.0  0.0  s_1_1NewScaffoldedcontig_10045     1331   1398      (0) + CR1-D2          LINE/CR1            4531   4598   (81)    797 *
  690   19.3  0.0  0.0  s_1_1NewScaffoldedcontig_100450     538    656   (2822) + CR1-E           LINE/CR1            4394   4512   (12)    798  
   26    0.0  0.0  0.0  s_1_1NewScaffoldedcontig_100450     791    816   (2662) + AT_rich         Low_complexity         1     26    (0)    799  
  582   17.0  0.0  1.0  s_1_1NewScaffoldedcontig_100450    3378   3478      (0) C CR1-E           LINE/CR1             (6)   4518   4419    800  
 1047   23.8  0.1  0.2  s_1_1NewScaffoldedcontig_100451    5368   5601   (9463) C CR1-E           LINE/CR1           (452)   4226   3873    801  
 1142   27.7  6.7  7.2  s_1_1NewScaffoldedcontig_100451    9411  10008   (5056) C GGLTR5A         LTR/ERVL             (0)    595      1    802  
  276   17.0  0.0  0.0  s_1_1NewScaffoldedcontig_100451   10525  10577   (4487) + (TATATG)n       Simple_repeat          4     56    (0)    803  
  324   14.5  0.0  0.0  s_1_1NewScaffoldedcontig_100451   11143  11204   (3860) C CR1-E           LINE/CR1             (7)   4517   4464    804  
  243    8.8  0.0  0.0  s_1_1NewScaffoldedcontig_100451   13266  13299   (1765) + (TTA)n          Simple_repeat          3     36    (0)    805  
  688   14.8  0.0  1.8  s_1_1NewScaffoldedcontig_100453       1    110   (3850) + CR1-E           LINE/CR1            4415   4522    (2)    806  
  180   12.3  3.3  5.0  s_1_1NewScaffoldedcontig_100453    2723   2782   (1178) + T-rich          Low_complexity         2     60    (0)    807  
  496   27.5  2.8  4.3  s_1_1NewScaffoldedcontig_100453    3231   3393    (567) C CR1-C4          LINE/CR1            (66)   4445   4302    808  
  965   17.2  5.2  0.0  s_1_1NewScaffoldedcontig_100454       1    174   (5711) C CR1-E           LINE/CR1           (143)   4381   4199    809  
  527   31.4  6.3  6.0  s_1_1NewScaffoldedcontig_100455    6061   6409  (10766) + UCON29          DNA/PiggyBac?         87    436    (1)    810  
   22    3.5  0.0  0.0  s_1_1NewScaffoldedcontig_100455    8754   8782   (8393) + AT_rich         Low_complexity         1     29    (0)    811  
  318   14.0  0.0  3.9  s_1_1NewScaffoldedcontig_100455   15880  15931   (1244) + CR1-Y2_Aves     LINE/CR1            3290   3339    (0)    812  
  865   28.2  5.4  2.9  s_1_1NewScaffoldedcontig_100455   16210  16450    (725) C CR1-H           LINE/CR1            (10)   4802   4556    813  
   26    0.0  0.0  0.0  s_1_1NewScaffoldedcontig_100457    2442   2467    (581) + AT_rich         Low_complexity         1     26    (0)    814  
  254   25.9  8.6  0.0  s_1_1NewScaffoldedcontig_100460     409    489   (5364) C MIR_Aves2       SINE/MIR             (6)    249    162    815  
 1697   18.4  2.4  0.6  s_1_1NewScaffoldedcontig_100460    5526   5853      (0) + CR1-E           LINE/CR1            3821   4154  (370)    816  
  380   21.0  2.5  0.0  s_1_1NewScaffoldedcontig_100461    4409   4489   (1849) + MER131          SINE?                 52    134   (40)    817  
 1397   30.6  0.0  0.3  s_1_1NewScaffoldedcontig_100461    6002   6338      (0) + CR1-E           LINE/CR1            1940   2275 (2249)    818  
  292   70.1  0.0  0.0  s_1_1NewScaffoldedcontig_100464   12320  12496     (29) + CR1-C4          LINE/CR1            3899   4075  (436)    819  
   23    0.0  0.0  0.0  s_1_1NewScaffoldedcontig_100465     318    340    (331) + AT_rich         Low_complexity         1     23    (0)    820  
  640   19.4  1.6  0.0  s_1_1NewScaffoldedcontig_100466    3108   3236   (1275) C CR1-E           LINE/CR1             (4)   4520   4390    821  
  315   22.9  0.3  0.0  s_1_1NewScaffoldedcontig_100466    3806   3879    (632) C CR1-H           LINE/CR1            (18)   4794   4739    822  
  401   28.2  0.8  0.8  s_1_1NewScaffoldedcontig_100468      19    143    (372) C GGERVL-A-int    LTR/ERVL          (4110)   1805   1681    823  
  465   34.9  0.3  0.4  s_1_1NewScaffoldedcontig_100469      34    261    (793) C GGERVL-A-int    LTR/ERVL          (3341)   2574   2394    824  
  612   33.5  1.3  0.3  s_1_1NewScaffoldedcontig_100469     491    798    (256) C GGERVL-A-int    LTR/ERVL          (3928)   1987   1677    824  
  723   22.2  6.7  1.2  s_1_1NewScaffoldedcontig_10047      741    904   (1150) C Eulor3          DNA?                (29)    277    105    825  
  694   27.5 11.2  2.4  s_1_1NewScaffoldedcontig_10047     1406   1610    (444) + CR1-E           LINE/CR1            4297   4519    (5)    826  
  773   27.2  8.8  2.4  s_1_1NewScaffoldedcontig_100471     113    395    (117) C GGLTR5A         LTR/ERVL           (193)    350     75    827  
  231   18.9  3.5  7.0  s_1_1NewScaffoldedcontig_100471     347    403    (109) + Charlie12_GG    DNA/hAT-Charlie      136    190 (2139)    828 *
  649   18.5  9.6  0.7  s_1_1NewScaffoldedcontig_100472    2163   2298   (6717) + CR1-H           LINE/CR1            4643   4790   (22)    829  
  527   15.3  0.0  0.0  s_1_1NewScaffoldedcontig_100472    2300   2384   (6631) + CR1-E           LINE/CR1            4435   4519    (5)    830  
  252   29.1  7.3  0.0  s_1_1NewScaffoldedcontig_100472    4152   4206   (4809) + CR1-C4          LINE/CR1            4438   4496   (15)    831  
 1129   27.5  2.8  0.0  s_1_1NewScaffoldedcontig_100472    4900   5186   (3829) + CR1-E           LINE/CR1            4062   4356  (168)    832  
   23    0.0  0.0  0.0  s_1_1NewScaffoldedcontig_100473    4500   4522   (6749) + AT_rich         Low_complexity         1     23    (0)    833  
   24    0.0  0.0  0.0  s_1_1NewScaffoldedcontig_100473    4553   4576   (6695) + AT_rich         Low_complexity         1     24    (0)    834  
  252   11.9  0.0  0.0  s_1_1NewScaffoldedcontig_100473   11230  11271      (0) C CR1-D           LINE/CR1             (1)   4677   4636    835  
   37    0.0  0.0  0.0  s_1_1NewScaffoldedcontig_100477     257    293  (13649) + AT_rich         Low_complexity         1     37    (0)    836  
  232   26.5  0.0  0.0  s_1_1NewScaffoldedcontig_100477    7083   7131   (6811) C CR1-Y1_Aves     LINE/CR1            (17)   3322   3274    837  
  466   14.7  2.7  0.0  s_1_1NewScaffoldedcontig_100479       1     75   (2749) + CR1-D2          LINE/CR1            4596   4672    (7)    838  
  758   15.8  3.2  3.0  s_1_1NewScaffoldedcontig_100479    2639   2824      (0) + CR1-F2          LINE/CR1            4091   4255  (269)    839  
  877   20.0  0.7  2.6  s_1_1NewScaffoldedcontig_10048     3916   4120  (12467) + CR1-D2          LINE/CR1            4065   4416  (263)    840  
  964   22.5  0.0  0.0  s_1_1NewScaffoldedcontig_10048     8004   8203   (8384) C CR1-E           LINE/CR1            (13)   4511   4312    841  
  253   22.4  6.8  3.4  s_1_1NewScaffoldedcontig_10048     9633   9720   (6867) + CR1-F0          LINE/CR1            3520   3610  (643)    842  
  342   24.7  8.2  0.0  s_1_1NewScaffoldedcontig_100481    1356   1463   (2832) C CR1-C4          LINE/CR1            (66)   4458   4334    843  
  204   12.5  0.0  0.0  s_1_1NewScaffoldedcontig_100481    2260   2291   (2004) + (T)n            Simple_repeat          1     32    (0)    844  
  771   18.2  0.0  0.0  s_1_1NewScaffoldedcontig_100481    2403   2534   (1761) C CR1-E           LINE/CR1             (8)   4516   4385    845  
  813   29.8  2.6  0.5  s_1_1NewScaffoldedcontig_100481    2654   2842   (1453) + CR1-D2          LINE/CR1            4487   4679    (0)    846  
  361   27.9  0.8  1.6  s_1_1NewScaffoldedcontig_100481    2922   3045   (1250) + UCON7           DNA?                   9    131  (262)    847  
  183    4.2  0.0  0.0  s_1_1NewScaffoldedcontig_100481    4159   4182    (113) + (TTTTA)n        Simple_repeat          5     28    (0)    848  
  283   13.3  6.7  0.0  s_1_1NewScaffoldedcontig_100483       4     93   (3106) + T-rich          Low_complexity         4     99    (0)    849  
  926   28.9  1.8  1.4  s_1_1NewScaffoldedcontig_100484     197    480    (807) + CR1-F2          LINE/CR1            3960   4244    (9)    850  
   22    0.0  0.0  0.0  s_1_1NewScaffoldedcontig_100486     510    531    (751) + AT_rich         Low_complexity         1     22    (0)    851  
 2036   23.6  0.2  0.0  s_1_1NewScaffoldedcontig_10049        1    402   (2567) + CR1-D           LINE/CR1            2320   2722 (1956)    852  
 3866   19.8  0.6  0.1  s_1_1NewScaffoldedcontig_10049      475   1179   (1790) + CR1-D           LINE/CR1            2715   3422 (1256)    852  
 1250   27.3  1.0  0.0  s_1_1NewScaffoldedcontig_10049     1356   1666   (1303) C CR1-X           LINE/CR1          (3052)   1084    771    853  
 1594   33.3  4.8  4.5  s_1_1NewScaffoldedcontig_10049     2043   2969      (0) + CR1-E           LINE/CR1             529   1457 (3067)    854  
  696   15.4  1.7  0.0  s_1_1NewScaffoldedcontig_100490    1577   1693  (16634) C CR1-E           LINE/CR1             (3)   4521   4403    855  
   21    5.7  0.0  0.0  s_1_1NewScaffoldedcontig_100490    8780   8814   (9513) + AT_rich         Low_complexity         1     35    (0)    856  
 1177   19.3 22.8  0.3  s_1_1NewScaffoldedcontig_100490   10257  10563   (7764) + CR1-C4          LINE/CR1            4123   4498   (13)    857  
  183    4.2  0.0  0.0  s_1_1NewScaffoldedcontig_100490   12568  12591   (5736) + (TTCCC)n        Simple_repeat          5     28    (0)    858  
 1388   22.9  0.8  0.4  s_1_1NewScaffoldedcontig_100493    1448   1701   (2797) + CR1-C4          LINE/CR1            4251   4505    (6)    859  
 1013   21.4  0.0  0.0  s_1_1NewScaffoldedcontig_100495      79    256   (3836) + CR1-D2          LINE/CR1            4500   4677    (2)    860  
   31    4.4  0.0  0.0  s_1_1NewScaffoldedcontig_100495     934    978   (3114) + AT_rich         Low_complexity         1     45    (0)    861  
  226   35.0  4.8  4.3  s_1_1NewScaffoldedcontig_100495    2284   2471   (1621) C AmnSINE1        SINE/Deu           (158)    417    229    862  
  480   28.1  1.7  1.7  s_1_1NewScaffoldedcontig_100497     126    299   (2397) C LFSINE_Vert     SINE               (277)    182      9    863  
  717   18.9  0.8  0.0  s_1_1NewScaffoldedcontig_100497    1243   1364   (1332) C CR1-Y1_Aves     LINE/CR1           (487)   2852   2730    864  
  691   20.0 14.3  0.6  s_1_1NewScaffoldedcontig_100497    1379   1555   (1141) C CR1-B2          LINE/CR1           (886)   2453   2266    865  
  499    8.7  1.4  0.0  s_1_1NewScaffoldedcontig_100497    1996   2064    (632) C CR1-E           LINE/CR1             (0)   4524   4455    866  
  189    0.0  0.0  0.0  s_1_1NewScaffoldedcontig_100498    5433   5453      (0) + (TAAA)n         Simple_repeat          4     24    (0)    867  
 1332   21.8  0.4  0.4  s_1_1NewScaffoldedcontig_1005       378    640  (17698) + CR1-D2          LINE/CR1            4403   4665   (14)    868  
 3134   21.4  2.5  0.0  s_1_1NewScaffoldedcontig_1005      7828   8398   (9940) C TguLTR5d        LTR/ERVL             (2)    593      9    869  
  210    7.1  0.0  0.0  s_1_1NewScaffoldedcontig_1005      8739   8766   (9572) + (T)n            Simple_repeat          1     28    (0)    870  
   22    5.6  0.0  0.0  s_1_1NewScaffoldedcontig_1005     10082  10117   (8221) + AT_rich         Low_complexity         1     36    (0)    871  
  211   15.8  2.6  0.0  s_1_1NewScaffoldedcontig_1005     10166  10203   (8135) + A-rich          Low_complexity         3     41    (0)    872  
 1786   20.1  2.6  1.2  s_1_1NewScaffoldedcontig_1005     12067  12409   (5929) + CR1-E           LINE/CR1            4170   4517    (7)    873  
  505   15.5  8.2  1.2  s_1_1NewScaffoldedcontig_1005     16374  16458   (1880) C TguLTR5d        LTR/ERVL             (0)    595    505    874  
  223   16.7  2.4  0.0  s_1_1NewScaffoldedcontig_1005     17106  17147   (1191) + (CAT)n          Simple_repeat          3     45    (0)    875  
  316   22.1  0.0  1.4  s_1_1NewScaffoldedcontig_10050        1     75  (40038) + CR1-C3          LINE/CR1            4140   4211  (328)    876  
  861   25.3  7.5  3.5  s_1_1NewScaffoldedcontig_10050     8601   8962  (31151) C GGLTR5A         LTR/ERVL           (192)    351      1    877  
  372   20.3  0.0  0.0  s_1_1NewScaffoldedcontig_10050    12286  12354  (27759) + CR1-E           LINE/CR1            3757   3825  (699)    878  
  255   12.9  0.0  0.0  s_1_1NewScaffoldedcontig_10050    14433  14469  (25644) C CR1-C4          LINE/CR1           (157)   4382   4334    879  
   22    3.5  0.0  0.0  s_1_1NewScaffoldedcontig_10050    23384  23412  (16701) + AT_rich         Low_complexity         1     29    (0)    880  
  788   18.8  6.7  0.0  s_1_1NewScaffoldedcontig_10050    25345  25493  (14620) + CR1-E           LINE/CR1            3135   3293 (1231)    881  
  258    8.1  0.0  0.0  s_1_1NewScaffoldedcontig_10050    26916  26952  (13161) + (T)n            Simple_repeat          1     37    (0)    882  
  965   23.4  1.5  0.0  s_1_1NewScaffoldedcontig_10050    27388  27588  (12525) + CR1-Y1_Aves     LINE/CR1            2184   2387  (952)    883  
  494   19.8  3.1  2.0  s_1_1NewScaffoldedcontig_10050    27612  27709  (12404) C CR1-Y2_Aves     LINE/CR1           (559)   2780   2682    884  
  432   20.0  3.5  0.0  s_1_1NewScaffoldedcontig_10050    27702  27786  (12327) + CR1-Y1_Aves     LINE/CR1            2582   2669  (670)    883 *
 3030   11.9  3.3  2.5  s_1_1NewScaffoldedcontig_10050    28004  28486  (11627) C CR1-Y1_Aves     LINE/CR1            (91)   3248   2762    885  
 1621   31.3  5.3  2.2  s_1_1NewScaffoldedcontig_10050    32949  33640   (6473) C CR1-Y1_Aves     LINE/CR1            (15)   3324   2611    886  
 1084   35.6  4.3  2.2  s_1_1NewScaffoldedcontig_10050    34375  34954   (5159) C CR1-Y2_Aves     LINE/CR1          (1664)   1675   1084    887  
  198    0.0  0.0  0.0  s_1_1NewScaffoldedcontig_10050    38932  38953   (1160) + (TTTA)n         Simple_repeat          3     24    (0)    888  
  227   27.8  0.0  0.0  s_1_1NewScaffoldedcontig_100500       1     54   (5692) + CR1-C4          LINE/CR1            4450   4503    (8)    889  
  278   46.9  0.0  3.0  s_1_1NewScaffoldedcontig_100500     866    966   (4780) C CR1-E           LINE/CR1             (8)   4516   4419    890  
  482   14.6  6.1  0.0  s_1_1NewScaffoldedcontig_100500    5665   5746      (0) C CR1-E           LINE/CR1             (6)   4518   4432    891  
  247   20.0 10.7  4.8  s_1_1NewScaffoldedcontig_100501     954   1037   (4422) + UCON4           Unknown               21    109  (201)    892  
   24    0.0  0.0  0.0  s_1_1NewScaffoldedcontig_100501    5436   5459      (0) + AT_rich         Low_complexity         1     24    (0)    893  
 2370   26.0  0.5  1.4  s_1_1NewScaffoldedcontig_100502       1    577   (1437) + CR1-F2          LINE/CR1            3669   4240   (13)    894  
 2562   16.3  2.8  1.8  s_1_1NewScaffoldedcontig_100502    1520   2012      (2) C CR1-Y1_Aves     LINE/CR1            (12)   3327   2830    895  
  439   29.0  6.6  2.8  s_1_1NewScaffoldedcontig_100503     389    569   (4257) C Eulor5A         DNA?                 (0)    316    129    896  
 3201   19.4  5.9  0.3  s_1_1NewScaffoldedcontig_100503    1565   2175   (2651) C CR1-E           LINE/CR1            (19)   4505   3861    897  
 3061   24.0  0.0  0.2  s_1_1NewScaffoldedcontig_100503    2171   2800   (2026) C CR1-E           LINE/CR1          (1715)   2809   2181    897 *
 1321   29.1  2.0  1.5  s_1_1NewScaffoldedcontig_100504    3221   3614   (2033) C CR1-E           LINE/CR1             (7)   4517   4122    898  
  894   41.0  3.5  5.3  s_1_1NewScaffoldedcontig_100504    5156   5647      (0) C CR1-C4          LINE/CR1           (394)   4117   3635    899  
  225   14.3  0.0  0.0  s_1_1NewScaffoldedcontig_100505    3003   3037   (1496) C CR1-C4          LINE/CR1            (15)   4496   4462    900  
  350   18.8  0.0  0.0  s_1_1NewScaffoldedcontig_100506     662    725   (1300) + CR1-C4          LINE/CR1            4441   4504    (7)    901  
   31    0.0  0.0  0.0  s_1_1NewScaffoldedcontig_100508      20     50    (532) + AT_rich         Low_complexity         1     31    (0)    902  
  231   70.6  0.0  0.0  s_1_1NewScaffoldedcontig_100509     698    816   (1654) + T-rich          Low_complexity         1    119    (0)    903  
  378   17.3  2.6  2.2  s_1_1NewScaffoldedcontig_10051      170    260   (3800) + CR1-Y2_Aves     LINE/CR1             485    561 (2778)    904  
 1092   20.6  0.5  0.5  s_1_1NewScaffoldedcontig_10051     3856   4060      (0) C CR1-E           LINE/CR1             (2)   4522   4318    905  
  182    9.8  0.0  4.7  s_1_1NewScaffoldedcontig_100510   10454  10496   (3262) + (TTTTTG)n       Simple_repeat          2     42    (0)    906  
  218   22.2  0.0  0.0  s_1_1NewScaffoldedcontig_100510   12500  12544   (1214) + T-rich          Low_complexity         1     45    (0)    907  
 1360   21.4  0.8  0.0  s_1_1NewScaffoldedcontig_100511       1    266   (1232) + CR1-C4          LINE/CR1            4240   4507    (4)    908  
   28    2.9  0.0  0.0  s_1_1NewScaffoldedcontig_100512     579    613   (1907) + AT_rich         Low_complexity         1     35    (0)    909  
  341   15.5  0.0  0.0  s_1_1NewScaffoldedcontig_100514     727    784      (4) + CR1-E           LINE/CR1            4182   4239  (285)    910  
  324   11.4  0.0  0.0  s_1_1NewScaffoldedcontig_100516       1     44  (14373) + CR1-E           LINE/CR1            4481   4524    (0)    911  
  502   14.0  5.3  1.1  s_1_1NewScaffoldedcontig_100516    3246   3339  (11078) C CR1-E           LINE/CR1             (7)   4517   4420    912  
  532   18.1  0.0  0.0  s_1_1NewScaffoldedcontig_100516    3777   3870  (10547) C CR1-E           LINE/CR1           (296)   4228   4135    912  
  391   20.1  2.3  0.2  s_1_1NewScaffoldedcontig_100516   10877  10989   (3428) C CR1-B           LINE/CR1           (328)   4239   4113    913  
  506   32.8  5.5  1.0  s_1_1NewScaffoldedcontig_100516   10990  11189   (3228) C CR1-Y2          LINE/CR1           (432)   4082   3874    914  
  274    8.9 17.8  0.0  s_1_1NewScaffoldedcontig_100519       1     45   (1170) C CR1-E           LINE/CR1           (454)   4070   4018    915  
  337    9.8  2.0  0.0  s_1_1NewScaffoldedcontig_10052     5791   5841  (42587) C CR1-E           LINE/CR1             (7)   4517   4466    916  
  180    0.0  0.0  0.0  s_1_1NewScaffoldedcontig_10052     6576   6595  (41833) + (TG)n           Simple_repeat          2     21    (0)    917  
  212   13.9  0.0  4.4  s_1_1NewScaffoldedcontig_10052    12289  12333  (36095) + (TTA)n          Simple_repeat          1     43    (0)    918  
  663    9.0  1.0  1.0  s_1_1NewScaffoldedcontig_10052    12918  13018  (35410) + CR1-E           LINE/CR1            4414   4514   (10)    919  
  379   32.0  1.6  1.6  s_1_1NewScaffoldedcontig_10052    13625  13748  (34680) C LFSINE_Vert     SINE                (32)    427    304    920  
  259   23.6  2.8  0.0  s_1_1NewScaffoldedcontig_10052    13861  13932  (34496) C LFSINE_Vert     SINE               (302)    157     84    920  
   27    4.9  0.0  0.0  s_1_1NewScaffoldedcontig_10052    14535  14575  (33853) + AT_rich         Low_complexity         1     41    (0)    921  
   28    2.9  0.0  0.0  s_1_1NewScaffoldedcontig_10052    21659  21693  (26735) + AT_rich         Low_complexity         1     35    (0)    922  
   24    3.2  0.0  0.0  s_1_1NewScaffoldedcontig_10052    25758  25788  (22640) + AT_rich         Low_complexity         1     31    (0)    923  
  750   23.0  6.4  0.0  s_1_1NewScaffoldedcontig_10052    31575  31761  (16667) C CR1-Y2_Aves     LINE/CR1             (9)   3330   3132    924  
  407   35.2  4.1  1.1  s_1_1NewScaffoldedcontig_10052    31840  32103  (16325) + CR1-Y2_Aves     LINE/CR1            2126   2284 (1055)    925  
 1204   30.4 10.0  4.3  s_1_1NewScaffoldedcontig_10052    32109  32835  (15593) + CR1-Y2_Aves     LINE/CR1            2661   3328   (11)    925  
  320   33.8  0.7  1.5  s_1_1NewScaffoldedcontig_10052    32818  32952  (15476) C CR1-Y2_Aves     LINE/CR1           (255)   3084   2951    924 *
   22    0.0  0.0  0.0  s_1_1NewScaffoldedcontig_10052    35102  35123  (13305) + AT_rich         Low_complexity         1     22    (0)    926  
  261    0.0  0.0  0.0  s_1_1NewScaffoldedcontig_100520    1146   1174   (7726) + (TG)n           Simple_repeat          1     29    (0)    927  
  273   13.0  2.2  0.0  s_1_1NewScaffoldedcontig_100521       1     46   (9096) + CR1AVI          LINE/CR1             641    687   (34)    928  
  426   21.4  0.0  0.0  s_1_1NewScaffoldedcontig_100521    4875   4963   (4179) C CR1-E           LINE/CR1            (80)   4444   4356    929  
  294   23.3  0.0  0.0  s_1_1NewScaffoldedcontig_100522       4     76   (2488) C CR1-D2          LINE/CR1           (229)   4450   4378    930  
  241   14.6  2.1  0.0  s_1_1NewScaffoldedcontig_100522    1377   1424   (1140) + CR1-E           LINE/CR1            4007   4055  (469)    931  
 3857   21.1  4.7  0.0  s_1_1NewScaffoldedcontig_100525    2270   3061    (153) + CR1-Y4          LINE/CR1            3681   4509    (6)    932  
  274   17.0  0.0  1.9  s_1_1NewScaffoldedcontig_100526     995   1048      (3) C CR1-B           LINE/CR1             (1)   4566   4514    933  
 2020   18.7  2.9  0.8  s_1_1NewScaffoldedcontig_10053     2420   2802  (58383) C CR1-E           LINE/CR1             (6)   4518   4128    934  
  320   15.2  1.5  1.5  s_1_1NewScaffoldedcontig_10053     9839   9905  (51280) C CR1-E           LINE/CR1            (49)   4475   4409    935  
   24    6.7  0.0  0.0  s_1_1NewScaffoldedcontig_10053    16207  16251  (44934) + AT_rich         Low_complexity         1     45    (0)    936  
  257   18.7  2.5  3.4  s_1_1NewScaffoldedcontig_10053    17013  17071  (44114) C MIR_Aves2       SINE/MIR           (103)    161     99    937  
   21    3.6  0.0  0.0  s_1_1NewScaffoldedcontig_10053    21684  21711  (39474) + AT_rich         Low_complexity         1     28    (0)    938  
  293   44.9  0.0  0.0  s_1_1NewScaffoldedcontig_10053    23037  23156  (38029) + CR1-F2          LINE/CR1            4350   4430   (94)    939  
   21    0.0  0.0  0.0  s_1_1NewScaffoldedcontig_10053    27549  27569  (33616) + AT_rich         Low_complexity         1     21    (0)    940  
  368   39.2 20.3  0.0  s_1_1NewScaffoldedcontig_10053    38865  39017  (22168) C CR1-E           LINE/CR1           (746)   3778   3595    941  
  973   17.0  0.6  0.0  s_1_1NewScaffoldedcontig_10053    41477  41635  (19550) + CR1-E           LINE/CR1            4161   4320  (204)    942  
  347   21.4  1.2  2.3  s_1_1NewScaffoldedcontig_10053    50197  50282  (10903) + UCON4           Unknown                3     87  (223)    943  
 1120   26.3  0.4  0.4  s_1_1NewScaffoldedcontig_10053    56035  56263   (4922) C CR1-E           LINE/CR1             (0)   4524   4296    944  
  189   22.9  0.0  0.0  s_1_1NewScaffoldedcontig_10053    56366  56413   (4772) + (TATG)n         Simple_repeat          2     49    (0)    945  
  312   11.9  0.0  0.0  s_1_1NewScaffoldedcontig_10053    59117  59158   (2027) + CR1-Y2_Aves     LINE/CR1            3284   3325   (14)    946  
  568   11.3  2.0  1.2  s_1_1NewScaffoldedcontig_10053    60225  60324    (861) + CR1-E           LINE/CR1            4444   4523    (1)    947  
  216   27.7  0.0  0.0  s_1_1NewScaffoldedcontig_100531     990   1054   (1640) + T-rich          Low_complexity         1     65    (0)    948  
   28    0.0  0.0  0.0  s_1_1NewScaffoldedcontig_100531    2667   2694      (0) + AT_rich         Low_complexity         1     28    (0)    949  
   24    0.0  0.0  0.0  s_1_1NewScaffoldedcontig_100534     793    816     (15) + AT_rich         Low_complexity         1     24    (0)    950  
   31    0.0  0.0  0.0  s_1_1NewScaffoldedcontig_100535     137    167    (739) + GC_rich         Low_complexity         1     31    (0)    951  
   21    0.0  0.0  0.0  s_1_1NewScaffoldedcontig_100535     226    246    (660) + GC_rich         Low_complexity         1     21    (0)    952  
   28    0.0  0.0  0.0  s_1_1NewScaffoldedcontig_100535     272    299    (607) + AT_rich         Low_complexity         1     28    (0)    953  
  206   14.0  3.3  5.0  s_1_1NewScaffoldedcontig_100536     394    453    (448) + (TTATA)n        Simple_repeat          3     61    (0)    954  
  713   25.7 14.0  4.0  s_1_1NewScaffoldedcontig_100537       4    516   (6082) + GGLTR5A         LTR/ERVL              54    595    (0)    955  
   22    0.0  0.0  0.0  s_1_1NewScaffoldedcontig_100537    1612   1633   (4965) + AT_rich         Low_complexity         1     22    (0)    956  
  189    7.4  0.0  0.0  s_1_1NewScaffoldedcontig_100537    5422   5448   (1150) + (CAAA)n         Simple_repeat          2     28    (0)    957  
  374   13.2  0.0  0.0  s_1_1NewScaffoldedcontig_100537    6546   6598      (0) + CR1-D2          LINE/CR1            4048   4100  (579)    958  
 1601   19.7  4.3  0.0  s_1_1NewScaffoldedcontig_100538      47    351   (5065) + CR1-D2          LINE/CR1            4360   4677    (2)    959  
 1096   16.7  0.0  0.6  s_1_1NewScaffoldedcontig_100538    3324   3504   (1912) C CR1-D2          LINE/CR1             (4)   4675   4496    960  
  444   18.2  0.0  0.0  s_1_1NewScaffoldedcontig_100538    5329   5416      (0) + C-rich          Low_complexity         2     89    (0)    961  
  182   15.9  0.0  4.3  s_1_1NewScaffoldedcontig_10054     3030   3075  (44860) + T-rich          Low_complexity         2     45    (0)    962  
  615   17.9  0.9  0.0  s_1_1NewScaffoldedcontig_10054    11516  11627  (36308) C CR1-E           LINE/CR1           (214)   4310   4198    963  
 3433   16.5  2.3  2.5  s_1_1NewScaffoldedcontig_10054    17854  18461  (29474) C CR1-E           LINE/CR1             (0)   4524   3918    964  
  313   23.2  9.7  2.6  s_1_1NewScaffoldedcontig_10054    28297  28451  (19484) C UCON9           Unknown            (148)    175     10    965  
  201    7.4  0.0  0.0  s_1_1NewScaffoldedcontig_10054    30657  30683  (17252) + (A)n            Simple_repeat          1     27    (0)    966  
  451   21.7  7.0  2.8  s_1_1NewScaffoldedcontig_10054    31479  31620  (16315) + GGLTR5A         LTR/ERVL              32    179  (416)    967  
   22    0.0  0.0  0.0  s_1_1NewScaffoldedcontig_10054    34867  34888  (13047) + AT_rich         Low_complexity         1     22    (0)    968  
  411   27.2  9.0  2.8  s_1_1NewScaffoldedcontig_10054    41580  41757   (6178) C UCON8           Unknown             (27)    354    166    969  
  227   36.2 18.6  1.4  s_1_1NewScaffoldedcontig_10054    42190  42259   (5676) + CR1-C4          LINE/CR1            4423   4504    (7)    970  
   22    0.0  0.0  0.0  s_1_1NewScaffoldedcontig_10054    43532  43553   (4382) + AT_rich         Low_complexity         1     22    (0)    971  
   23    0.0  0.0  0.0  s_1_1NewScaffoldedcontig_10054    45519  45541   (2394) + AT_rich         Low_complexity         1     23    (0)    972  
  281   17.5  0.0  3.4  s_1_1NewScaffoldedcontig_100540       1     59   (1118) + CR1-E           LINE/CR1            4458   4514   (10)    973  
  424   22.4  1.2  0.0  s_1_1NewScaffoldedcontig_100540    1093   1177      (0) C CR1-D2          LINE/CR1             (8)   4671   4586    974  
 1547   15.0  0.4  0.4  s_1_1NewScaffoldedcontig_100541       1    254   (2178) + CR1-E           LINE/CR1            4265   4518    (6)    975  
   22    0.0  0.0  0.0  s_1_1NewScaffoldedcontig_100541    2403   2424      (8) + GC_rich         Low_complexity         1     22    (0)    976  
 2374   19.5  2.9  2.6  s_1_1NewScaffoldedcontig_100546       1    490   (3800) + CR1-Y4          LINE/CR1            4025   4515    (0)    977  
 1389   18.7  2.3  0.4  s_1_1NewScaffoldedcontig_100547     646    908   (9887) + CR1-Y2          LINE/CR1            3823   4090  (424)    978  
 3147   19.4  0.5  0.7  s_1_1NewScaffoldedcontig_100547    1763   2332   (8463) + CR1-Y1_Aves     LINE/CR1            2764   3332    (7)    979  
  220   21.4  0.0  0.0  s_1_1NewScaffoldedcontig_100547   10385  10426    (369) + A-rich          Low_complexity         2     43    (0)    980  
  489   18.6  0.9  3.8  s_1_1NewScaffoldedcontig_100547   10690  10795      (0) C CR1-E           LINE/CR1             (0)   4524   4422    981  
  324   21.8  6.2  3.7  s_1_1NewScaffoldedcontig_100549     472    552      (0) + CR1-E           LINE/CR1            4309   4391  (133)    982  
  409   15.2  2.5  0.7  s_1_1NewScaffoldedcontig_10055        4     96   (7781) C CR1-D2          LINE/CR1           (397)   4127   4047    983  
  240   14.9  2.1  2.1  s_1_1NewScaffoldedcontig_10055     4562   4609   (3268) C CR1-E           LINE/CR1            (11)   4513   4466    984  
 1545   15.7  0.8  0.4  s_1_1NewScaffoldedcontig_10055     7622   7877      (0) C CR1-E           LINE/CR1            (11)   4513   4257    985  
  406   19.1  0.0  0.0  s_1_1NewScaffoldedcontig_100550     645    707      (1) + CR1-E           LINE/CR1            3997   4059  (465)    986  
   24    3.2  0.0  0.0  s_1_1NewScaffoldedcontig_100551    1025   1055   (3569) + AT_rich         Low_complexity         1     31    (0)    987  
   23    0.0  0.0  0.0  s_1_1NewScaffoldedcontig_100554    4248   4270   (1848) + AT_rich         Low_complexity         1     23    (0)    988  
   28    2.9  0.0  0.0  s_1_1NewScaffoldedcontig_100556    2381   2415     (34) + AT_rich         Low_complexity         1     35    (0)    989  
   21    0.0  0.0  0.0  s_1_1NewScaffoldedcontig_10056    10627  10647   (4379) + AT_rich         Low_complexity         1     21    (0)    990  
   22    3.5  0.0  0.0  s_1_1NewScaffoldedcontig_100564     154    182    (592) + AT_rich         Low_complexity         1     29    (0)    991  
 1154   27.1  4.8  0.0  s_1_1NewScaffoldedcontig_100567    2341   2631   (2514) + CR1-F2          LINE/CR1            3861   4165   (88)    992  
  656   30.8  0.7  0.0  s_1_1NewScaffoldedcontig_100567    5003   5145      (0) + CR1-E           LINE/CR1            3627   3770  (754)    993  
  368   20.5  2.4  1.2  s_1_1NewScaffoldedcontig_100568      78    161   (6579) C GGERVL-C-int    LTR/ERVL           (843)   4293   4209    994  
  278   16.3  2.0  0.0  s_1_1NewScaffoldedcontig_100568     465    513   (6227) + TguLTR5d        LTR/ERVL             244    293  (302)    995  
  315   37.4  8.4  4.4  s_1_1NewScaffoldedcontig_100568     533    781   (5959) + GGLTR5B         LTR/ERVL             283    541    (2)    996  
  515   15.1  3.5  0.0  s_1_1NewScaffoldedcontig_100568    1185   1270   (5470) + CR1-D2          LINE/CR1            4582   4670    (9)    997  
  322   25.6  4.4  1.1  s_1_1NewScaffoldedcontig_100568    1926   2016   (4724) C MIR_Aves1       SINE/MIR           (113)    151     58    998  
  744   17.1  0.0  0.0  s_1_1NewScaffoldedcontig_100568    4265   4393   (2347) C CR1-E           LINE/CR1             (6)   4518   4390    999  
  297   24.2  9.4 16.8  s_1_1NewScaffoldedcontig_100569     724    872     (63) C TguLTR5d        LTR/ERVL             (0)    595    458   1000  
  279    5.4  0.0  0.0  s_1_1NewScaffoldedcontig_100570    2164   2200   (4815) + (AATAG)n        Simple_repeat          2     38    (0)   1001  
  509   22.3  3.8  9.0  s_1_1NewScaffoldedcontig_100571    1162   1294   (5202) C TguLTR5d        LTR/ERVL             (0)    595    470   1002  
 1845   34.3  6.3  0.0  s_1_1NewScaffoldedcontig_100572       4    432  (16599) + CR1-E           LINE/CR1            3353   3808  (716)   1003  
   21    0.0  0.0  0.0  s_1_1NewScaffoldedcontig_100572    1392   1412  (15619) + AT_rich         Low_complexity         1     21    (0)   1004  
   24    0.0  0.0  0.0  s_1_1NewScaffoldedcontig_100572    6094   6117  (10914) + AT_rich         Low_complexity         1     24    (0)   1005  
  909   39.3  0.9  0.0  s_1_1NewScaffoldedcontig_100572    6830   7040   (9991) + CR1-E           LINE/CR1            3447   3659  (865)   1006  
 1552   16.1  0.0  0.0  s_1_1NewScaffoldedcontig_100572   12635  12870   (4161) + CR1-E           LINE/CR1            4280   4515    (9)   1007  
  212   20.8  0.0  1.9  s_1_1NewScaffoldedcontig_100572   15327  15380   (1651) + A-rich          Low_complexity         1     53    (0)   1008  
  269   15.5  0.0  1.7  s_1_1NewScaffoldedcontig_100572   15694  15752   (1279) + A-rich          Low_complexity         4     61    (0)   1009  
  280   10.3  0.0  0.0  s_1_1NewScaffoldedcontig_100574       2     40   (4605) + CR1-E           LINE/CR1            4479   4517    (7)   1010 *
 3712   14.7  1.1  0.2  s_1_1NewScaffoldedcontig_100574      40    598   (4047) + TguLTR5d        LTR/ERVL              28    591    (4)   1011  
  227   16.7 14.6  0.0  s_1_1NewScaffoldedcontig_100575      34     81   (1056) C CR1-F2          LINE/CR1             (4)   4249   4195   1012  
 2691   23.4  1.6  0.2  s_1_1NewScaffoldedcontig_100575     587   1137      (0) C CR1-E           LINE/CR1             (0)   4524   3966   1013  
   23    0.0  0.0  0.0  s_1_1NewScaffoldedcontig_100577     605    627      (7) + AT_rich         Low_complexity         1     23    (0)   1014  
  207   20.4  0.0  0.0  s_1_1NewScaffoldedcontig_100578     582    630   (1354) + (TA)n           Simple_repeat          1     49    (0)   1015  
 1103   29.3  1.9  1.6  s_1_1NewScaffoldedcontig_100578    1245   1566    (418) C CR1-F0          LINE/CR1            (10)   4243   3921   1016  
 1440   34.5  2.8  0.0  s_1_1NewScaffoldedcontig_100579       1    359   (2727) + CR1-E           LINE/CR1            4156   4524    (0)   1017  
 1375   22.6  9.0  0.3  s_1_1NewScaffoldedcontig_100579     989   1298   (1788) + CR1-E           LINE/CR1            4188   4524    (0)   1018  
  294   10.6  0.0  0.0  s_1_1NewScaffoldedcontig_100579    2764   2810    (276) + (TTTTG)n        Simple_repeat          2     48    (0)   1019  
 1599   23.2  2.7  2.5  s_1_1NewScaffoldedcontig_100581       1    407   (2936) + CR1-E           LINE/CR1            4110   4517    (7)   1020  
 1917   21.5  5.7  0.2  s_1_1NewScaffoldedcontig_100582       3    408    (714) + CR1-E           LINE/CR1            4062   4489   (35)   1021  
  268   23.0  9.6  7.5  s_1_1NewScaffoldedcontig_100584     881    974    (294) C CR1-Y2_Aves     LINE/CR1            (12)   3327   3232   1022  
  391   16.9  0.0  0.0  s_1_1NewScaffoldedcontig_100585       1     65   (2096) C CR1-C4          LINE/CR1           (135)   4376   4312   1023  
  408   17.2  0.0  0.2  s_1_1NewScaffoldedcontig_100585    2087   2161      (0) + CR1-Y2          LINE/CR1            3938   4002  (512)   1024  
 4833   26.3  3.5  0.4  s_1_1NewScaffoldedcontig_100586       1   1128   (1233) C CR1-Y1_Aves     LINE/CR1           (929)   2410   1248   1025  
   28    0.0  0.0  0.0  s_1_1NewScaffoldedcontig_100587    1412   1439   (1561) + AT_rich         Low_complexity         1     28    (0)   1026  
  959   22.3  0.5  0.0  s_1_1NewScaffoldedcontig_100588     195    382   (1917) C CR1-E           LINE/CR1             (6)   4518   4330   1027  
 2500   17.9  3.4  0.0  s_1_1NewScaffoldedcontig_100588     437    872   (1427) C CR1-E           LINE/CR1           (285)   4239   3789   1027  
   33    2.5  0.0  0.0  s_1_1NewScaffoldedcontig_100589    1235   1274   (5748) + AT_rich         Low_complexity         1     40    (0)   1028  
 1085   22.4  0.9  0.0  s_1_1NewScaffoldedcontig_100589    2885   3098   (3924) C CR1-Y2_Aves     LINE/CR1            (82)   3257   3042   1029  
  210   19.1  0.0  0.0  s_1_1NewScaffoldedcontig_100589    4198   4239   (2783) + G-rich          Low_complexity         3     44    (0)   1030  
   21    0.0  0.0  0.0  s_1_1NewScaffoldedcontig_100589    6698   6718    (304) + AT_rich         Low_complexity         1     21    (0)   1031  
  552   29.0  0.0  0.0  s_1_1NewScaffoldedcontig_10059     1318   1441     (29) + (ATAGG)n        Simple_repeat          2    125    (0)   1032  
   21    0.0  0.0  0.0  s_1_1NewScaffoldedcontig_100591    3618   3638   (5164) + AT_rich         Low_complexity         1     21    (0)   1033  
  388   23.8  1.5  6.9  s_1_1NewScaffoldedcontig_100593    1444   1574    (411) C AmnSINE1        SINE/Deu            (46)    529    406   1034  
   39    2.4  0.0  0.0  s_1_1NewScaffoldedcontig_100594    1275   1315  (16589) + AT_rich         Low_complexity         1     41    (0)   1035  
  184   11.1  4.4  0.0  s_1_1NewScaffoldedcontig_100594    3917   3961  (13943) + (TA)n           Simple_repeat          1     47    (0)   1036  
 1340   34.2  3.0  1.3  s_1_1NewScaffoldedcontig_100594    4041   4635  (13269) + CR1-Y2_Aves     LINE/CR1            1389   1993 (1346)   1037  
 2006   31.8  6.6  1.1  s_1_1NewScaffoldedcontig_100594    4636   5486  (12418) + CR1-Y2_Aves     LINE/CR1            2101   2998  (341)   1037  
   21    0.0  0.0  0.0  s_1_1NewScaffoldedcontig_100594    9168   9188   (8716) + AT_rich         Low_complexity         1     21    (0)   1038  
   21    0.0  0.0  0.0  s_1_1NewScaffoldedcontig_100594   11549  11569   (6335) + AT_rich         Low_complexity         1     21    (0)   1039  
 9420   20.4  2.3  2.1  s_1_1NewScaffoldedcontig_100596     944   2829   (5298) + CR1-E           LINE/CR1            2542   4430   (94)   1040  
   22    0.0  0.0  0.0  s_1_1NewScaffoldedcontig_100598    1118   1139   (5724) + AT_rich         Low_complexity         1     22    (0)   1041  
  405   27.4  0.6  1.9  s_1_1NewScaffoldedcontig_1006       697    856  (40129) C X8_LINE         LINE/CR1            (98)    198     41   1042  
   21    7.1  0.0  0.0  s_1_1NewScaffoldedcontig_1006      6696   6737  (34248) + AT_rich         Low_complexity         1     42    (0)   1043  
  276   26.2  9.3  8.2  s_1_1NewScaffoldedcontig_1006     12621  12803  (28182) C CR1-G           LINE/CR1           (420)   3827   3643   1044  
  400   29.4  3.6  2.7  s_1_1NewScaffoldedcontig_1006     12844  12955  (28030) C CR1-Y2_Aves     LINE/CR1          (1412)   1927   1815   1045  
  598   36.2  7.8  1.6  s_1_1NewScaffoldedcontig_1006     14652  14909  (26076) + GGLTR5A         LTR/ERVL               1    274  (321)   1046  
  501   25.2  0.9  0.9  s_1_1NewScaffoldedcontig_1006     16250  16365  (24620) C CR1-E           LINE/CR1          (2768)   1756   1641   1047  
  288   22.2  4.0  4.0  s_1_1NewScaffoldedcontig_1006     16367  16441  (24544) C CR1-C4          LINE/CR1           (675)   3836   3762   1048  
  253   16.7  0.0  0.0  s_1_1NewScaffoldedcontig_1006     16502  16543  (24442) C CR1-E           LINE/CR1           (837)   3687   3646   1049  
 2159   20.1  1.2  0.7  s_1_1NewScaffoldedcontig_1006     16608  17018  (23967) + CR1-E           LINE/CR1            4105   4517    (7)   1050  
   26    3.0  0.0  0.0  s_1_1NewScaffoldedcontig_1006     17332  17364  (23621) + AT_rich         Low_complexity         1     33    (0)   1051  
   21    0.0  0.0  0.0  s_1_1NewScaffoldedcontig_1006     17967  17987  (22998) + AT_rich         Low_complexity         1     21    (0)   1052  
  426   43.9  0.0  1.2  s_1_1NewScaffoldedcontig_1006     25349  25518  (15467) + CR1-E           LINE/CR1            4040   4194  (330)   1053  
  388   35.4  1.0  1.0  s_1_1NewScaffoldedcontig_1006     25612  25711  (15274) + CR1-E           LINE/CR1            4425   4524    (0)   1054  
  236   21.1  0.0  0.0  s_1_1NewScaffoldedcontig_1006     27161  27212  (13773) C CR1-D2          LINE/CR1           (191)   4488   4437   1055  
  372   24.5  1.6  1.0  s_1_1NewScaffoldedcontig_1006     29893  30019  (10966) + GGLTR5A         LTR/ERVL               1    129  (466)   1056  
  707   27.2  2.9  4.4  s_1_1NewScaffoldedcontig_1006     30576  30779  (10206) + CR1-Y2_Aves     LINE/CR1            3125   3325   (14)   1057  
 2167   30.3  1.8  2.4  s_1_1NewScaffoldedcontig_1006     37563  38072   (2913) C CR1-E           LINE/CR1           (549)   3975   3469   1058  
 1234   16.3  0.5  0.5  s_1_1NewScaffoldedcontig_10060     3609   3812  (60879) C CR1-E           LINE/CR1             (8)   4516   4313   1059  
  408   15.9  1.4  0.0  s_1_1NewScaffoldedcontig_10060     6479   6547  (58144) C CR1-E           LINE/CR1             (0)   4524   4455   1060  
  797   19.6  0.0  0.0  s_1_1NewScaffoldedcontig_10060     6685   6822  (57869) C CR1-E           LINE/CR1           (280)   4244   4107   1060  
  295   11.6  0.0  0.0  s_1_1NewScaffoldedcontig_10060     7906   7948  (56743) C CR1-E           LINE/CR1             (0)   4524   4482   1061  
  739   26.9  1.6  0.0  s_1_1NewScaffoldedcontig_10060     8125   8306  (56385) C CR1-E           LINE/CR1           (141)   4383   4199   1062  
   22    7.0  0.0  0.0  s_1_1NewScaffoldedcontig_10060     8633   8675  (56016) + AT_rich         Low_complexity         1     43    (0)   1063  
   26    0.0  0.0  0.0  s_1_1NewScaffoldedcontig_10060    10069  10094  (54597) + AT_rich         Low_complexity         1     26    (0)   1064  
  448   20.8  0.0  0.0  s_1_1NewScaffoldedcontig_10060    14529  14645  (50046) + CR1-D2          LINE/CR1            4211   4303  (208)   1065  
  584   18.0  0.9  0.0  s_1_1NewScaffoldedcontig_10060    21607  21717  (42974) C CR1-E           LINE/CR1            (10)   4514   4403   1066  
  774   20.0  0.0  0.7  s_1_1NewScaffoldedcontig_10060    23056  23201  (41490) C CR1-E           LINE/CR1             (3)   4521   4377   1067  
  474   17.2  1.3  0.6  s_1_1NewScaffoldedcontig_10060    24868  24958  (39733) + CR1-D2          LINE/CR1            4598   4679    (0)   1068  
  305   26.4  5.8  0.0  s_1_1NewScaffoldedcontig_10060    29408  29494  (35197) C MIR_Aves1       SINE/MIR           (142)    122     31   1069  
  245   28.1  6.1  0.0  s_1_1NewScaffoldedcontig_10060    31390  31471  (33220) + A-rich          Low_complexity         1     87    (0)   1070  
  475   22.8  1.0  1.0  s_1_1NewScaffoldedcontig_10060    31537  31638  (33053) + CR1-E           LINE/CR1            2673   2774 (1750)   1071  
  236   39.4  4.5  0.6  s_1_1NewScaffoldedcontig_10060    36513  36688  (28003) C LFSINE_Vert     SINE               (138)    321    139   1072  
  272   30.2 13.4  4.5  s_1_1NewScaffoldedcontig_10060    36897  37142  (27549) + LFSINE_Vert     SINE                  29    296  (163)   1073  
 1454   15.3  7.9  0.0  s_1_1NewScaffoldedcontig_100600     557    797      (0) C TguLTR5d        LTR/ERVL             (0)    595    336   1074  
   22    0.0  0.0  0.0  s_1_1NewScaffoldedcontig_100603    1118   1139     (76) + AT_rich         Low_complexity         1     22    (0)   1075  
 1204   21.9  0.0  1.2  s_1_1NewScaffoldedcontig_100607       1    249    (915) C CR1-E           LINE/CR1            (49)   4475   4230   1076  
  909   21.6  2.5  2.2  s_1_1NewScaffoldedcontig_100607     891   1164      (0) + CR1-E           LINE/CR1            4023   4301  (210)   1077  
  244   20.3  3.1  0.0  s_1_1NewScaffoldedcontig_100608       1     64   (1285) C CR1-E           LINE/CR1           (466)   4058   3993   1078  
 2997   24.8  5.5  1.0  s_1_1NewScaffoldedcontig_100609     956   1741    (791) C CR1-Y2_Aves     LINE/CR1            (66)   3273   2453   1079  
   21    0.0  0.0  0.0  s_1_1NewScaffoldedcontig_10061     5902   5922   (4050) + AT_rich         Low_complexity         1     21    (0)   1080  
   26    3.0  0.0  0.0  s_1_1NewScaffoldedcontig_10061     5980   6012   (3960) + AT_rich         Low_complexity         1     33    (0)   1081  
  676   30.1  7.2  1.4  s_1_1NewScaffoldedcontig_10061     8225   8446   (1526) C LFSINE_Vert     SINE               (180)    279     45   1082  
  213   12.1  0.0  0.0  s_1_1NewScaffoldedcontig_10061     8856   8888   (1084) + (TA)n           Simple_repeat          2     34    (0)   1083  
  180    7.7  0.0  0.0  s_1_1NewScaffoldedcontig_100610     999   1024   (3479) + (TTTTG)n        Simple_repeat          3     28    (0)   1084  
  893   27.2  0.6  0.0  s_1_1NewScaffoldedcontig_100611    1131   1303   (3167) C CR1-C4          LINE/CR1             (0)   4511   4338   1085  
   22    3.5  0.0  0.0  s_1_1NewScaffoldedcontig_100611    1733   1761   (2709) + AT_rich         Low_complexity         1     29    (0)   1086  
 1112   26.1  3.7  0.0  s_1_1NewScaffoldedcontig_100612    2311   2551   (1918) C CR1-E           LINE/CR1             (9)   4515   4266   1087  
  342   29.2  6.2  0.0  s_1_1NewScaffoldedcontig_100612    3765   3829    (640) C CR1-C4          LINE/CR1            (16)   4495   4427   1088  
   22    0.0  0.0  0.0  s_1_1NewScaffoldedcontig_100613    1117   1138   (1336) + AT_rich         Low_complexity         1     22    (0)   1089  
  859   20.6  5.6  9.5  s_1_1NewScaffoldedcontig_100614    1894   2145    (410) + CR1-H           LINE/CR1            4558   4799   (13)   1090  
  390   33.5  8.2  4.9  s_1_1NewScaffoldedcontig_100617       3    598     (85) C CR1-E           LINE/CR1          (3517)   1007    392   1091  
   25    0.0  0.0  0.0  s_1_1NewScaffoldedcontig_100618    1548   1572  (35226) + AT_rich         Low_complexity         1     25    (0)   1092  
  182   11.8  2.9  0.0  s_1_1NewScaffoldedcontig_100618    5848   5881  (30917) + (TTA)n          Simple_repeat          2     36    (0)   1093  
  259   33.9  9.8  0.5  s_1_1NewScaffoldedcontig_100618   30906  31098   (5700) C MIR_Aves1       SINE/MIR             (6)    258     48   1094  
  838   29.7  3.2  5.1  s_1_1NewScaffoldedcontig_100619      95    406  (15823) + CR1-Y2_Aves     LINE/CR1            3027   3332    (7)   1095  
 2061   22.1  8.9  1.2  s_1_1NewScaffoldedcontig_100619    9744  10257   (5972) + CR1-Y2_Aves     LINE/CR1            2779   3332    (7)   1096  
  231   16.7  0.0  0.0  s_1_1NewScaffoldedcontig_100619   12147  12188   (4041) + (TA)n           Simple_repeat          1     42    (0)   1097  
  733   18.9  1.6  0.0  s_1_1NewScaffoldedcontig_10062     5561   5687  (11903) + CR1-E           LINE/CR1            3979   4107  (417)   1098  
  258   23.7  5.1  2.6  s_1_1NewScaffoldedcontig_10062     7691   7768   (9822) + AmnSINE1        SINE/Deu             421    500   (75)   1099  
   21    0.0  0.0  0.0  s_1_1NewScaffoldedcontig_100620    1148   1168    (114) + AT_rich         Low_complexity         1     21    (0)   1100  
  250   13.2  8.9  5.4  s_1_1NewScaffoldedcontig_100621      20     75   (1354) + TguLTR5d        LTR/ERVL             536    593    (2)   1101  
  591   20.7  8.1  0.8  s_1_1NewScaffoldedcontig_100622    4030   4175   (2049) C CR1-D2          LINE/CR1           (342)   4337   4054   1102  
 1795   23.2  9.2  3.4  s_1_1NewScaffoldedcontig_100624    2160   2716   (1511) + TguLTR5d        LTR/ERVL               5    593    (2)   1103  
   23    0.0  0.0  0.0  s_1_1NewScaffoldedcontig_100627     592    614   (1870) + AT_rich         Low_complexity         1     23    (0)   1104  
  265    7.9  0.0  0.0  s_1_1NewScaffoldedcontig_100628       2     39   (1241) + CR1-E           LINE/CR1            4487   4524    (0)   1105  
   23    0.0  0.0  0.0  s_1_1NewScaffoldedcontig_100629     932    954   (4537) + AT_rich         Low_complexity         1     23    (0)   1106  
  269    5.9  0.0  0.0  s_1_1NewScaffoldedcontig_10063        1     34  (16655) + CR1AVI          LINE/CR1             688    721    (0)   1107  
  207   16.2  0.0  0.0  s_1_1NewScaffoldedcontig_100632     131    167   (9598) + (TGAA)n         Simple_repeat          4     40    (0)   1108  
  204    6.7  0.0  0.0  s_1_1NewScaffoldedcontig_100632     867    896   (8869) + (TCC)n          Simple_repeat          1     30    (0)   1109  
  215   26.7  0.0  4.8  s_1_1NewScaffoldedcontig_100632    1288   1350   (8415) + C-rich          Low_complexity         2     61    (0)   1110  
  261    5.7  0.0  0.0  s_1_1NewScaffoldedcontig_100632    2780   2814   (6951) + (CCA)n          Simple_repeat          1     35    (0)   1111  
   28    2.9  0.0  0.0  s_1_1NewScaffoldedcontig_100632    5087   5121   (4644) + AT_rich         Low_complexity         1     35    (0)   1112  
   27    0.0  0.0  0.0  s_1_1NewScaffoldedcontig_100632    5238   5264   (4501) + GC_rich         Low_complexity         1     27    (0)   1113  
  183   16.4  3.2  1.6  s_1_1NewScaffoldedcontig_100632    7197   7258   (2507) + A-rich          Low_complexity         3     65    (0)   1114  
  204   20.0  0.0  0.0  s_1_1NewScaffoldedcontig_100632    7571   7610   (2155) + G-rich          Low_complexity         2     41    (0)   1115  
  343   21.9  1.5  0.0  s_1_1NewScaffoldedcontig_100632    7802   7938   (1827) + (TGGA)n         Simple_repeat          2    140    (0)   1116  
  434   27.6  0.9  3.2  s_1_1NewScaffoldedcontig_100632    8232   8577   (1188) + T-rich          Low_complexity         1    337    (0)   1117  
  411   25.5  3.1  2.8  s_1_1NewScaffoldedcontig_100632    8589   8909    (856) + T-rich          Low_complexity         1    321    (0)   1117  
  230   38.8  0.7  2.0  s_1_1NewScaffoldedcontig_100632    8824   8973    (792) + C-rich          Low_complexity         1    148    (0)   1118 *
   21    3.6  0.0  0.0  s_1_1NewScaffoldedcontig_100633      11     38   (1459) + GC_rich         Low_complexity         1     28    (0)   1119  
 1056   21.9  8.9  0.0  s_1_1NewScaffoldedcontig_100636     485    773      (0) + CR1-F2          LINE/CR1            3467   3757  (496)   1120  
  198    0.0  0.0  0.0  s_1_1NewScaffoldedcontig_100637    2557   2578      (0) + (A)n            Simple_repeat          1     22    (0)   1121  
  513   12.2  5.3  3.3  s_1_1NewScaffoldedcontig_100639    8379   8480    (460) + CR1-E           LINE/CR1            4426   4516    (8)   1122  
   23    5.4  0.0  0.0  s_1_1NewScaffoldedcontig_10064      104    140  (49011) + AT_rich         Low_complexity         1     37    (0)   1123  
  460    7.2  2.9  1.4  s_1_1NewScaffoldedcontig_10064     3634   3703  (45448) C CR1-C4          LINE/CR1             (7)   4504   4434   1124  
  470   34.4  4.3  1.1  s_1_1NewScaffoldedcontig_10064     4885   5069  (44082) C UCON26          Unknown             (80)    263     73   1125  
  686   21.5 10.9  1.7  s_1_1NewScaffoldedcontig_10064     5546   5720  (43431) + CR1-E           LINE/CR1            1645   1835 (2689)   1126  
   23    0.0  0.0  0.0  s_1_1NewScaffoldedcontig_10064     7426   7448  (41703) + AT_rich         Low_complexity         1     23    (0)   1127  
 3458   15.6  0.2  0.8  s_1_1NewScaffoldedcontig_10064    10021  10551  (38600) + TguLTR5d        LTR/ERVL              60    587    (8)   1128  
  184   12.0  0.0  0.0  s_1_1NewScaffoldedcontig_10064    17831  17855  (31296) + (G)n            Simple_repeat          1     25    (0)   1129  
  280   23.2  0.0  0.0  s_1_1NewScaffoldedcontig_10064    39875  39930   (9221) + CR1-E           LINE/CR1            3810   3865  (659)   1130 *
  808   14.6  0.0  0.0  s_1_1NewScaffoldedcontig_10064    39929  40051   (9100) C CR1-E           LINE/CR1            (76)   4448   4326   1131  
  240    3.5  0.0  0.0  s_1_1NewScaffoldedcontig_10064    43419  43447   (5704) + (TG)n           Simple_repeat          2     30    (0)   1132  
  291   18.7  0.0  9.5  s_1_1NewScaffoldedcontig_10064    45538  45636   (3515) C CR1-E           LINE/CR1             (0)   4524   4474   1133  
 1219   26.2 12.5  0.3  s_1_1NewScaffoldedcontig_10064    47725  48019   (1132) C CR1-E           LINE/CR1             (7)   4517   4187   1134  
  243    0.0  0.0  0.0  s_1_1NewScaffoldedcontig_100640     203    229   (2179) + (CTAGG)n        Simple_repeat          2     28    (0)   1135  
  711   17.4  0.8  0.4  s_1_1NewScaffoldedcontig_100640     235    501   (1907) + (GGATG)n        Simple_repeat          1    268    (0)   1136  
  273    2.9  0.0  0.0  s_1_1NewScaffoldedcontig_100640     505    538   (1870) + (GGGAA)n        Simple_repeat          3     36    (0)   1137  
   21    0.0  0.0  0.0  s_1_1NewScaffoldedcontig_100643    2319   2339    (193) + AT_rich         Low_complexity         1     21    (0)   1138  
  344   26.2 10.9  5.3  s_1_1NewScaffoldedcontig_100646    1770   1923    (438) + CR1-Y2_Aves     LINE/CR1            3181   3308   (31)   1139  
   22    0.0  0.0  0.0  s_1_1NewScaffoldedcontig_100647    3198   3219    (795) + AT_rich         Low_complexity         1     22    (0)   1140  
 2568   17.8  4.6  0.2  s_1_1NewScaffoldedcontig_100647    3554   4014      (0) C CR1-Y1_Aves     LINE/CR1            (78)   3261   2781   1141  
   23    3.3  0.0  0.0  s_1_1NewScaffoldedcontig_100649    2440   2469     (27) + AT_rich         Low_complexity         1     30    (0)   1142  
  548   19.2  0.0  0.0  s_1_1NewScaffoldedcontig_10065     1756   1854   (5641) C CR1-E           LINE/CR1             (0)   4524   4426   1143  
  242   54.4  0.0  0.0  s_1_1NewScaffoldedcontig_100651    8389   8456   (3320) + A-rich          Low_complexity         1     68    (0)   1144  
  219    8.8  0.0  0.0  s_1_1NewScaffoldedcontig_100652     525    558    (711) + (TTGG)n         Simple_repeat          2     35    (0)   1145  
  272   20.7  7.7  4.4  s_1_1NewScaffoldedcontig_100654     693    783   (1124) + CR1-G           LINE/CR1            4140   4233   (14)   1146  
   49    5.2  0.0  0.0  s_1_1NewScaffoldedcontig_100655     306    382   (4685) + AT_rich         Low_complexity         1     77    (0)   1147  
  201    7.4  0.0  0.0  s_1_1NewScaffoldedcontig_100655    1929   1955   (3112) + (T)n            Simple_repeat          1     27    (0)   1148  
  333   11.1  0.0  0.0  s_1_1NewScaffoldedcontig_100656       1     45   (2518) C CR1-E           LINE/CR1           (535)   3989   3945   1149  
  223   19.2  0.0  5.5  s_1_1NewScaffoldedcontig_100656    1090   1144   (1419) + CT-rich         Low_complexity         3     54    (0)   1150  
  207   22.8  1.8  0.0  s_1_1NewScaffoldedcontig_100657    4770   4826   (8853) + (TAA)n          Simple_repeat          3     60    (0)   1151  
  633   30.2  7.5 10.3  s_1_1NewScaffoldedcontig_100657    4873   5230   (8449) C GGLTR5A         LTR/ERVL           (195)    348      1   1152  
   22    0.0  0.0  0.0  s_1_1NewScaffoldedcontig_100657    6882   6903   (6776) + AT_rich         Low_complexity         1     22    (0)   1153  
   22    0.0  0.0  0.0  s_1_1NewScaffoldedcontig_100657    7909   7930   (5749) + AT_rich         Low_complexity         1     22    (0)   1154  
   27    7.3  0.0  0.0  s_1_1NewScaffoldedcontig_100657   13625  13679      (0) + AT_rich         Low_complexity         1     55    (0)   1155  
  251   47.9  5.1  0.0  s_1_1NewScaffoldedcontig_100658       1    117    (857) C CR1-D           LINE/CR1           (274)   4404   4282   1156  
  251   19.7  3.3  0.0  s_1_1NewScaffoldedcontig_100658     914    974      (0) + CR1-H           LINE/CR1            4515   4577  (235)   1157  
  602   16.8  1.9  0.0  s_1_1NewScaffoldedcontig_100659    1033   1139   (2219) C CR1-D2          LINE/CR1             (2)   4677   4569   1158  
   25    0.0  0.0  0.0  s_1_1NewScaffoldedcontig_100659    2287   2311   (1047) + AT_rich         Low_complexity         1     25    (0)   1159  
  470   18.4 19.3  0.0  s_1_1NewScaffoldedcontig_10066        4    112  (14848) + CR1-E           LINE/CR1            4389   4518    (6)   1160  
 1340   22.8  3.8  0.3  s_1_1NewScaffoldedcontig_10066     1839   2129  (12831) + CR1-E           LINE/CR1            4222   4522    (2)   1161  
  365    8.2  0.0  0.0  s_1_1NewScaffoldedcontig_10066     8739   8787   (6173) + CR1-E           LINE/CR1            4467   4515    (9)   1162  
  206   22.0  1.6  3.3  s_1_1NewScaffoldedcontig_100661    3145   3205    (568) + GA-rich         Low_complexity         3     62    (0)   1163  
  363   11.9  1.7  0.0  s_1_1NewScaffoldedcontig_100661    3715   3773      (0) C CR1-E           LINE/CR1             (9)   4515   4456   1164  
  252   30.7  0.0  0.0  s_1_1NewScaffoldedcontig_100664    3090   3164    (504) C GGERVK10-int    LTR/ERVK          (4468)   2608   2534   1165  
  229   29.2  3.0  4.0  s_1_1NewScaffoldedcontig_100665    1504   1603   (2247) + UCON29          DNA/PiggyBac?        130    228  (209)   1166  
  554   22.5 10.3  1.1  s_1_1NewScaffoldedcontig_10067        3    203  (30872) + GGLTR5B         LTR/ERVL             152    348  (195)   1167  
  231   25.9  0.0 15.0  s_1_1NewScaffoldedcontig_10067      410    509  (30566) C Z-REP           Satellite/macro   (5996)   4355   4271   1168  
  613   19.7  1.5  0.9  s_1_1NewScaffoldedcontig_10067     4842   4971  (26104) + CR1-E           LINE/CR1            4413   4672    (6)   1169  
  430   13.6  0.0  0.0  s_1_1NewScaffoldedcontig_10067    17651  17716  (13359) + CR1-E           LINE/CR1            4225   4290  (234)   1170  
  180    0.0  0.0  0.0  s_1_1NewScaffoldedcontig_10067    17717  17736  (13339) + (ATTAG)n        Simple_repeat          5     24    (0)   1171  
  248   32.4  1.4  6.2  s_1_1NewScaffoldedcontig_100671      12    186   (3693) + GGLTR8B         LTR/ERVL             484    700  (364)   1172  
  581   22.3  4.1  0.0  s_1_1NewScaffoldedcontig_100671     669    789   (3090) + GGLTR8B         LTR/ERVL             906   1031   (40)   1172  
  343    9.1  9.9  7.0  s_1_1NewScaffoldedcontig_100671    1443   1513   (2366) C CR1-H2          LINE/CR1             (0)   4524   4459   1173  
 1425   20.6  3.2  5.4  s_1_1NewScaffoldedcontig_100671    2366   2678   (1201) + CR1-D2          LINE/CR1            4372   4677    (2)   1174  
   26    0.0  0.0  0.0  s_1_1NewScaffoldedcontig_100672     986   1011   (5055) + AT_rich         Low_complexity         1     26    (0)   1175  
   23    0.0  0.0  0.0  s_1_1NewScaffoldedcontig_100672    3637   3659   (2407) + AT_rich         Low_complexity         1     23    (0)   1176  
  209   23.3  0.0  0.0  s_1_1NewScaffoldedcontig_100673    1247   1289   (9028) + T-rich          Low_complexity         1     43    (0)   1177  
  257   18.8  0.0  0.0  s_1_1NewScaffoldedcontig_100673    5700   5747   (4570) C CR1-D2          LINE/CR1           (206)   4473   4426   1178  
  790   22.7  1.7  0.0  s_1_1NewScaffoldedcontig_100673   10142  10317      (0) C CR1-C4          LINE/CR1             (6)   4505   4327   1179  
  231   23.9  0.0  7.8  s_1_1NewScaffoldedcontig_100674     452    528    (192) + GA-rich         Low_complexity         3     73    (0)   1180  
 2688   18.6  0.4  0.0  s_1_1NewScaffoldedcontig_100676      17    467   (1712) C CR1-E           LINE/CR1           (103)   4421   3969   1181  
 5009   19.3  1.9  0.2  s_1_1NewScaffoldedcontig_100676    1285   2176      (3) + CR1-E           LINE/CR1            3456   4362  (162)   1182  
   23    0.0  0.0  0.0  s_1_1NewScaffoldedcontig_100679     924    946   (3746) + AT_rich         Low_complexity         1     23    (0)   1183  
  533   19.5  3.9  1.5  s_1_1NewScaffoldedcontig_10068        1    130   (2823) C CR1-E           LINE/CR1           (235)   4289   4157   1184  
  201    3.9  0.0  0.0  s_1_1NewScaffoldedcontig_100680     196    221   (1874) + (CAAA)n         Simple_repeat          2     27    (0)   1185  
 1022   24.3  0.5  0.0  s_1_1NewScaffoldedcontig_100682      40    257   (2902) C CR1-H           LINE/CR1           (107)   4705   4487   1186  
  827   27.4  6.1  6.4  s_1_1NewScaffoldedcontig_100682     255    629   (2530) C CR1-X           LINE/CR1          (3377)    759    386   1187 *
  418   49.8  4.5  1.5  s_1_1NewScaffoldedcontig_100683    1056   1255    (546) + CR1-E           LINE/CR1            4275   4480   (44)   1188  
  292   26.5  0.8  3.3  s_1_1NewScaffoldedcontig_100684     735    855    (301) + (TA)n           Simple_repeat          1    118    (0)   1189  
  259   34.0  1.4  0.7  s_1_1NewScaffoldedcontig_100686    6996   7143  (17851) + CR1-H           LINE/CR1            4526   4674  (138)   1190  
  372   29.6  7.3  1.8  s_1_1NewScaffoldedcontig_100686   11227  11391  (13603) + UCON29          DNA/PiggyBac?         33    206  (231)   1191  
   21    0.0  0.0  0.0  s_1_1NewScaffoldedcontig_100686   18326  18346   (6648) + AT_rich         Low_complexity         1     21    (0)   1192  
 3284   24.2  2.0  2.0  s_1_1NewScaffoldedcontig_100686   20698  21447   (3547) C CR1-F2          LINE/CR1            (13)   4240   3491   1193  
  260   26.3  1.0  5.0  s_1_1NewScaffoldedcontig_100686   21469  21568   (3426) + GGLTR5A         LTR/ERVL              24    119  (476)   1194  
  255   25.6  2.4  0.0  s_1_1NewScaffoldedcontig_100686   21567  21648   (3346) C CR1-H           LINE/CR1          (2566)   2246   2163   1195 *
  399   21.0  0.1  2.4  s_1_1NewScaffoldedcontig_100686   21651  21749   (3245) C CR1-F2          LINE/CR1          (2669)   1844   1757   1193  
  457   35.6  1.5  2.2  s_1_1NewScaffoldedcontig_10069     4727   4861   (4569) + CR1-E           LINE/CR1            4385   4518    (6)   1196  
  563   25.4  9.0  2.3  s_1_1NewScaffoldedcontig_10069     9254   9430      (0) + CR1-E           LINE/CR1            4142   4330  (194)   1197  
  798   24.8  1.5  2.5  s_1_1NewScaffoldedcontig_100690    1289   1491   (2616) C CR1-X2          LINE/CR1            (10)   4128   3928   1198  
  511   29.8  4.4  1.2  s_1_1NewScaffoldedcontig_100690    3948   4107      (0) C CR1-G           LINE/CR1             (6)   4241   4077   1199  
  445   12.6  1.4  2.7  s_1_1NewScaffoldedcontig_100691    1251   1348    (501) + CR1-E           LINE/CR1            4417   4520    (4)   1200  
  269   17.2  3.0  3.0  s_1_1NewScaffoldedcontig_100691    1682   1747    (102) + TguLTR5d        LTR/ERVL              41    106  (489)   1201  
  241   11.9  0.0  2.3  s_1_1NewScaffoldedcontig_100691    1807   1849      (0) + TguLTR5d        LTR/ERVL             212    253  (345)   1201  
  556   23.6  8.0  1.2  s_1_1NewScaffoldedcontig_100692       9    171    (403) C GGLTR5A         LTR/ERVL           (390)    205     32   1202  
  222   14.6  0.0  2.0  s_1_1NewScaffoldedcontig_100699    1389   1437      (4) + A-rich          Low_complexity         2     49    (0)   1203  
 1558   14.2  3.8  0.0  s_1_1NewScaffoldedcontig_1007      8471   8709  (21698) + CR1-D2          LINE/CR1            4426   4673    (6)   1204  
  655   37.0  6.7  0.1  s_1_1NewScaffoldedcontig_1007     10237  10621  (19786) C CR1-E           LINE/CR1             (0)   4524   4082   1205  
   24    0.0  0.0  0.0  s_1_1NewScaffoldedcontig_1007     19087  19110  (11297) + AT_rich         Low_complexity         1     24    (0)   1206  
  265   15.9  0.0  2.2  s_1_1NewScaffoldedcontig_10070        1     45   (6505) + CR1-E           LINE/CR1            4466   4509   (15)   1207  
  427   18.0 14.7  3.5  s_1_1NewScaffoldedcontig_10070     2384   2534   (4016) + CR1-B2          LINE/CR1            4070   4237  (335)   1208  
  767   32.3  0.6  0.0  s_1_1NewScaffoldedcontig_10070     2540   2703   (3847) + CR1-B2          LINE/CR1            4345   4509   (15)   1208  
  234    0.0  0.0  0.0  s_1_1NewScaffoldedcontig_100700    1516   1541  (19054) + (CCTG)n         Simple_repeat          2     27    (0)   1209  
  204    6.7  0.0  0.0  s_1_1NewScaffoldedcontig_100700    5510   5539  (15056) + (CAAAA)n        Simple_repeat          2     31    (0)   1210  
  367   36.1 10.3  0.0  s_1_1NewScaffoldedcontig_100700    5749   5853  (14742) + CR1-E           LINE/CR1            4418   4532    (7)   1211  
   21    5.7  0.0  0.0  s_1_1NewScaffoldedcontig_100700    6330   6364  (14231) + AT_rich         Low_complexity         1     35    (0)   1212  
  986   25.8  5.1  2.9  s_1_1NewScaffoldedcontig_100700   10870  11234   (9361) + TguLTR5e        LTR/ERVL               1    348  (195)   1213  
  201   15.9  0.0  0.0  s_1_1NewScaffoldedcontig_100700   15770  15813   (4782) + A-rich          Low_complexity         1     44    (0)   1214  
   27    4.9  0.0  0.0  s_1_1NewScaffoldedcontig_100700   18664  18704   (1891) + AT_rich         Low_complexity         1     41    (0)   1215  
  283   12.7  1.4  8.7  s_1_1NewScaffoldedcontig_100703       1     69   (2522) + CR1-E           LINE/CR1            4461   4524    (0)   1216  
  433   32.6  1.5  0.0  s_1_1NewScaffoldedcontig_100704    1648   1782  (14308) C Eulor2C         DNA?                (22)    147     11   1217  
  264   32.5  8.7  5.2  s_1_1NewScaffoldedcontig_100704    2706   2877  (13213) + CR1-C2          LINE/CR1            4000   4177  (366)   1218  
  236   15.1  3.7  1.9  s_1_1NewScaffoldedcontig_100704    6075   6128   (9962) C CR1-H2          LINE/CR1            (22)   4790   4736   1219  
  324   25.0 16.2  0.0  s_1_1NewScaffoldedcontig_100704    8727   8794   (7296) C CR1-C3          LINE/CR1             (5)   4534   4456   1220  
   22    0.0  0.0  0.0  s_1_1NewScaffoldedcontig_100704   14115  14136   (1954) + AT_rich         Low_complexity         1     22    (0)   1221  
  205   19.1  0.0  0.0  s_1_1NewScaffoldedcontig_100704   14710  14751   (1339) + A-rich          Low_complexity         1     42    (0)   1222  
  834   17.4  0.0  0.0  s_1_1NewScaffoldedcontig_100704   15934  16071     (19) C CR1-E           LINE/CR1             (7)   4517   4380   1223  
 1621   22.0  0.6  1.5  s_1_1NewScaffoldedcontig_100706    2922   3253   (2307) + CR1-E           LINE/CR1            2283   2611 (1913)   1224 *
 6806   21.8  3.2  2.2  s_1_1NewScaffoldedcontig_100706    3250   4692    (868) + CR1-E           LINE/CR1            2750   4206  (318)   1224  
 3644   15.1  2.0  3.0  s_1_1NewScaffoldedcontig_100707    3072   3672   (7528) + TguLTR5d        LTR/ERVL               1    595    (0)   1225  
  248   20.8  1.9  0.0  s_1_1NewScaffoldedcontig_100707    6704   6756   (4444) C MIR_Aves1       SINE/MIR            (86)    178    125   1226  
 1016   27.0  2.8  7.2  s_1_1NewScaffoldedcontig_100707   10159  10623    (577) + GGLTR8B         LTR/ERVL               1    680  (391)   1227  
  514   13.5  3.3  3.3  s_1_1NewScaffoldedcontig_100707   10654  10745    (455) + GGLTR8B         LTR/ERVL             910   1001   (70)   1228  
  878   19.5  2.8  6.0  s_1_1NewScaffoldedcontig_100708    1122   1372   (2890) + GGLTR8B         LTR/ERVL             144    386  (685)   1229  
  737   18.9 12.2  0.0  s_1_1NewScaffoldedcontig_100708    2180   2327   (1935) C UCON16          Unknown             (56)    233     68   1230  
  180    0.0  0.0  0.0  s_1_1NewScaffoldedcontig_100708    2754   2773   (1489) + (TTTTG)n        Simple_repeat          2     21    (0)   1231  
 2596   21.7  2.7  1.7  s_1_1NewScaffoldedcontig_10071     7065   7724      (0) + CR1-E           LINE/CR1            3665   4331  (193)   1232  
  511   22.4  0.0  0.0  s_1_1NewScaffoldedcontig_100710       1    124   (1138) C CR1-F2          LINE/CR1           (101)   4466   4338   1233  
   32    0.0  0.0  0.0  s_1_1NewScaffoldedcontig_100714      25     56   (1587) + AT_rich         Low_complexity         1     32    (0)   1234  
  227   20.4  2.0  0.0  s_1_1NewScaffoldedcontig_100716    1237   1285   (3398) + (CA)n           Simple_repeat          2     51    (0)   1235  
   21    0.0  0.0  0.0  s_1_1NewScaffoldedcontig_100716    2189   2209   (2474) + AT_rich         Low_complexity         1     21    (0)   1236  
   24    0.0  0.0  0.0  s_1_1NewScaffoldedcontig_100716    3896   3919    (764) + AT_rich         Low_complexity         1     24    (0)   1237  
  207   10.0  0.0  0.0  s_1_1NewScaffoldedcontig_100716    4654   4683      (0) + (A)n            Simple_repeat          1     30    (0)   1238  
   24    0.0  0.0  0.0  s_1_1NewScaffoldedcontig_100718    1595   1618   (3834) + AT_rich         Low_complexity         1     24    (0)   1239  
  286   18.3  1.7  0.0  s_1_1NewScaffoldedcontig_100718    2791   2850   (2602) + TguLTR5d        LTR/ERVL             535    595    (0)   1240  
 3178   27.2  8.5  0.3  s_1_1NewScaffoldedcontig_10072     3922   4796  (32261) C CR1-Y2_Aves     LINE/CR1           (122)   3217   2272   1241  
  247   33.0  1.1  3.4  s_1_1NewScaffoldedcontig_10072    17945  18033  (19024) + CR1-B           LINE/CR1            4392   4464  (103)   1242  
  206   26.0  0.0  0.0  s_1_1NewScaffoldedcontig_10072    18206  18255  (18802) + T-rich          Low_complexity         1     50    (0)   1243  
   22    0.0  0.0  0.0  s_1_1NewScaffoldedcontig_10072    19409  19430  (17627) + AT_rich         Low_complexity         1     22    (0)   1244  
  555    4.3  0.0  0.0  s_1_1NewScaffoldedcontig_10072    20832  20901  (16156) + (TCCA)n         Simple_repeat          3     72    (0)   1245  
   22    0.0  0.0  0.0  s_1_1NewScaffoldedcontig_10072    22150  22171  (14886) + AT_rich         Low_complexity         1     22    (0)   1246  
   22    0.0  0.0  0.0  s_1_1NewScaffoldedcontig_10072    27490  27511   (9546) + AT_rich         Low_complexity         1     22    (0)   1247  
  244   20.8  1.9  0.0  s_1_1NewScaffoldedcontig_10072    31818  31870   (5187) + (CA)n           Simple_repeat          1     54    (0)   1248  
  446   24.9  8.8  5.8  s_1_1NewScaffoldedcontig_100723     849   1053   (7913) + GGLTR5A         LTR/ERVL               1    211  (384)   1249  
  292   23.8 11.9  0.0  s_1_1NewScaffoldedcontig_100723    5214   5297   (3669) + UCON1           Unknown              117    210   (26)   1250  
   24    3.2  0.0  0.0  s_1_1NewScaffoldedcontig_100723    5395   5425   (3541) + AT_rich         Low_complexity         1     31    (0)   1251  
  491   11.0  1.4  1.4  s_1_1NewScaffoldedcontig_100723    8893   8966      (0) C CR1-C4          LINE/CR1             (6)   4505   4432   1252  
  195    4.2  0.0  0.0  s_1_1NewScaffoldedcontig_100724    1467   1490   (1993) + (TTTC)n         Simple_repeat          1     24    (0)   1253  
  571   10.6  3.2  1.1  s_1_1NewScaffoldedcontig_100724    3389   3483      (0) C CR1-E           LINE/CR1             (2)   4522   4426   1254  
 4540   23.8  1.1  0.6  s_1_1NewScaffoldedcontig_100725    4582   5531    (195) C CR1-F2          LINE/CR1            (89)   4164   3211   1255  
   25    9.0  0.0  0.0  s_1_1NewScaffoldedcontig_100726    2052   2118    (273) + AT_rich         Low_complexity         1     67    (0)   1256  
  288   18.8  0.0  0.0  s_1_1NewScaffoldedcontig_100727       1     56    (800) C CR1-C2          LINE/CR1           (143)   4400   4337   1257  
 1817   20.7  0.0  0.8  s_1_1NewScaffoldedcontig_100729    3805   4155   (3698) + CR1-E           LINE/CR1            4167   4514   (10)   1258  
   21    3.6  0.0  0.0  s_1_1NewScaffoldedcontig_100729    5920   5947   (1906) + AT_rich         Low_complexity         1     28    (0)   1259  
   23    0.0  0.0  0.0  s_1_1NewScaffoldedcontig_100729    7057   7079    (774) + AT_rich         Low_complexity         1     23    (0)   1260  
   21    0.0  0.0  0.0  s_1_1NewScaffoldedcontig_100732     251    271   (1541) + AT_rich         Low_complexity         1     21    (0)   1261  
  200   44.8  0.0  1.7  s_1_1NewScaffoldedcontig_100733    4584   4642    (249) + (TA)n           Simple_repeat          1     58    (0)   1262  
  200   27.9  0.0  0.0  s_1_1NewScaffoldedcontig_100734    1361   1403   (2741) + polypyrimidine  Low_complexity         2     44    (0)   1263  
   29    0.0  0.0  0.0  s_1_1NewScaffoldedcontig_100736     231    259   (3193) + AT_rich         Low_complexity         1     29    (0)   1264  
   23    3.3  0.0  0.0  s_1_1NewScaffoldedcontig_100736    3126   3155    (297) + AT_rich         Low_complexity         1     30    (0)   1265  
  749   34.9  7.0  2.9  s_1_1NewScaffoldedcontig_100737     223    559    (227) + TguLTR5e        LTR/ERVL              11    332  (211)   1266  
  875   37.7  0.0  0.0  s_1_1NewScaffoldedcontig_100737     567    786      (0) C CR1-E           LINE/CR1             (0)   4524   4305   1267  
 2618   23.1  0.6  0.6  s_1_1NewScaffoldedcontig_100738    1101   1623    (402) C CR1-F2          LINE/CR1             (8)   4245   3723   1268  
  829   20.8  0.5  7.8  s_1_1NewScaffoldedcontig_100738    1759   2023      (2) C TguLTR5d        LTR/ERVL             (4)    591    302   1269  
  183    4.2  0.0  0.0  s_1_1NewScaffoldedcontig_10074     4960   4983  (11514) + (T)n            Simple_repeat          1     24    (0)   1270  
  488   39.4  0.0  0.0  s_1_1NewScaffoldedcontig_10074     9142   9278   (7219) + CR1-D2          LINE/CR1            4433   4569  (110)   1271  
   25    0.0  0.0  0.0  s_1_1NewScaffoldedcontig_10074    14538  14562   (1935) + AT_rich         Low_complexity         1     25    (0)   1272  
  249   19.8  2.4  1.2  s_1_1NewScaffoldedcontig_100740    3906   3987   (2061) + T-rich          Low_complexity         1     83    (0)   1273  
  243   18.6  0.0  0.0  s_1_1NewScaffoldedcontig_100742    5259   5301      (1) C CR1-C4          LINE/CR1            (14)   4497   4455   1274  
  581    7.7  2.6  0.0  s_1_1NewScaffoldedcontig_100743       1     78   (2432) + CR1-C4          LINE/CR1            4427   4506    (5)   1275 *
 1414   22.3  9.1  7.3  s_1_1NewScaffoldedcontig_100743      75    983   (1527) C GGLTR8B         LTR/ERVL           (105)    966      1   1276  
  360   27.2  6.1  8.1  s_1_1NewScaffoldedcontig_100743    2353   2500     (10) C TguLTR5d        LTR/ERVL             (0)    595    451   1277  
  232    7.1  0.0  0.0  s_1_1NewScaffoldedcontig_100749    6823   6850   (7507) + GGLTR12C        LTR/ERVL             565    592  (195)   1278  
 3057   20.5  1.2  0.7  s_1_1NewScaffoldedcontig_100749    6937   7501   (6856) C CR1-E           LINE/CR1             (9)   4515   3948   1279  
  323   28.1  7.1  2.9  s_1_1NewScaffoldedcontig_100749    7534   7699   (6658) + TguLTR5d        LTR/ERVL              30    203  (395)   1280  
  467   21.5  0.0  1.1  s_1_1NewScaffoldedcontig_100749    8199   8292   (6065) C CR1-E           LINE/CR1            (39)   4485   4393   1281  
 1983   23.9  2.2  2.6  s_1_1NewScaffoldedcontig_100750    1581   2032   (4688) + CR1-F2          LINE/CR1            3795   4244    (9)   1282  
  452   12.1  1.5  0.0  s_1_1NewScaffoldedcontig_100750    2747   2812   (3908) C CR1-C2          LINE/CR1             (7)   4536   4470   1283  
  667   27.6  0.6  0.6  s_1_1NewScaffoldedcontig_100750    5240   5414   (1306) C CR1-E           LINE/CR1          (1975)   2549   2375   1284  
 1186   31.0  5.6  0.0  s_1_1NewScaffoldedcontig_100751       1    355    (291) C CR1-Y2_Aves     LINE/CR1          (1865)   1474   1100   1285  
  348   22.2  0.0  0.6  s_1_1NewScaffoldedcontig_100753    3109   3181   (1624) C CR1-Y2_Aves     LINE/CR1            (80)   3259   3195   1286  
  427   33.1  4.8  0.6  s_1_1NewScaffoldedcontig_100754    2042   2208   (1059) + CR1-C3          LINE/CR1            3849   4022  (517)   1287  
   24    3.2  0.0  0.0  s_1_1NewScaffoldedcontig_100754    2676   2706    (561) + AT_rich         Low_complexity         1     31    (0)   1288  
   22    5.6  0.0  0.0  s_1_1NewScaffoldedcontig_100755    1988   2023   (2165) + GC_rich         Low_complexity         1     36    (0)   1289  
  261   29.4  4.5  4.5  s_1_1NewScaffoldedcontig_100755    2105   2282   (1906) + (CTGGGG)n       Simple_repeat          1    178    (0)   1290  
  227   27.5  1.3  3.2  s_1_1NewScaffoldedcontig_100756      64    217   (2370) + (GCCTAA)n       Simple_repeat          4    154    (0)   1291 *
  390   20.7  0.0  5.3  s_1_1NewScaffoldedcontig_100756     143    331   (2256) + (CCCTAA)n       Simple_repeat          2    180    (0)   1292  
  234   20.7  4.1  1.2  s_1_1NewScaffoldedcontig_100756     434    604   (1983) + (CCCTAA)n       Simple_repeat          5    180    (0)   1293  
  585   19.5  0.0  5.4  s_1_1NewScaffoldedcontig_100756     656   1196   (1391) + (CCCTAA)n       Simple_repeat          1    511    (0)   1293  
  722   10.7  0.5  4.3  s_1_1NewScaffoldedcontig_100756    1594   1814    (773) + (CCCTAA)n       Simple_repeat          1    212    (0)   1294  
  298   21.9  2.6  9.3  s_1_1NewScaffoldedcontig_100756    2065   2200    (387) C TguLTR5e        LTR/ERVL           (289)    309    165   1295  
  332   20.4  3.7  2.5  s_1_1NewScaffoldedcontig_100756    2361   2521     (66) + (CCCTAA)n       Simple_repeat          6    168    (0)   1296  
  365   18.2  0.0  0.0  s_1_1NewScaffoldedcontig_100756    2522   2587      (0) + CR1-C3          LINE/CR1            2642   2707 (1832)   1297  
  621   21.3  5.3  3.0  s_1_1NewScaffoldedcontig_100759    2484   2652   (4850) + GGLTR8B         LTR/ERVL             804    976   (95)   1298  
 1249   21.1  6.5  0.0  s_1_1NewScaffoldedcontig_10076     4718   4992  (15913) C TguLTR5d        LTR/ERVL           (302)    293      1   1299  
  210   10.7  4.9  8.2  s_1_1NewScaffoldedcontig_10076    15332  15392   (5513) + T-rich          Low_complexity         1     59    (0)   1300  
  494   12.8  2.6  0.0  s_1_1NewScaffoldedcontig_10076    19430  19507   (1398) C CR1-D2          LINE/CR1             (8)   4671   4592   1301  
  257   10.3  0.0  0.0  s_1_1NewScaffoldedcontig_10076    20023  20061    (844) + GGERVL-A-int    LTR/ERVL            5179   5217  (698)   1302  
 2372   19.3  0.0  0.7  s_1_1NewScaffoldedcontig_100762    4844   5256      (1) C GGERVL-B-int    LTR/ERVL          (1173)   4232   3823   1303  
  208   18.2  2.9  2.9  s_1_1NewScaffoldedcontig_100763     149    216    (342) + T-rich          Low_complexity         3     70    (0)   1304  
  511   40.7  2.5  0.0  s_1_1NewScaffoldedcontig_100764      98    259   (1393) + CR1-C4          LINE/CR1            4345   4510    (1)   1305  
   23    3.3  0.0  0.0  s_1_1NewScaffoldedcontig_100765     317    346  (10482) + AT_rich         Low_complexity         1     30    (0)   1306  
   22    5.6  0.0  0.0  s_1_1NewScaffoldedcontig_100765    5178   5213   (5615) + AT_rich         Low_complexity         1     36    (0)   1307  
  457   21.5 19.1  0.7  s_1_1NewScaffoldedcontig_100765    5699   5834   (4994) C UCON4           Unknown            (125)    185     25   1308  
  762   18.2  1.4  0.7  s_1_1NewScaffoldedcontig_100766    1309   1452     (67) C CR1-E           LINE/CR1             (3)   4521   4377   1309  
  442   11.1  1.4  1.4  s_1_1NewScaffoldedcontig_100766    1447   1519      (0) C CR1-E           LINE/CR1             (0)   4524   4452   1310 *
   21    8.2  0.0  0.0  s_1_1NewScaffoldedcontig_100767    1849   1897  (11208) + AT_rich         Low_complexity         1     49    (0)   1311  
  236    9.1  0.0  0.0  s_1_1NewScaffoldedcontig_100767   10356  10388   (2717) C CR1-D           LINE/CR1             (7)   4671   4639   1312  
   21    0.0  0.0  0.0  s_1_1NewScaffoldedcontig_100767   12196  12216    (889) + AT_rich         Low_complexity         1     21    (0)   1313  
 1079   24.2  4.6  5.1  s_1_1NewScaffoldedcontig_100768     527    899   (5282) + GGLTR5A         LTR/ERVL               1    348  (195)   1314  
  232   28.2 14.1  0.0  s_1_1NewScaffoldedcontig_100768     993   1077   (5104) + TguLTR5d        LTR/ERVL             454    550   (45)   1315  
   21    3.6  0.0  0.0  s_1_1NewScaffoldedcontig_100769    2061   2088    (932) + AT_rich         Low_complexity         1     28    (0)   1316  
   21    0.0  0.0  0.0  s_1_1NewScaffoldedcontig_100769    2877   2897    (123) + AT_rich         Low_complexity         1     21    (0)   1317  
  689   13.5  0.0  0.0  s_1_1NewScaffoldedcontig_10077        1    104   (9002) + CR1-E           LINE/CR1            4415   4518    (6)   1318  
   28    7.9  0.0  0.0  s_1_1NewScaffoldedcontig_10077     7787   7849   (1257) + AT_rich         Low_complexity         1     63    (0)   1319  
   30    0.0  0.0  0.0  s_1_1NewScaffoldedcontig_100770    2891   2920   (9657) + AT_rich         Low_complexity         1     30    (0)   1320  
 1522   21.1  4.5  0.0  s_1_1NewScaffoldedcontig_100770    9729  10036   (2541) + CR1-E           LINE/CR1            3088   3409 (1115)   1321  
  522   10.3  0.0  0.0  s_1_1NewScaffoldedcontig_100772    1123   1209   (5934) + (CAAAG)n        Simple_repeat          1     87    (0)   1322  
  183   11.4  0.0  0.0  s_1_1NewScaffoldedcontig_100773       3     37  (11732) + (CAAA)n         Simple_repeat          2     36    (0)   1323  
   21    0.0  0.0  0.0  s_1_1NewScaffoldedcontig_100773    2632   2652   (9117) + AT_rich         Low_complexity         1     21    (0)   1324  
   22    3.5  0.0  0.0  s_1_1NewScaffoldedcontig_100773    4235   4263   (7506) + AT_rich         Low_complexity         1     29    (0)   1325  
  276   12.3  0.0  9.2  s_1_1NewScaffoldedcontig_100777       2     67   (1646) C CR1-Y2          LINE/CR1           (375)   4197   4150   1326 *
  601   20.0  1.7  0.0  s_1_1NewScaffoldedcontig_100777      64    187   (1526) C CR1-Y2          LINE/CR1           (506)   4061   3914   1326  
   26    5.0  0.0  0.0  s_1_1NewScaffoldedcontig_100778       5     44   (9121) + AT_rich         Low_complexity         1     40    (0)   1327  
  762   13.9  4.1  0.8  s_1_1NewScaffoldedcontig_100778    4600   4722   (4443) C CR1-E           LINE/CR1             (6)   4518   4392   1328  
   21    3.6  0.0  0.0  s_1_1NewScaffoldedcontig_100779    4260   4287    (782) + AT_rich         Low_complexity         1     28    (0)   1329  
  206   11.8  0.0  0.0  s_1_1NewScaffoldedcontig_10078     1022   1055  (12362) + (TG)n           Simple_repeat          1     34    (0)   1330  
  189    0.0  0.0  0.0  s_1_1NewScaffoldedcontig_10078     2642   2662  (10755) + (CAAAC)n        Simple_repeat          3     23    (0)   1331  
 1636   30.8  0.2  1.2  s_1_1NewScaffoldedcontig_100781    2522   2922  (10276) C CR1-E           LINE/CR1             (9)   4515   4119   1332  
  325   12.5  1.8  0.0  s_1_1NewScaffoldedcontig_100781    5282   5337   (7861) C CR1-E           LINE/CR1             (1)   4523   4467   1333  
  724   13.8  6.5  0.0  s_1_1NewScaffoldedcontig_100781    8412   8534   (4664) + CR1-E           LINE/CR1            4389   4519    (5)   1334  
  262   13.5  0.0  0.0  s_1_1NewScaffoldedcontig_100784    3547   3583   (2949) C CR1-E           LINE/CR1           (390)   4134   4098   1335  
 1084   18.0  0.0  0.0  s_1_1NewScaffoldedcontig_100784    6361   6532      (0) C CR1-E           LINE/CR1           (893)   3631   3460   1335  
  641   21.7  0.0  0.0  s_1_1NewScaffoldedcontig_100785     270    384   (2303) C CR1-D2          LINE/CR1            (13)   4666   4552   1336 *
 4976   20.8  4.4  1.2  s_1_1NewScaffoldedcontig_100785     382   1400   (1287) C CR1-D2          LINE/CR1           (266)   4412   3361   1336  
   36    2.3  0.0  0.0  s_1_1NewScaffoldedcontig_100785    1653   1695    (992) + AT_rich         Low_complexity         1     43    (0)   1337  
  284   23.5  2.3  2.3  s_1_1NewScaffoldedcontig_100786      21    107   (1506) C TguLTR5d        LTR/ERVL           (479)    116     30   1338  
  613   30.9  0.9  0.5  s_1_1NewScaffoldedcontig_100788     114    334    (506) C CR1-X           LINE/CR1          (1284)   2852   2631   1339 *
 1309   24.4  0.4  1.2  s_1_1NewScaffoldedcontig_100788     319    575    (265) C CR1-E           LINE/CR1          (1366)   3158   2904   1340  
  339   34.5  6.1  3.5  s_1_1NewScaffoldedcontig_10079      646    955   (2792) + CR1-C2          LINE/CR1            4078   4395  (148)   1341  
 2945   29.9  2.8  0.3  s_1_1NewScaffoldedcontig_100793       7    724      (0) + CR1-E           LINE/CR1            1683   2418 (2106)   1342  
  425   17.6  5.3  1.3  s_1_1NewScaffoldedcontig_100794    6001   6075      (0) + CR1-E           LINE/CR1            3998   4075  (449)   1343  
   21    7.1  0.0  0.0  s_1_1NewScaffoldedcontig_100795    2440   2481    (572) + AT_rich         Low_complexity         1     42    (0)   1344  
 1180   23.1  1.9  0.0  s_1_1NewScaffoldedcontig_100795    2794   3053      (0) C CR1-E           LINE/CR1             (8)   4516   4252   1345  
   23    0.0  0.0  0.0  s_1_1NewScaffoldedcontig_100796      64     86   (3761) + AT_rich         Low_complexity         1     23    (0)   1346  
  440    8.1  3.1  1.4  s_1_1NewScaffoldedcontig_100796    2387   2458   (1389) + CR1-E           LINE/CR1            4449   4556   (11)   1347  
  183    8.0  0.0  0.0  s_1_1NewScaffoldedcontig_10080     1181   1205  (46741) + (TTTG)n         Simple_repeat          2     26    (0)   1348  
 3879   16.0  3.1  1.0  s_1_1NewScaffoldedcontig_10080    22524  23230  (24716) C CR1-Y1_Aves     LINE/CR1             (1)   3338   2617   1349  
  207   25.5  0.0  0.0  s_1_1NewScaffoldedcontig_10080    26104  26154  (21792) + A-rich          Low_complexity         2     52    (0)   1350  
  755    2.1  0.0  1.1  s_1_1NewScaffoldedcontig_10080    27615  27708  (20238) + (TTTTC)n        Simple_repeat          2     94    (0)   1351  
  263    0.0  5.6  0.0  s_1_1NewScaffoldedcontig_10080    28201  28236  (19710) + CR1-E           LINE/CR1            4487   4524    (0)   1352  
  635   20.1  5.4  1.0  s_1_1NewScaffoldedcontig_10080    32100  32282  (15664) C CR1-Y4          LINE/CR1           (187)   3152   3004   1353  
  491   23.9 20.5  0.5  s_1_1NewScaffoldedcontig_10080    32289  32473  (15473) C CR1-G           LINE/CR1             (2)   4245   4081   1354  
 2926   23.3  8.7  0.1  s_1_1NewScaffoldedcontig_10080    33224  34030  (13916) C CR1-H           LINE/CR1           (214)   4598   3723   1355  
  383   24.2  0.0  3.2  s_1_1NewScaffoldedcontig_10080    34028  34121  (13825) C CR1-Y4          LINE/CR1           (358)   2981   2891   1353 *
  262   31.8  7.8  4.5  s_1_1NewScaffoldedcontig_10080    40533  40842   (7104) C CR1-C2          LINE/CR1           (166)   4646   4078   1356  
  279   15.7  0.0  0.0  s_1_1NewScaffoldedcontig_10080    43110  43160   (4786) + T-rich          Low_complexity         1     51    (0)   1357  
  241   31.6  1.3  0.0  s_1_1NewScaffoldedcontig_10080    46638  46716   (1230) C CR1-Y2_Aves     LINE/CR1             (8)   3331   3252   1358  
  324   21.7  1.2  0.0  s_1_1NewScaffoldedcontig_100801       1     83   (2778) C CR1-E           LINE/CR1           (201)   4323   4240   1359  
  589   18.6  9.3  0.0  s_1_1NewScaffoldedcontig_100803       1    129   (9243) C TguLTR5d        LTR/ERVL           (454)    141      1   1360  
  800   18.8  1.9  1.3  s_1_1NewScaffoldedcontig_100803     133    288   (9084) C CR1-D2          LINE/CR1           (151)   4528   4372   1361  
  252    0.0  0.0  0.0  s_1_1NewScaffoldedcontig_100803    7517   7544   (1828) + (CAAAC)n        Simple_repeat          2     29    (0)   1362  
  731   17.6  0.0  0.0  s_1_1NewScaffoldedcontig_100804    2725   2843    (114) + 5S              rRNA                   1    119    (2)   1363  
  409   25.9  0.9  1.8  s_1_1NewScaffoldedcontig_100804    2848   2957      (0) + CR1-E           LINE/CR1            2857   2965 (1559)   1364  
  445   16.9  1.2  1.2  s_1_1NewScaffoldedcontig_100805      35    118    (738) + CR1-E           LINE/CR1            4434   4517    (7)   1365 *
 4107   20.5  3.2  0.0  s_1_1NewScaffoldedcontig_100805     117    856      (0) C CR1-E           LINE/CR1           (572)   3952   3189   1366  
  362   23.1  2.8  0.9  s_1_1NewScaffoldedcontig_100807       2    110   (2560) C CR1-Y2          LINE/CR1           (501)   4013   3903   1367  
  370   17.9  0.0  0.0  s_1_1NewScaffoldedcontig_100807    2604   2670      (0) C CR1AVI          LINE/CR1             (1)    720    654   1368  
  361   13.0  0.0  0.0  s_1_1NewScaffoldedcontig_100808    5296   5349      (0) + CR1-E           LINE/CR1            4171   4224  (300)   1369  
   24    0.0  0.0  0.0  s_1_1NewScaffoldedcontig_100809       3     26   (3592) + AT_rich         Low_complexity         1     24    (0)   1370  
 1612   24.5  6.8  0.8  s_1_1NewScaffoldedcontig_100809    2122   2520   (1098) C CR1-H           LINE/CR1            (17)   4795   4373   1371  
  249   18.6  0.0  0.0  s_1_1NewScaffoldedcontig_10081    19302  19344  (14426) C CR1-X           LINE/CR1            (12)   4124   4082   1372  
  195    6.9  0.0  0.0  s_1_1NewScaffoldedcontig_10081    25629  25657   (8113) + (CAAAAA)n       Simple_repeat          6     34    (0)   1373  
   27    0.0  0.0  0.0  s_1_1NewScaffoldedcontig_10081    30336  30362   (3408) + AT_rich         Low_complexity         1     27    (0)   1374  
 1654   15.4 11.9  1.6  s_1_1NewScaffoldedcontig_100811    1487   1796     (23) + TguLTR5d        LTR/ERVL               1    342  (253)   1375  
 5146   18.9  1.1  3.3  s_1_1NewScaffoldedcontig_100812    2368   3312   (2499) C CR1-E           LINE/CR1            (91)   4433   3510   1376  
  193    0.0  9.4  0.0  s_1_1NewScaffoldedcontig_100813       1     32    (511) + (TCTA)n         Simple_repeat          2     36    (0)   1377  
  339   19.8  1.4  0.0  s_1_1NewScaffoldedcontig_100813     261    337    (206) + CR1-B2          LINE/CR1            4029   4130  (442)   1378  
  185    0.0  0.0  3.9  s_1_1NewScaffoldedcontig_100814    2154   2179    (744) + (GAA)n          Simple_repeat          3     27    (0)   1379  
  266   19.6  0.0  0.0  s_1_1NewScaffoldedcontig_100815       2     52   (1942) + CR1-E           LINE/CR1            4467   4517    (7)   1380  
  256    4.8  2.3  2.3  s_1_1NewScaffoldedcontig_100815     533    575   (1419) + (TCCC)n         Simple_repeat          2     44    (0)   1381  
  265   17.1  1.4  4.1  s_1_1NewScaffoldedcontig_100815    1915   1987      (7) + CR1-C2          LINE/CR1            3851   3921  (622)   1382  
  332   16.0  0.0  0.0  s_1_1NewScaffoldedcontig_100817       1     50   (6935) C CR1-C4          LINE/CR1            (20)   4491   4442   1383  
  234   35.8  3.2  0.8  s_1_1NewScaffoldedcontig_100817    6670   6793    (192) + CR1-Y2_Aves     LINE/CR1            2384   2510  (829)   1384  
  617   25.2 17.2  0.4  s_1_1NewScaffoldedcontig_100818    1301   1527    (556) C CR1-Y2_Aves     LINE/CR1           (267)   3072   2808   1385  
  353   23.2  2.6  4.3  s_1_1NewScaffoldedcontig_100819    4368   4484    (300) C TguLTR5e        LTR/ERVL           (290)    308    194   1386  
 1056   22.2  0.3  0.1  s_1_1NewScaffoldedcontig_10082       25    237  (10416) + CR1-E           LINE/CR1            3335   3521 (1003)   1387  
   21    0.0  0.0  0.0  s_1_1NewScaffoldedcontig_10082     1305   1325   (9328) + AT_rich         Low_complexity         1     21    (0)   1388  
  854   22.0  1.5  1.5  s_1_1NewScaffoldedcontig_10082     6581   6783   (3870) C CR1-E           LINE/CR1           (242)   4282   4080   1389  
  214   25.3  4.2  0.0  s_1_1NewScaffoldedcontig_10082     7442   7536   (3117) + (TA)n           Simple_repeat          1     99    (0)   1390  
   23    0.0  0.0  0.0  s_1_1NewScaffoldedcontig_10082     9776   9798    (855) + AT_rich         Low_complexity         1     23    (0)   1391  
   25    0.0  0.0  0.0  s_1_1NewScaffoldedcontig_100823     110    134  (15027) + AT_rich         Low_complexity         1     25    (0)   1392  
  757   21.1  0.0  0.0  s_1_1NewScaffoldedcontig_100823   11585  11726   (3435) C CR1-Y           LINE/CR1          (1314)   3199   3058   1393  
  347   24.4  0.0  0.0  s_1_1NewScaffoldedcontig_100824    2633   2710   (2698) + CR1-C4          LINE/CR1            4377   4454   (57)   1394  
  351   31.7  4.5  2.7  s_1_1NewScaffoldedcontig_100826    6366   6584  (19753) C CR1-Y2          LINE/CR1            (92)   3247   3089   1395  
 1199   19.4  7.9  0.0  s_1_1NewScaffoldedcontig_100826    9923  10175  (16162) + CR1-C4          LINE/CR1            4233   4505    (6)   1396  
   22    0.0  0.0  0.0  s_1_1NewScaffoldedcontig_100826   11909  11930  (14407) + AT_rich         Low_complexity         1     22    (0)   1397  
  238   25.5  9.4  2.9  s_1_1NewScaffoldedcontig_100826   14478  14584  (11753) + CR1-Y2_Aves     LINE/CR1            3223   3334    (5)   1398  
 1167   23.3  6.3 11.2  s_1_1NewScaffoldedcontig_100826   21426  21792   (4545) + GGLTR5A         LTR/ERVL               1    349  (194)   1399  
  225    0.0  0.0  0.0  s_1_1NewScaffoldedcontig_100826   21842  21866   (4471) + (TTA)n          Simple_repeat          1     25    (0)   1400  
  259   26.4  6.1 11.2  s_1_1NewScaffoldedcontig_100826   21914  22011   (4326) + GGLTR5A         LTR/ERVL             451    543    (0)   1399  
  207   20.0  0.0  2.0  s_1_1NewScaffoldedcontig_100826   23038  23088   (3249) + (CAA)n          Simple_repeat          2     51    (0)   1401  
  319   30.6  3.5  0.0  s_1_1NewScaffoldedcontig_100831    1445   1529      (0) C CR1-E           LINE/CR1            (11)   4513   4426   1402  
  288    0.0  0.0  0.0  s_1_1NewScaffoldedcontig_100832       1     32    (780) + (T)n            Simple_repeat          1     32    (0)   1403  
  287   22.2  3.2  4.3  s_1_1NewScaffoldedcontig_100834    5937   6030    (455) C GGLTR8A         LTR/ERVL           (966)     98      6   1404  
   21    5.7  0.0  0.0  s_1_1NewScaffoldedcontig_100835    3061   3095   (3225) + AT_rich         Low_complexity         1     35    (0)   1405  
   24    6.7  0.0  0.0  s_1_1NewScaffoldedcontig_100835    3554   3598   (2722) + AT_rich         Low_complexity         1     45    (0)   1406  
  648   22.7  3.9  0.0  s_1_1NewScaffoldedcontig_100835    3635   3762   (2558) + CR1-E           LINE/CR1            4105   4237  (287)   1407  
   22    0.0  0.0  0.0  s_1_1NewScaffoldedcontig_100835    6267   6288     (32) + AT_rich         Low_complexity         1     22    (0)   1408  
 1287   16.8  0.2  0.5  s_1_1NewScaffoldedcontig_100839    2209   2451   (3038) + CR1-E           LINE/CR1            4268   4524    (0)   1409  
  236   32.4  7.8  0.0  s_1_1NewScaffoldedcontig_10084     1848   1949  (37913) + AmnSINE1        SINE/Deu             220    329  (246)   1410  
  240   24.6  3.0  3.0  s_1_1NewScaffoldedcontig_10084     2055   2121  (37741) + AmnSINE1        SINE/Deu             500    566    (9)   1410  
 1474   18.8  0.4  0.4  s_1_1NewScaffoldedcontig_10084    21582  21838  (18024) C CR1-E           LINE/CR1             (2)   4522   4266   1411  
 1083   14.6  0.5  0.0  s_1_1NewScaffoldedcontig_10084    32968  33381   (6481) + (TCCA)n         Simple_repeat          1    415    (0)   1412  
  378   12.9  0.0  0.0  s_1_1NewScaffoldedcontig_10084    33474  33535   (6327) + (TCCA)n         Simple_repeat          1     62    (0)   1413  
   22    8.8  0.0  0.0  s_1_1NewScaffoldedcontig_10084    34754  34810   (5052) + AT_rich         Low_complexity         1     57    (0)   1414  
  297   29.1  1.5  0.7  s_1_1NewScaffoldedcontig_10084    35658  35792   (4070) + (TA)n           Simple_repeat          1    136    (0)   1415  
  216    0.0  0.0  0.0  s_1_1NewScaffoldedcontig_10084    36722  36745   (3117) + (TCTA)n         Simple_repeat          2     25    (0)   1416  
  220   18.6  0.0  4.8  s_1_1NewScaffoldedcontig_100840     308    369    (727) + C-rich          Low_complexity         2     60    (0)   1417  
  270   18.9  1.2  0.0  s_1_1NewScaffoldedcontig_100840     462    630    (466) + GA-rich         Low_complexity         2    172    (0)   1418  
  182    9.1  0.0  2.9  s_1_1NewScaffoldedcontig_100840    1004   1037     (59) + (CATTT)n        Simple_repeat          3     35    (0)   1419  
  243   12.1  0.0  0.0  s_1_1NewScaffoldedcontig_100841    3188   3220   (6163) + CR1-D2          LINE/CR1            4068   4100  (579)   1420  
  596   12.5  0.0  0.0  s_1_1NewScaffoldedcontig_100841    3325   3412   (5971) + CR1-E           LINE/CR1            3817   3904  (620)   1421  
  651   11.0  4.0  1.0  s_1_1NewScaffoldedcontig_100841    8447   8547    (836) + CR1-E           LINE/CR1            4406   4509   (15)   1421  
  390   25.0  4.8  0.8  s_1_1NewScaffoldedcontig_100843      11    135   (1473) C CR1-E           LINE/CR1           (228)   4296   4167   1422  
  243    6.8  8.3  0.1  s_1_1NewScaffoldedcontig_100843     239    283   (1325) C CR1-Y4          LINE/CR1            (17)   3322   3285   1423  
  559   22.3  0.0  0.0  s_1_1NewScaffoldedcontig_100845    1055   1157     (47) + CR1-E           LINE/CR1            3461   3563  (961)   1424  
  180    0.0  0.0  0.0  s_1_1NewScaffoldedcontig_100846       1     20  (10779) + (A)n            Simple_repeat          1     20    (0)   1425  
   21    0.0  0.0  0.0  s_1_1NewScaffoldedcontig_100846    1343   1363   (9436) + AT_rich         Low_complexity         1     21    (0)   1426  
  258   17.9  5.1  1.3  s_1_1NewScaffoldedcontig_100846    6761   6839   (3960) + (TA)n           Simple_repeat          2     83    (0)   1427  
  214   17.1  0.0  2.8  s_1_1NewScaffoldedcontig_100847    1351   1422   (6230) + A-rich          Low_complexity         2     71    (0)   1428  
  433    3.2 17.7  0.0  s_1_1NewScaffoldedcontig_100848       1     62   (3455) + CR1-C3          LINE/CR1            4456   4528   (11)   1429  
  371   14.1  0.0  3.0  s_1_1NewScaffoldedcontig_100849       3     68    (883) C CR1-E           LINE/CR1           (816)   3708   3645   1430  
  305   41.3  2.7  0.0  s_1_1NewScaffoldedcontig_100849     877    951      (0) C CR1-C4          LINE/CR1             (7)   4504   4428   1431  
 1726   21.2  0.5  5.2  s_1_1NewScaffoldedcontig_10085     7000   7382  (59875) + CR1-Y2_Aves     LINE/CR1            2962   3326   (13)   1432  
 1563   19.9  4.3  0.3  s_1_1NewScaffoldedcontig_10085    19021  19323  (47934) C CR1-F2          LINE/CR1           (776)   3477   3163   1433  
  705   14.7  0.0  0.0  s_1_1NewScaffoldedcontig_10085    31048  31156  (36101) + CR1-E           LINE/CR1            4411   4519    (5)   1434  
 1184   24.8  2.4  0.0  s_1_1NewScaffoldedcontig_10085    33568  33817  (33440) + CR1-E           LINE/CR1            4262   4517    (7)   1435  
  827   18.0  6.2  0.0  s_1_1NewScaffoldedcontig_10085    37171  37331  (29926) + CR1-E           LINE/CR1            4354   4524    (0)   1436  
   23    3.3  0.0  0.0  s_1_1NewScaffoldedcontig_10085    40290  40319  (26938) + AT_rich         Low_complexity         1     30    (0)   1437  
  815   23.7  1.3  0.0  s_1_1NewScaffoldedcontig_10085    47506  47661  (19596) C CR1-E           LINE/CR1             (1)   4523   4366   1438  
  491   14.4 10.0  0.0  s_1_1NewScaffoldedcontig_10085    49586  49675  (17582) + CR1-E           LINE/CR1            4419   4517    (7)   1439  
  675   22.1  4.5  0.0  s_1_1NewScaffoldedcontig_10085    66037  66190   (1067) + CR1-E           LINE/CR1            4092   4252  (272)   1440  
  266   16.3  2.0  0.0  s_1_1NewScaffoldedcontig_10085    66185  66233   (1024) + CR1AVI          LINE/CR1             666    715    (6)   1441 *
  317   20.0  0.0  0.0  s_1_1NewScaffoldedcontig_10085    67203  67257      (0) + CR1-B2          LINE/CR1            4410   4464  (108)   1442  
   22    3.5  0.0  0.0  s_1_1NewScaffoldedcontig_100850    3308   3336     (66) + GC_rich         Low_complexity         1     29    (0)   1443  
  296   21.2  0.7  3.1  s_1_1NewScaffoldedcontig_100852      42    124   (1193) + CR1-H2          LINE/CR1            4720   4802   (10)   1444  
  960   24.0  1.0  0.0  s_1_1NewScaffoldedcontig_100854       1    204   (1612) C CR1-E           LINE/CR1            (55)   4469   4264   1445  
  206   29.7  0.0  4.8  s_1_1NewScaffoldedcontig_100854     784    928    (888) + (TA)n           Simple_repeat          2    139    (0)   1446  
  443   20.0  0.0  0.0  s_1_1NewScaffoldedcontig_100855       3     77   (3231) C CR1-E           LINE/CR1           (156)   4368   4294   1447  
   25    0.0  0.0  0.0  s_1_1NewScaffoldedcontig_100856    1041   1065   (2603) + AT_rich         Low_complexity         1     25    (0)   1448  
  240   16.3  0.0  0.0  s_1_1NewScaffoldedcontig_100857     721    763   (7841) + (TAA)n          Simple_repeat          1     43    (0)   1449  
 1934   28.7  1.2  0.8  s_1_1NewScaffoldedcontig_100857    1852   2350   (6254) + CR1-F2          LINE/CR1            3746   4246    (7)   1450  
 1613   33.4  5.2  6.5  s_1_1NewScaffoldedcontig_100859    7535   8014  (10243) + CR1-E           LINE/CR1            4045   4518    (6)   1451  
 1258   21.8  0.4  1.2  s_1_1NewScaffoldedcontig_100859   12202  12447   (5810) C CR1-E           LINE/CR1             (0)   4524   4281   1452  
 2873   18.2  5.3  0.8  s_1_1NewScaffoldedcontig_100859   16865  17391    (866) + CR1-E           LINE/CR1            3974   4524    (0)   1453  
   27    0.0  0.0  0.0  s_1_1NewScaffoldedcontig_100860    1106   1132   (4589) + AT_rich         Low_complexity         1     27    (0)   1454  
  205   21.1  5.3  0.0  s_1_1NewScaffoldedcontig_100860    2940   2996   (2725) + A-rich          Low_complexity         2     61    (0)   1455  
   21    0.0  0.0  0.0  s_1_1NewScaffoldedcontig_100860    5674   5694     (27) + AT_rich         Low_complexity         1     21    (0)   1456  
  621   31.5  6.9  2.4  s_1_1NewScaffoldedcontig_100861    2174   2420   (1624) C AmnSINE1        SINE/Deu           (317)    258      1   1457  
  314   16.7  0.0  0.0  s_1_1NewScaffoldedcontig_100862    2480   2527      (0) + CR1-D           LINE/CR1            4077   4124  (554)   1458  
   23    0.0  0.0  0.0  s_1_1NewScaffoldedcontig_100864    5419   5441   (3971) + AT_rich         Low_complexity         1     23    (0)   1459  
 3333   23.4  3.0  0.5  s_1_1NewScaffoldedcontig_100864    6492   7235   (2177) + CR1-D2          LINE/CR1            3804   4565  (114)   1460  
   26    3.0  0.0  0.0  s_1_1NewScaffoldedcontig_100864    9096   9128    (284) + AT_rich         Low_complexity         1     33    (0)   1461  
  961   26.5  5.0  8.1  s_1_1NewScaffoldedcontig_100865    2148   2504      (0) + GGLTR5A         LTR/ERVL               1    346  (197)   1462  
   25    8.3  0.0  0.0  s_1_1NewScaffoldedcontig_10087     1204   1263  (30415) + AT_rich         Low_complexity         1     60    (0)   1463  
  259   17.0  4.3  0.0  s_1_1NewScaffoldedcontig_10087     1870   1916  (29762) C GGLTR5B         LTR/ERVL           (417)    126     78   1464  
  564   17.3  6.0  7.3  s_1_1NewScaffoldedcontig_10087     3170   3319  (28359) + CR1-E           LINE/CR1            4171   4318  (206)   1465  
 1113   18.7  0.6  0.0  s_1_1NewScaffoldedcontig_10087     9342   9523  (22155) + CR1-E           LINE/CR1            4335   4517    (7)   1465  
  548   12.5  1.5  0.0  s_1_1NewScaffoldedcontig_10087    14518  14603  (17075) C CR1-B2          LINE/CR1             (7)   4565   4427   1466  
  224   19.4  3.2  0.0  s_1_1NewScaffoldedcontig_10087    19572  19633  (12045) + (TA)n           Simple_repeat          1     64    (0)   1467  
  290   16.7  0.0  1.8  s_1_1NewScaffoldedcontig_10087    21050  21104  (10574) C CR1-E           LINE/CR1            (15)   4509   4456   1468  
  705   20.2  7.6  4.7  s_1_1NewScaffoldedcontig_10087    26067  26237   (5441) C CR1-E           LINE/CR1           (181)   4343   4168   1468  
  278   23.8  3.2  0.0  s_1_1NewScaffoldedcontig_10087    29148  29210   (2468) C CR1-H           LINE/CR1            (18)   4794   4730   1469  
 2100   19.8  1.0  0.8  s_1_1NewScaffoldedcontig_10087    30380  30781    (897) C CR1-E           LINE/CR1            (10)   4514   4112   1470  
  449   17.1  0.0  0.0  s_1_1NewScaffoldedcontig_10087    31609  31678      (0) + CR1-D2          LINE/CR1            3637   3706  (973)   1471  
 1945   15.1  5.6  0.0  s_1_1NewScaffoldedcontig_100870       1    305   (5090) C TguLTR5d        LTR/ERVL           (237)    358     37   1472  
 4213   12.5  0.3  0.7  s_1_1NewScaffoldedcontig_100871    4646   5242   (2609) + TguLTR5d        LTR/ERVL               1    595    (0)   1473  
   27    0.0  0.0  0.0  s_1_1NewScaffoldedcontig_100872     138    164  (11077) + AT_rich         Low_complexity         1     27    (0)   1474  
  238   11.4  0.0  0.0  s_1_1NewScaffoldedcontig_100873       1     35   (2009) + CR1-D           LINE/CR1            4644   4678    (0)   1475  
  202   26.7  0.0  0.0  s_1_1NewScaffoldedcontig_100873     974   1048    (996) + T-rich          Low_complexity         4     78    (0)   1476  
  549   19.8  1.0  0.0  s_1_1NewScaffoldedcontig_100874       1    101   (6001) + CR1-E           LINE/CR1            4410   4511   (13)   1477  
  264    5.9  0.0  0.0  s_1_1NewScaffoldedcontig_100875    6034   6067  (18630) + (T)n            Simple_repeat          1     34    (0)   1478  
   24    3.2  0.0  0.0  s_1_1NewScaffoldedcontig_100875    9567   9597  (15100) + AT_rich         Low_complexity         1     31    (0)   1479  
  201   32.0  0.0  0.0  s_1_1NewScaffoldedcontig_100875   11946  12020  (12677) + (TA)n           Simple_repeat          2     76    (0)   1480  
   26    0.0  0.0  0.0  s_1_1NewScaffoldedcontig_100875   12060  12085  (12612) + AT_rich         Low_complexity         1     26    (0)   1481  
  255   12.5  0.0  0.0  s_1_1NewScaffoldedcontig_100875   21525  21564   (3133) + (A)n            Simple_repeat          1     40    (0)   1482  
   27    0.0  0.0  0.0  s_1_1NewScaffoldedcontig_100875   22037  22063   (2634) + AT_rich         Low_complexity         1     27    (0)   1483  
  235   21.8  2.2  4.4  s_1_1NewScaffoldedcontig_100875   22894  22984   (1713) + (CATATA)n       Simple_repeat          2     90    (0)   1484  
   23    3.3  0.0  0.0  s_1_1NewScaffoldedcontig_100878    6037   6066    (687) + AT_rich         Low_complexity         1     30    (0)   1485  
  520   23.0  1.8  0.9  s_1_1NewScaffoldedcontig_100878    6623   6752      (1) + CR1-E           LINE/CR1            4144   4283  (228)   1486  
  800   37.2  2.2  1.6  s_1_1NewScaffoldedcontig_100880      15    318    (650) + CR1-C4          LINE/CR1            4203   4509    (4)   1487  
 1586   20.1  1.0  1.0  s_1_1NewScaffoldedcontig_100881     826   1137      (6) C CR1-E           LINE/CR1             (1)   4523   4212   1488  
   21    5.7  0.0  0.0  s_1_1NewScaffoldedcontig_100882     656    690   (5971) + AT_rich         Low_complexity         1     35    (0)   1489  
  789   24.2  5.6  0.0  s_1_1NewScaffoldedcontig_100882    1412   1589   (5072) + GGLTR5A         LTR/ERVL             408    595    (0)   1490  
  210   26.6  2.3  3.9  s_1_1NewScaffoldedcontig_100886    1900   2028     (14) + (CGTG)n         Simple_repeat          3    129    (0)   1491  
  396   16.9  0.0  1.4  s_1_1NewScaffoldedcontig_100887     335    406   (1998) C CR1-E           LINE/CR1            (15)   4509   4439   1492  
  966   23.0  1.8  0.9  s_1_1NewScaffoldedcontig_100887     451    669   (1735) C CR1-E           LINE/CR1            (77)   4447   4227   1492  
  283   24.1  0.0  0.0  s_1_1NewScaffoldedcontig_100889      90    147   (1710) + TguLTR5d        LTR/ERVL             538    595    (0)   1493  
 4416   21.1  5.9  0.2  s_1_1NewScaffoldedcontig_10089      351   1242  (11596) C CR1-E           LINE/CR1             (0)   4524   3582   1494  
 2703   14.0  8.5  0.0  s_1_1NewScaffoldedcontig_10089    10930  11387   (1451) C CR1-Y1_Aves     LINE/CR1             (9)   3330   2834   1495  
  216   21.8  1.8  1.8  s_1_1NewScaffoldedcontig_10089    11979  12034    (804) + CT-rich         Low_complexity         5     60    (0)   1496  
 1235   18.8  0.0  0.0  s_1_1NewScaffoldedcontig_100891      13    209    (342) C GGERVL-B-int    LTR/ERVL          (1568)   3837   3641   1497  
  281   17.0  0.0  0.0  s_1_1NewScaffoldedcontig_100892     904    956    (893) + CR1-E           LINE/CR1            4278   4330  (194)   1498  
  269    2.8  0.0  2.7  s_1_1NewScaffoldedcontig_100892    1085   1121    (728) + CR1-E           LINE/CR1            4487   4522    (2)   1499  
 1035   25.7  0.4  0.4  s_1_1NewScaffoldedcontig_100893      18    255   (5698) C CR1-Y1_Aves     LINE/CR1           (534)   2805   2568   1500  
   27    0.0  0.0  0.0  s_1_1NewScaffoldedcontig_100893    4269   4295   (1658) + AT_rich         Low_complexity         1     27    (0)   1501  
  207   14.8  0.0  8.3  s_1_1NewScaffoldedcontig_100898      30    125    (485) + A-rich          Low_complexity         1     88    (0)   1502  
  485   17.9  0.0  0.0  s_1_1NewScaffoldedcontig_100899   14388  14471    (694) + CR1-G           LINE/CR1            3807   3890  (357)   1503  
  487   23.4 15.2  0.0  s_1_1NewScaffoldedcontig_100899   14472  14616    (549) + CR1-G           LINE/CR1            4071   4237   (10)   1503  
  267    3.9  0.0 10.3  s_1_1NewScaffoldedcontig_1009       477    563   (2736) + (CATCC)n        Simple_repeat          4     81    (0)   1504  
  328   16.9  0.0 10.7  s_1_1NewScaffoldedcontig_1009       575    733   (2566) + (CATCC)n        Simple_repeat          5    146    (0)   1504  
  510   30.4  0.9  0.9  s_1_1NewScaffoldedcontig_1009      2715   3062    (237) + CT-rich         Low_complexity         1    348    (0)   1505  
  591   29.4  1.2  0.6  s_1_1NewScaffoldedcontig_1009      3081   3299      (0) + C-rich          Low_complexity         1    220    (0)   1506  
   21    3.6  0.0  0.0  s_1_1NewScaffoldedcontig_10090     2957   2984   (6927) + AT_rich         Low_complexity         1     28    (0)   1507  
  225    0.0  0.0  0.0  s_1_1NewScaffoldedcontig_10090     3453   3477   (6434) + (CA)n           Simple_repeat          2     26    (0)   1508  
  445   20.9  0.1  0.5  s_1_1NewScaffoldedcontig_10090     4697   4782   (5129) + CR1-D2          LINE/CR1            4596   4672    (7)   1509  
 1101   26.6  3.8  9.6  s_1_1NewScaffoldedcontig_100901    2414   2963   (1726) + GGLTR5B         LTR/ERVL               1    518   (25)   1510  
  225   29.5  0.0  1.9  s_1_1NewScaffoldedcontig_100901    3370   3476   (1213) + (CAGAGA)n       Simple_repeat          6    110    (0)   1511  
 2395   22.9  2.3  0.2  s_1_1NewScaffoldedcontig_100901    4207   4687      (2) + GGERVL-C-int    LTR/ERVL            2528   3018 (2118)   1512  
  357    6.2  0.0  0.0  s_1_1NewScaffoldedcontig_100902    3550   3597      (0) + (TCCA)n         Simple_repeat          4     51    (0)   1513  
   21    0.0  0.0  0.0  s_1_1NewScaffoldedcontig_100903     526    546   (1827) + AT_rich         Low_complexity         1     21    (0)   1514  
  246   22.7  2.6  2.6  s_1_1NewScaffoldedcontig_100903    2282   2358     (15) + TguLTR5d        LTR/ERVL              30    106  (489)   1515  
  460   20.5  4.1  0.8  s_1_1NewScaffoldedcontig_100904       1    123   (1146) C CR1-E           LINE/CR1           (266)   4258   4132   1516  
  502   19.5  0.0  0.0  s_1_1NewScaffoldedcontig_100904    1183   1269      (0) C CR1-E           LINE/CR1            (16)   4508   4422   1517  
  207   27.0  1.6  0.0  s_1_1NewScaffoldedcontig_100906    1242   1304   (1285) + C-rich          Low_complexity         2     65    (0)   1518  
  202   25.0  0.0  0.0  s_1_1NewScaffoldedcontig_100907    2285   2328   (3320) + (TA)n           Simple_repeat          2     45    (0)   1519  
  222    3.7  0.0  0.0  s_1_1NewScaffoldedcontig_100907    2429   2455   (3193) + (TGG)n          Simple_repeat          2     28    (0)   1520  
 1817   27.3 11.7  5.2  s_1_1NewScaffoldedcontig_100908     465   1439    (332) + GGLTR8B         LTR/ERVL               1   1038   (33)   1521  
  180   16.3  0.0  0.0  s_1_1NewScaffoldedcontig_100909    7816   7858  (12759) + T-rich          Low_complexity         1     43    (0)   1522  
  288   24.3  7.7  3.7  s_1_1NewScaffoldedcontig_100909    9483   9638  (10979) C CR1-D           LINE/CR1            (19)   4659   4351   1523 *
  823   31.1 14.7  1.7  s_1_1NewScaffoldedcontig_100909    9622  10249  (10368) C CR1-Y2_Aves     LINE/CR1           (669)   2670   2302   1524  
  270   32.0  1.0  2.0  s_1_1NewScaffoldedcontig_100909   15657  15755   (4862) + CT-rich         Low_complexity         5    102    (0)   1525  
  276    3.0  0.0  0.0  s_1_1NewScaffoldedcontig_100909   18800  18832   (1785) + (CAAA)n         Simple_repeat          2     34    (0)   1526  
  288    0.0  0.0  0.0  s_1_1NewScaffoldedcontig_100909   19764  19795    (822) + (TAGA)n         Simple_repeat          3     34    (0)   1527  
   25    3.1  0.0  0.0  s_1_1NewScaffoldedcontig_100909   20111  20142    (475) + AT_rich         Low_complexity         1     32    (0)   1528  
  987   25.4  5.4  3.5  s_1_1NewScaffoldedcontig_100909   20195  20559     (58) + GGLTR5A         LTR/ERVL               1    348  (195)   1529  
  569   14.8  0.5  0.9  s_1_1NewScaffoldedcontig_10091      145    255   (1443) C CR1-C4          LINE/CR1             (6)   4505   4427   1530  
  869   30.9  5.7  7.0  s_1_1NewScaffoldedcontig_100911     714   1315   (2425) + TguLTR5d        LTR/ERVL               1    594    (1)   1531  
  286   40.4  5.6  5.0  s_1_1NewScaffoldedcontig_100915    3339   3526   (5624) C GGLTR5B         LTR/ERVL           (286)    309     94   1532  
  297    8.9  0.0  2.2  s_1_1NewScaffoldedcontig_100916       1     46   (2468) + CR1-E           LINE/CR1            4480   4524    (0)   1533  
  700   30.1  8.4  5.8  s_1_1NewScaffoldedcontig_100917    2398   2778      (5) C GGLTR5B         LTR/ERVL             (5)    538    148   1534  
   22    3.5  0.0  0.0  s_1_1NewScaffoldedcontig_100918     140    168   (3844) + AT_rich         Low_complexity         1     29    (0)   1535  
  455   17.5  1.2  0.0  s_1_1NewScaffoldedcontig_100919       1     80   (4235) + CR1-C4          LINE/CR1            4430   4510    (1)   1536  
   27    0.0  0.0  0.0  s_1_1NewScaffoldedcontig_100919     566    592   (3723) + AT_rich         Low_complexity         1     27    (0)   1537  
 2804   22.3  0.5  0.9  s_1_1NewScaffoldedcontig_100919    1991   2552   (1763) C CR1-D2          LINE/CR1            (13)   4666   4107   1538  
  365   11.8  2.8  4.2  s_1_1NewScaffoldedcontig_10092     1496   1566      (0) C CR1-E           LINE/CR1             (3)   4521   4452   1539  
  234   42.5  2.3  0.0  s_1_1NewScaffoldedcontig_100920       1     87   (1767) C CR1-X2          LINE/CR1           (436)   3702   3614   1540  
  198    0.0  0.0  0.0  s_1_1NewScaffoldedcontig_100922    1425   1446    (543) + (TG)n           Simple_repeat          1     22    (0)   1541  
   29    0.0  0.0  0.0  s_1_1NewScaffoldedcontig_100924       5     33    (543) + AT_rich         Low_complexity         1     29    (0)   1542  
  849   31.9  3.7  1.6  s_1_1NewScaffoldedcontig_100927    5725   5969      (3) + CR1-E           LINE/CR1            4168   4417  (107)   1543  
 2839   22.4  2.0  1.0  s_1_1NewScaffoldedcontig_100928      18    609     (12) C CR1-E           LINE/CR1            (56)   4468   3871   1544  
   22    0.0  0.0  0.0  s_1_1NewScaffoldedcontig_100929    1283   1304  (11487) + AT_rich         Low_complexity         1     22    (0)   1545  
  242   16.0  3.9  3.9  s_1_1NewScaffoldedcontig_100929    1686   1763  (11028) + T-rich          Low_complexity         3     80    (0)   1546  
   22    0.0  0.0  0.0  s_1_1NewScaffoldedcontig_100929    2175   2196  (10595) + AT_rich         Low_complexity         1     22    (0)   1547  
 5191   28.7  4.1  1.8  s_1_1NewScaffoldedcontig_100929    9631  10783   (2008) C CR1-Y1_Aves     LINE/CR1            (12)   3327   2149   1548  
   21    3.6  0.0  0.0  s_1_1NewScaffoldedcontig_100929   11454  11481   (1310) + AT_rich         Low_complexity         1     28    (0)   1549  
   23    0.0  0.0  0.0  s_1_1NewScaffoldedcontig_100929   12592  12614    (177) + AT_rich         Low_complexity         1     23    (0)   1550  
  234   21.4  0.0  0.0  s_1_1NewScaffoldedcontig_100929   12750  12791      (0) C CR1-Y2_Aves     LINE/CR1             (0)   3339   3298   1551  
  510   14.4  2.2  0.0  s_1_1NewScaffoldedcontig_10093        1     90   (7181) + CR1-E           LINE/CR1            4427   4518    (6)   1552  
   27    6.2  0.0  0.0  s_1_1NewScaffoldedcontig_10093     2504   2551   (4720) + GC_rich         Low_complexity         1     48    (0)   1553  
   22    8.8  0.0  0.0  s_1_1NewScaffoldedcontig_10093     2568   2624   (4647) + GC_rich         Low_complexity         1     57    (0)   1554  
  240   16.3  0.0  0.0  s_1_1NewScaffoldedcontig_10093     7227   7269      (2) C CR1-C4          LINE/CR1             (7)   4504   4462   1555  
  206   23.1  0.0  0.0  s_1_1NewScaffoldedcontig_100931    1309   1347   (8812) + (TATG)n         Simple_repeat          4     42    (0)   1556  
  223   18.6  0.0  6.7  s_1_1NewScaffoldedcontig_100931    5367   5441   (4718) + T-rich          Low_complexity         2     71    (0)   1557  
  357   29.1 11.9  0.8  s_1_1NewScaffoldedcontig_100931    8757   8874   (1285) C CR1-H           LINE/CR1            (21)   4791   4661   1558  
   24    0.0  0.0  0.0  s_1_1NewScaffoldedcontig_100932    1354   1377   (2919) + AT_rich         Low_complexity         1     24    (0)   1559  
  207    0.0  0.0  0.0  s_1_1NewScaffoldedcontig_100933     469    491   (3974) + (TTA)n          Simple_repeat          1     23    (0)   1560  
   21    0.0  0.0  0.0  s_1_1NewScaffoldedcontig_100933    3042   3062   (1403) + AT_rich         Low_complexity         1     21    (0)   1561  
   23    5.4  0.0  0.0  s_1_1NewScaffoldedcontig_100935    3833   3869  (14676) + AT_rich         Low_complexity         1     37    (0)   1562  
  596   13.0  1.0  1.0  s_1_1NewScaffoldedcontig_100935   12531  12631   (5914) + CR1-E           LINE/CR1            4424   4524    (0)   1563  
  210   12.8  0.0  0.0  s_1_1NewScaffoldedcontig_100935   18507  18545      (0) + (GGAA)n         Simple_repeat          4     42    (0)   1564  
  249    3.3  0.0  0.0  s_1_1NewScaffoldedcontig_100936    3231   3260   (6467) + (TTTTTG)n       Simple_repeat          2     31    (0)   1565  
  425   36.9  0.0  0.0  s_1_1NewScaffoldedcontig_100936    7262   7364   (2363) C CR1-C4          LINE/CR1           (153)   4358   4256   1566  
  225   36.2  0.0  0.0  s_1_1NewScaffoldedcontig_100936    7455   7534   (2193) + CR1-Y4          LINE/CR1            4300   4379  (136)   1567  
   23    0.0  0.0  0.0  s_1_1NewScaffoldedcontig_100937    2602   2624      (0) + AT_rich         Low_complexity         1     23    (0)   1568  
 1026   31.4  5.3  0.3  s_1_1NewScaffoldedcontig_100938   16456  16739   (1350) + CR1-H           LINE/CR1            4495   4792   (20)   1569  
  258   10.1  0.0  0.0  s_1_1NewScaffoldedcontig_100939     332    375   (2437) + CR1-E           LINE/CR1            4259   4316  (208)   1570  
  180    0.0  0.0  0.0  s_1_1NewScaffoldedcontig_100942   10453  10472   (1641) + (GTTTG)n        Simple_repeat          2     21    (0)   1571  
  267   18.4  0.0  0.0  s_1_1NewScaffoldedcontig_100943    1502   1550   (1328) C MIR_Aves1       SINE/MIR           (165)     99     51   1572  
  913   18.9  0.6  0.6  s_1_1NewScaffoldedcontig_100944    3434   3614   (5241) C CR1-E           LINE/CR1            (23)   4501   4321   1573  
 1518   24.8  3.7  0.3  s_1_1NewScaffoldedcontig_100944    4932   5283   (3572) C CR1-Y2_Aves     LINE/CR1          (2534)    805    442   1574  
  699   19.4  0.7  1.5  s_1_1NewScaffoldedcontig_100944    8720   8855      (0) + CR1-G           LINE/CR1            3647   3781  (466)   1575  
  728   16.8  0.0  0.0  s_1_1NewScaffoldedcontig_100945    5260   5384  (15212) + CR1-D2          LINE/CR1            4400   4524  (155)   1576  
   26    0.0  0.0  0.0  s_1_1NewScaffoldedcontig_100945    9361   9386  (11210) + AT_rich         Low_complexity         1     26    (0)   1577  
  292   17.3  0.0  0.0  s_1_1NewScaffoldedcontig_100945   12639  12690   (7906) + TguLTR5d        LTR/ERVL             544    595    (0)   1578  
   29    2.8  0.0  0.0  s_1_1NewScaffoldedcontig_100945   14247  14282   (6314) + AT_rich         Low_complexity         1     36    (0)   1579  
  518   31.2  0.7  0.0  s_1_1NewScaffoldedcontig_100945   15865  16018   (4578) C UCON31          Unknown            (142)    242     88   1580  
  286   24.4  3.2  3.2  s_1_1NewScaffoldedcontig_100945   18382  18474   (2122) + GGLTR5A         LTR/ERVL              54    146  (449)   1581  
   21    3.6  0.0  0.0  s_1_1NewScaffoldedcontig_100947    7065   7092  (12635) + AT_rich         Low_complexity         1     28    (0)   1582  
   23    0.0  0.0  0.0  s_1_1NewScaffoldedcontig_100947    9336   9358  (10369) + AT_rich         Low_complexity         1     23    (0)   1583  
  272    0.0  7.9  0.0  s_1_1NewScaffoldedcontig_100947   11671  11708   (8019) + (TTTTG)n        Simple_repeat          2     42    (0)   1584  
   24    5.3  0.0  0.0  s_1_1NewScaffoldedcontig_100947   13479  13516   (6211) + AT_rich         Low_complexity         1     38    (0)   1585  
  288   28.5  0.0  1.6  s_1_1NewScaffoldedcontig_100947   19283  19407    (320) + (TA)n           Simple_repeat          2    124    (0)   1586  
  632   24.9  4.3  7.4  s_1_1NewScaffoldedcontig_100949     629    858   (2592) C UCON12A         Unknown             (13)    356    134   1587  
  272    2.7  0.0  2.6  s_1_1NewScaffoldedcontig_10095     1450   1487  (34277) + (CATAA)n        Simple_repeat          2     38    (0)   1588  
  254   28.4  2.2  3.3  s_1_1NewScaffoldedcontig_10095     3183   3273  (32491) + TguLTR5d        LTR/ERVL              30    119  (476)   1589  
 3426   13.8  6.9  1.1  s_1_1NewScaffoldedcontig_10095    10421  10982  (24782) + TguLTR5d        LTR/ERVL               1    595    (0)   1590  
  506   25.7  5.7  2.3  s_1_1NewScaffoldedcontig_10095    10836  11010  (24754) C Z-REP           Satellite/macro   (5927)   4424   4244   1591 *
  207    0.0  0.0  0.0  s_1_1NewScaffoldedcontig_10095    12963  12985  (22779) + (CAAA)n         Simple_repeat          2     24    (0)   1592  
   22    0.0  0.0  0.0  s_1_1NewScaffoldedcontig_10095    25315  25336  (10428) + AT_rich         Low_complexity         1     22    (0)   1593  
  386   31.6  7.2  0.0  s_1_1NewScaffoldedcontig_10095    32690  32828   (2936) C LFSINE_Vert     SINE               (267)    192     44   1594  
   21    3.6  0.0  0.0  s_1_1NewScaffoldedcontig_10095    34839  34866    (898) + AT_rich         Low_complexity         1     28    (0)   1595  
 4766   23.8  1.9  0.8  s_1_1NewScaffoldedcontig_100950       1   1075   (4431) C CR1-Y1_Aves     LINE/CR1          (1384)   1955   1045   1596  
 2160   29.2  6.9  3.0  s_1_1NewScaffoldedcontig_100950    1078   2076   (3430) C CR1-Y2_Aves     LINE/CR1          (3009)   1515     48   1597  
   22    3.5  0.0  0.0  s_1_1NewScaffoldedcontig_100950    2417   2445   (3061) + AT_rich         Low_complexity         1     29    (0)   1598  
 3860   21.5  3.2  0.1  s_1_1NewScaffoldedcontig_100950    4622   5409     (97) C CR1-Y1_Aves     LINE/CR1             (6)   3333   2522   1599  
  555   13.9 10.9  0.0  s_1_1NewScaffoldedcontig_100950    5406   5506      (0) C CR1-Y1_Aves     LINE/CR1          (1250)   2089   1978   1599 *
 1808   26.5  5.1  5.1  s_1_1NewScaffoldedcontig_100952    1569   2092  (11844) + CR1-D2          LINE/CR1            3534   4117  (407)   1600  
   24    0.0  0.0  0.0  s_1_1NewScaffoldedcontig_100952    7603   7626   (6310) + AT_rich         Low_complexity         1     24    (0)   1601  
  326   21.9  0.7  1.2  s_1_1NewScaffoldedcontig_100953    6527   6608      (8) + CR1-C2          LINE/CR1             155    220  (501)   1602  
  517   11.4  2.5  0.0  s_1_1NewScaffoldedcontig_100955    1039   1117   (9816) C CR1-C4          LINE/CR1             (2)   4509   4429   1603  
   22    3.5  0.0  0.0  s_1_1NewScaffoldedcontig_100955    3615   3643   (7290) + AT_rich         Low_complexity         1     29    (0)   1604  
 2119   18.1  2.3  0.5  s_1_1NewScaffoldedcontig_100955    4070   4458   (6475) C CR1-D2          LINE/CR1             (6)   4673   4278   1605  
 5707   18.1  2.4  0.7  s_1_1NewScaffoldedcontig_100955    6041   7022   (3911) C CR1-E           LINE/CR1            (68)   4456   3458   1606  
  484   26.8  2.3  1.6  s_1_1NewScaffoldedcontig_100955    7286   7414   (3519) C CR1-Y2_Aves     LINE/CR1             (8)   3331   3202   1607  
  200    9.3  0.0  4.4  s_1_1NewScaffoldedcontig_100955    7644   7688   (3245) + (TTTG)n         Simple_repeat          2     44    (0)   1608  
  254   22.8  4.6  6.5  s_1_1NewScaffoldedcontig_100955    8251   8358   (2575) + TguLTR5d        LTR/ERVL               1    106  (489)   1609  
 4906   19.6  0.5  0.0  s_1_1NewScaffoldedcontig_100957       1    852   (8071) C CR1-E           LINE/CR1           (552)   3972   3117   1610  
  297   20.4  0.0  6.1  s_1_1NewScaffoldedcontig_100957    1546   1611   (7312) + TguLTR5d        LTR/ERVL             480    593    (2)   1611  
  567   16.2  4.7  0.9  s_1_1NewScaffoldedcontig_100957    3441   3546   (5377) + CR1-E           LINE/CR1            4396   4505   (19)   1612  
  389   14.5  1.6  0.0  s_1_1NewScaffoldedcontig_100957    3891   3952   (4971) + CR1-E           LINE/CR1            4460   4522    (2)   1613  
  372   14.8  1.6  0.0  s_1_1NewScaffoldedcontig_100957    4759   4819   (4104) C CR1-Y1_Aves     LINE/CR1             (0)   3339   3278   1614  
  240   38.1  1.9  2.5  s_1_1NewScaffoldedcontig_10096     4571   4729  (56795) + AmnSINE1        SINE/Deu             363    520   (55)   1615  
 1569   21.0 13.6  0.8  s_1_1NewScaffoldedcontig_10096     6726   7100  (54424) C CR1-H           LINE/CR1            (25)   4787   4365   1616  
  557   31.5  0.0  0.0  s_1_1NewScaffoldedcontig_10096     7277   7473  (54051) + GGERVL-A-int    LTR/ERVL            2392   2565 (3350)   1617  
   22    0.0  0.0  0.0  s_1_1NewScaffoldedcontig_10096    10393  10414  (51110) + AT_rich         Low_complexity         1     22    (0)   1618  
 1196   13.7  0.6  0.6  s_1_1NewScaffoldedcontig_10096    10614  10796  (50728) C CR1-E           LINE/CR1             (4)   4520   4338   1619  
  313   26.8 12.3  1.8  s_1_1NewScaffoldedcontig_10096    35711  35824  (25700) + CR1-B2          LINE/CR1            4376   4506   (66)   1620  
   24    3.2  0.0  0.0  s_1_1NewScaffoldedcontig_10096    36782  36812  (24712) + AT_rich         Low_complexity         1     31    (0)   1621  
   21    0.0  0.0  0.0  s_1_1NewScaffoldedcontig_10096    38782  38802  (22722) + AT_rich         Low_complexity         1     21    (0)   1622  
  236   28.7  1.1  1.1  s_1_1NewScaffoldedcontig_10096    43158  43252  (18272) + (TAA)n          Simple_repeat          2     96    (0)   1623  
  257   18.2  5.9  2.9  s_1_1NewScaffoldedcontig_10096    56291  56358   (5166) C CR1-C4          LINE/CR1             (5)   4506   4437   1624  
   25    3.1  0.0  0.0  s_1_1NewScaffoldedcontig_100960    1580   1611     (88) + AT_rich         Low_complexity         1     32    (0)   1625  
  250   13.2  0.0  0.0  s_1_1NewScaffoldedcontig_100961    6123   6160   (6274) C CR1-E           LINE/CR1             (6)   4518   4481   1626  
  861   10.6  0.0  4.8  s_1_1NewScaffoldedcontig_100962       3    191   (1912) + C-rich          Low_complexity         1    180    (0)   1627  
   21    0.0  0.0  0.0  s_1_1NewScaffoldedcontig_100963     877    897   (2962) + AT_rich         Low_complexity         1     21    (0)   1628  
  253    8.8  0.0  0.0  s_1_1NewScaffoldedcontig_100963    1911   1944   (1915) + TguLTR5e        LTR/ERVL               1     34  (564)   1629  
   22    0.0  0.0  0.0  s_1_1NewScaffoldedcontig_100964     127    148    (953) + GC_rich         Low_complexity         1     22    (0)   1630  
  274   24.1  0.0  4.4  s_1_1NewScaffoldedcontig_100964     517    607    (494) + (CTGGGG)n       Simple_repeat          1     87    (0)   1631  
   23    0.0  0.0  0.0  s_1_1NewScaffoldedcontig_100965      19     41  (21129) + AT_rich         Low_complexity         1     23    (0)   1632  
  211   20.4  0.0  0.0  s_1_1NewScaffoldedcontig_100965    5918   5966  (15204) + T-rich          Low_complexity         2     50    (0)   1633  
   29    4.7  0.0  0.0  s_1_1NewScaffoldedcontig_100965   11848  11890   (9280) + AT_rich         Low_complexity         1     43    (0)   1634  
  281   33.9  0.0  0.0  s_1_1NewScaffoldedcontig_100965   19788  19843   (1327) + T-rich          Low_complexity         1     56    (0)   1635  
   22    0.0  0.0  0.0  s_1_1NewScaffoldedcontig_100966     277    298   (2108) + GC_rich         Low_complexity         1     22    (0)   1636  
   23    3.3  0.0  0.0  s_1_1NewScaffoldedcontig_100967     562    591   (2355) + AT_rich         Low_complexity         1     30    (0)   1637  
 4399   22.9  1.9  0.3  s_1_1NewScaffoldedcontig_100967     820   1686   (1260) C CR1-E           LINE/CR1            (11)   4513   3634   1638  
  270    0.0  0.0  0.0  s_1_1NewScaffoldedcontig_10097      182    211   (3427) + (CAG)n          Simple_repeat          1     30    (0)   1639  
  798   25.7  4.4  1.6  s_1_1NewScaffoldedcontig_10097     1800   2048   (1590) C CR1-G           LINE/CR1             (0)   4247   3992   1640  
  243   19.1  0.0  0.0  s_1_1NewScaffoldedcontig_100970       1     47   (1008) C CR1-D           LINE/CR1           (255)   4423   4377   1641  
  238    9.4  0.0  0.0  s_1_1NewScaffoldedcontig_100970    1024   1055      (0) C CR1-E           LINE/CR1            (14)   4510   4479   1642  
 1184   25.0  2.5  0.4  s_1_1NewScaffoldedcontig_100971    3200   3440  (31060) + CR1-E           LINE/CR1            4279   4524    (0)   1643  
  528   28.3  8.6  2.4  s_1_1NewScaffoldedcontig_100971    4110   4319  (30181) + CR1-D2          LINE/CR1            4452   4674    (5)   1644  
   23    0.0  0.0  0.0  s_1_1NewScaffoldedcontig_100971    4403   4425  (30075) + AT_rich         Low_complexity         1     23    (0)   1645  
  337    7.8  5.9  0.0  s_1_1NewScaffoldedcontig_100971    5914   5964  (28536) C CR1-E           LINE/CR1             (6)   4518   4465   1646  
  237   37.8  4.6  0.0  s_1_1NewScaffoldedcontig_100971    6117   6267  (28233) + CR1-Y2_Aves     LINE/CR1            1665   1822 (1517)   1647  
  348   16.2  3.1  0.4  s_1_1NewScaffoldedcontig_100971    7088   7153  (27347) + CR1-H           LINE/CR1            4738   4786   (26)   1648  
  701   20.3  0.0  1.5  s_1_1NewScaffoldedcontig_100971   15378  15512  (18988) C CR1-H           LINE/CR1           (153)   4659   4527   1649  
   21    3.6  0.0  0.0  s_1_1NewScaffoldedcontig_100971   19547  19574  (14926) + AT_rich         Low_complexity         1     28    (0)   1650  
   26    3.0  0.0  0.0  s_1_1NewScaffoldedcontig_100971   20647  20679  (13821) + AT_rich         Low_complexity         1     33    (0)   1651  
   33    0.0  0.0  0.0  s_1_1NewScaffoldedcontig_100971   23653  23685  (10815) + AT_rich         Low_complexity         1     33    (0)   1652  
 1719   25.2  1.0  1.3  s_1_1NewScaffoldedcontig_100971   26889  27286   (7214) + CR1-F2          LINE/CR1            3848   4244    (9)   1653  
 1752   19.2  8.0  0.0  s_1_1NewScaffoldedcontig_100971   27396  27759   (6741) + CR1-Y4          LINE/CR1            3782   4174  (341)   1654  
  195    4.2  0.0  0.0  s_1_1NewScaffoldedcontig_100973    1156   1179   (1281) + (TTTG)n         Simple_repeat          1     24    (0)   1655  
   22    3.5  0.0  0.0  s_1_1NewScaffoldedcontig_100973    1808   1836    (624) + AT_rich         Low_complexity         1     29    (0)   1656  
  220   23.6  0.0  5.2  s_1_1NewScaffoldedcontig_100974    1861   1918    (251) + A-rich          Low_complexity         4     58    (0)   1657  
  243   11.4  0.0  0.0  s_1_1NewScaffoldedcontig_100975     390    433   (1526) + (A)n            Simple_repeat          1     44    (0)   1658  
   26    8.2  0.0  0.0  s_1_1NewScaffoldedcontig_100975    1812   1872     (87) + AT_rich         Low_complexity         1     61    (0)   1659  
  250   22.2  7.8 11.8  s_1_1NewScaffoldedcontig_100976    1674   1775    (141) + Z-REP           Satellite/macro     4271   4368 (5983)   1660  
  319   26.9  2.1  0.0  s_1_1NewScaffoldedcontig_100977    1236   1328      (7) + CR1-D           LINE/CR1            4378   4472  (206)   1661  
  290   16.2  0.4  0.0  s_1_1NewScaffoldedcontig_100978       3     62   (2111) C CR1-Y2          LINE/CR1           (546)   3978   3918   1662  
  250   20.7  0.0  0.0  s_1_1NewScaffoldedcontig_100978    2110   2167      (6) + CR1-C4          LINE/CR1            4247   4304  (207)   1663  
 2825   17.4  7.0  2.5  s_1_1NewScaffoldedcontig_100979    2619   3148     (82) C TguLTR5d        LTR/ERVL             (0)    595     42   1664  
  269   18.0  0.0  0.0  s_1_1NewScaffoldedcontig_100980    1169   1218      (1) + CR1-E           LINE/CR1            4190   4239  (285)   1665  
 1322   17.1  0.4  1.3  s_1_1NewScaffoldedcontig_100981    1988   2212   (8925) C CR1-E           LINE/CR1           (227)   4297   4075   1666  
  406   15.7  1.4  0.0  s_1_1NewScaffoldedcontig_100981    7066   7135   (4002) C CR1-Y1_Aves     LINE/CR1             (9)   3330   3260   1667  
  962   18.7 20.8  1.4  s_1_1NewScaffoldedcontig_100981    7202   7413   (3724) C CR1-Y1_Aves     LINE/CR1           (338)   3001   2749   1667  
  330   17.9  0.0  0.0  s_1_1NewScaffoldedcontig_100981    8436   8491   (2646) C CR1-C4          LINE/CR1            (47)   4464   4409   1668  
   22    3.5  0.0  0.0  s_1_1NewScaffoldedcontig_100982    1342   1370      (6) + AT_rich         Low_complexity         1     29    (0)   1669  
  449   25.6  7.3  2.4  s_1_1NewScaffoldedcontig_100984    1682   1805   (5184) C CR1-F2          LINE/CR1           (113)   4140   4011   1670  
 1477   22.3  0.8  1.1  s_1_1NewScaffoldedcontig_100984    2666   3024   (3965) C CR1-G           LINE/CR1            (94)   4153   3796   1671  
 1531   15.1  4.2  0.4  s_1_1NewScaffoldedcontig_100984    3672   3930   (3059) + TguLTR5d        LTR/ERVL             327    595    (0)   1672  
  240   19.7 12.7  0.0  s_1_1NewScaffoldedcontig_100987    3595   3665      (0) + CR1-E           LINE/CR1            4192   4271  (253)   1673  
 1428   17.4  0.8  2.4  s_1_1NewScaffoldedcontig_100988       1    253   (2335) + CR1-E           LINE/CR1            4275   4523    (1)   1674  
   29    4.7  0.0  0.0  s_1_1NewScaffoldedcontig_100988     375    417   (2171) + AT_rich         Low_complexity         1     43    (0)   1675  
   22    0.0  0.0  0.0  s_1_1NewScaffoldedcontig_100988    1514   1535   (1053) + AT_rich         Low_complexity         1     22    (0)   1676  
  347   14.9  6.4  5.1  s_1_1NewScaffoldedcontig_100989     650    727   (5589) C CR1-C4          LINE/CR1            (11)   4500   4422   1677  
 3969   14.7  0.2  0.7  s_1_1NewScaffoldedcontig_100989    2993   3588   (2728) + TguLTR5d        LTR/ERVL               1    593    (2)   1678  
  596   20.9  2.9  2.5  s_1_1NewScaffoldedcontig_10099     4434   4581  (14486) C CR1-Y2          LINE/CR1            (34)   4490   4323   1679  
  290   17.4  0.0  0.0  s_1_1NewScaffoldedcontig_10099     7547   7592  (11475) C CR1-C4          LINE/CR1           (127)   4384   4339   1680  
  614   13.6  0.0  0.0  s_1_1NewScaffoldedcontig_10099     9756   9843   (9224) C CR1-E           LINE/CR1           (498)   4026   3939   1681  
  427   16.8  1.9  5.6  s_1_1NewScaffoldedcontig_10099    10543  10649   (8418) + TguLTR5d        LTR/ERVL               8    110  (485)   1682  
  222    9.1  0.0  0.0  s_1_1NewScaffoldedcontig_10099    16818  16850   (2217) + (GGA)n          Simple_repeat          1     33    (0)   1683  
  225   36.2  0.0  3.0  s_1_1NewScaffoldedcontig_10099    17209  17376   (1691) + CT-rich         Low_complexity         2    164    (0)   1684  
  186   18.9  0.0  0.0  s_1_1NewScaffoldedcontig_100990      71    107   (9925) + (TATG)n         Simple_repeat          2     38    (0)   1685  
 3943   18.0  7.3  0.0  s_1_1NewScaffoldedcontig_100990    2477   3187   (6845) C CR1-E           LINE/CR1           (164)   4360   3598   1686  
 1397   15.6  1.9  0.0  s_1_1NewScaffoldedcontig_100992       1    211   (1065) C CR1-E           LINE/CR1           (419)   4105   3891   1687  
  394   18.6  9.3  0.0  s_1_1NewScaffoldedcontig_100993       1     86   (3277) + CR1-E           LINE/CR1            4426   4519    (5)   1688  
  626   27.9  0.7  0.0  s_1_1NewScaffoldedcontig_100993    3224   3363      (0) + CR1-E           LINE/CR1            4377   4517    (7)   1689  
  354   29.6  0.8  0.4  s_1_1NewScaffoldedcontig_100994       1    254   (3282) + (TA)n           Simple_repeat          1    255    (0)   1690  
 1876   25.6 14.3  0.6  s_1_1NewScaffoldedcontig_100995    2580   3125   (1956) C CR1-D2          LINE/CR1            (13)   4666   4046   1691  
  887   24.1 13.3  5.7  s_1_1NewScaffoldedcontig_100997    2736   3298   (1192) + GGLTR8B         LTR/ERVL              70    806  (258)   1692  
  509   23.6  6.9  0.0  s_1_1NewScaffoldedcontig_100997    3321   3464   (1026) + GGLTR8B         LTR/ERVL             801    954  (110)   1692  
  266   34.5  1.1  1.1  s_1_1NewScaffoldedcontig_100997    3469   3556    (934) + TguLTR5e        LTR/ERVL             511    598    (0)   1693  
  236   11.8  0.0  0.0  s_1_1NewScaffoldedcontig_100999       3     36   (1272) C CR1-C3          LINE/CR1           (360)   4179   4146   1694  
  855   23.1  1.7  0.5  s_1_1NewScaffoldedcontig_100999      51    247   (1061) + CR1-E           LINE/CR1            4316   4530    (9)   1695  
  331   50.0  0.0  0.0  s_1_1NewScaffoldedcontig_101        728    829  (43081) + C-rich          Low_complexity         4    105    (0)   1696  
   31    0.0  0.0  0.0  s_1_1NewScaffoldedcontig_101       6746   6776  (37134) + AT_rich         Low_complexity         1     31    (0)   1697  
  553   35.4 18.8  1.2  s_1_1NewScaffoldedcontig_101      19907  20066  (23844) C CR1-C2          LINE/CR1             (5)   4538   4351   1698  
   22    0.0  0.0  0.0  s_1_1NewScaffoldedcontig_101      33070  33091  (10819) + AT_rich         Low_complexity         1     22    (0)   1699  
  478   13.9  0.0  1.4  s_1_1NewScaffoldedcontig_101      36407  36479   (7431) + CR1-E           LINE/CR1            4446   4517    (7)   1700  
  213   17.8  0.0  0.0  s_1_1NewScaffoldedcontig_101      43679  43723    (187) + T-rich          Low_complexity         1     45    (0)   1701  
   26    0.0  0.0  0.0  s_1_1NewScaffoldedcontig_1010      2110   2135  (11107) + AT_rich         Low_complexity         1     26    (0)   1702  
  457   22.9  1.2 13.6  s_1_1NewScaffoldedcontig_101000    4364   4525   (2644) C TguLTR5d        LTR/ERVL             (0)    595    454   1703  
  403   26.1 10.1  3.6  s_1_1NewScaffoldedcontig_101000    4614   4871   (2298) + GGLTR8B         LTR/ERVL              65    349  (722)   1704  
  366   27.4  4.6  8.2  s_1_1NewScaffoldedcontig_101000    4952   5146   (2023) + GGLTR8B         LTR/ERVL             640    827  (237)   1704  
  802   17.6  4.6  0.1  s_1_1NewScaffoldedcontig_101000    5449   5606   (1563) C CR1-E           LINE/CR1            (80)   4598   4305   1705  
  306   20.0  0.0  0.0  s_1_1NewScaffoldedcontig_101000    5600   5659   (1510) C CR1-E           LINE/CR1           (673)   3851   3792   1705 *
  314   13.0  0.0  0.0  s_1_1NewScaffoldedcontig_101000    7123   7168      (1) C CR1-E           LINE/CR1             (0)   4524   4479   1706  
  668   15.9  0.9  0.0  s_1_1NewScaffoldedcontig_101001    4359   4471     (11) C CR1-D2          LINE/CR1             (2)   4677   4564   1707  
  291   19.4  1.6  1.6  s_1_1NewScaffoldedcontig_101002       5     67   (1737) + CR1-Y1_Aves     LINE/CR1            3269   3331    (8)   1708  
  240    3.5  0.0  0.0  s_1_1NewScaffoldedcontig_101002     618    646   (1158) + (TCTCC)n        Simple_repeat          2     30    (0)   1709  
  249   17.8  0.0  0.0  s_1_1NewScaffoldedcontig_101006       1     45   (1122) + CR1-B2          LINE/CR1            3295   3334    (5)   1710  
  642    0.0  0.0  0.0  s_1_1NewScaffoldedcontig_101006     638    709    (458) + tRNA-Pro-CCY    tRNA                   1     72    (3)   1711  
  183    8.0  0.0  0.0  s_1_1NewScaffoldedcontig_101006     716    740    (427) + (T)n            Simple_repeat          1     25    (0)   1712  
  519   24.6  0.0  1.3  s_1_1NewScaffoldedcontig_101007       1    140   (2100) + CR1-E           LINE/CR1            2779   2925 (1599)   1713  
  189   15.4  0.0  0.0  s_1_1NewScaffoldedcontig_101008    1372   1410   (5282) + A-rich          Low_complexity         1     39    (0)   1714  
  207    0.0  0.0  0.0  s_1_1NewScaffoldedcontig_101008    1640   1662   (5030) + (A)n            Simple_repeat          1     23    (0)   1715  
  266   12.5  2.1  0.0  s_1_1NewScaffoldedcontig_101008    2474   2521   (4171) + CR1-E           LINE/CR1            4473   4521    (3)   1716  
   23    0.0  0.0  0.0  s_1_1NewScaffoldedcontig_101008    6154   6176    (516) + AT_rich         Low_complexity         1     23    (0)   1717  
   25    8.3  0.0  0.0  s_1_1NewScaffoldedcontig_101009     918    977   (2052) + AT_rich         Low_complexity         1     60    (0)   1718  
  439   22.9  0.9  0.0  s_1_1NewScaffoldedcontig_10101    11510  11614  (59511) + CR1-E           LINE/CR1            4412   4517    (7)   1719  
   25    0.0  0.0  0.0  s_1_1NewScaffoldedcontig_10101    15573  15597  (55528) + AT_rich         Low_complexity         1     25    (0)   1720  
  216    0.0  0.0  0.0  s_1_1NewScaffoldedcontig_10101    15800  15823  (55302) + (CAAA)n         Simple_repeat          2     25    (0)   1721  
  553   23.1  0.0  0.0  s_1_1NewScaffoldedcontig_10101    23223  23339  (47786) C CR1-F2          LINE/CR1           (503)   3750   3634   1722  
  459   32.9  0.0  0.0  s_1_1NewScaffoldedcontig_10101    23350  23486  (47639) C CR1-F2          LINE/CR1          (2118)   2395   2259   1722  
  186   10.3  0.0  0.0  s_1_1NewScaffoldedcontig_10101    26195  26223  (44902) + (CAAA)n         Simple_repeat          2     30    (0)   1723  
  510   16.2  3.8  0.9  s_1_1NewScaffoldedcontig_10101    29680  29785  (41340) C CR1-E           LINE/CR1             (0)   4524   4416   1724  
   21    5.7  0.0  0.0  s_1_1NewScaffoldedcontig_10101    36013  36047  (35078) + AT_rich         Low_complexity         1     35    (0)   1725  
   21    0.0  0.0  0.0  s_1_1NewScaffoldedcontig_10101    45297  45317  (25808) + AT_rich         Low_complexity         1     21    (0)   1726  
   22    0.0  0.0  0.0  s_1_1NewScaffoldedcontig_10101    45515  45536  (25589) + AT_rich         Low_complexity         1     22    (0)   1727  
  230    5.6  0.0  2.7  s_1_1NewScaffoldedcontig_10101    47883  47919  (23206) + (TTA)n          Simple_repeat          2     37    (0)   1728  
  300   11.5  1.9  0.0  s_1_1NewScaffoldedcontig_10101    55361  55412  (15713) + CR1-E           LINE/CR1            4470   4522    (2)   1729  
   23    0.0  0.0  0.0  s_1_1NewScaffoldedcontig_10101    70270  70292    (833) + AT_rich         Low_complexity         1     23    (0)   1730  
  240   26.2  0.0  1.8  s_1_1NewScaffoldedcontig_101012     952   1060    (788) + A-rich          Low_complexity         2    108    (0)   1731  
 4370   20.3  2.3  1.6  s_1_1NewScaffoldedcontig_101015      71    911   (6815) C CR1-E           LINE/CR1           (362)   4162   3316   1732  
   21    0.0  0.0  0.0  s_1_1NewScaffoldedcontig_101015    1566   1586   (6140) + AT_rich         Low_complexity         1     21    (0)   1733  
   28    0.0  0.0  0.0  s_1_1NewScaffoldedcontig_101015    6343   6370   (1356) + AT_rich         Low_complexity         1     28    (0)   1734  
  191    0.0  0.0  9.4  s_1_1NewScaffoldedcontig_101015    7695   7726      (0) + (T)n            Simple_repeat          1     29    (0)   1735  
  328   23.7  1.0  0.0  s_1_1NewScaffoldedcontig_101018       1     97   (3081) C CR1-G           LINE/CR1           (402)   3845   3748   1736  
  511   15.8  2.1  0.0  s_1_1NewScaffoldedcontig_101018     626    720   (2458) C CR1-E           LINE/CR1            (19)   4505   4409   1737  
  313   12.0  0.0  0.0  s_1_1NewScaffoldedcontig_101018    1633   1682   (1496) + CR1-E           LINE/CR1            4475   4524    (0)   1738  
  594   25.6  2.3  1.1  s_1_1NewScaffoldedcontig_101018    3005   3178      (0) + CR1-E           LINE/CR1            4119   4294  (230)   1739  
 2862   16.4  3.5  0.4  s_1_1NewScaffoldedcontig_10102     9427   9916   (3364) C CR1-E           LINE/CR1             (6)   4518   4014   1740  
  278   17.3  0.0  0.0  s_1_1NewScaffoldedcontig_101020       4     55   (4568) C TguLTR5d        LTR/ERVL           (541)     54      3   1741  
  263   29.4  0.8  7.8  s_1_1NewScaffoldedcontig_101020    4483   4611     (12) + (CGAT)n         Simple_repeat          2    121    (0)   1742  
 1330   17.4  0.0  0.0  s_1_1NewScaffoldedcontig_101022    4827   5038      (7) C GGERVL-B-int    LTR/ERVL          (2544)   2861   2650   1743  
  930   18.3  2.2  0.0  s_1_1NewScaffoldedcontig_101023       1    180   (2686) C CR1-E           LINE/CR1            (91)   4433   4250   1744  
  583   17.4  0.0  0.0  s_1_1NewScaffoldedcontig_101023    2771   2862      (4) C CR1-E           LINE/CR1             (1)   4523   4432   1745  
  219   17.0  0.0  0.0  s_1_1NewScaffoldedcontig_101024    1100   1146   (4012) + (TA)n           Simple_repeat          1     47    (0)   1746  
  234    0.0  0.0  0.0  s_1_1NewScaffoldedcontig_101024    3134   3159   (1999) + (TAA)n          Simple_repeat          2     27    (0)   1747  
 1674   25.2  3.1  0.6  s_1_1NewScaffoldedcontig_101026    1761   2087   (8158) C CR1-E           LINE/CR1            (14)   4510   4176   1748  
 3555   20.8  3.5  3.5  s_1_1NewScaffoldedcontig_101026    9367  10148     (97) + CR1-Y4          LINE/CR1            3718   4499   (16)   1749  
  983   19.9  0.6  0.6  s_1_1NewScaffoldedcontig_101028    2288   2469   (5196) + CR1-E           LINE/CR1            4343   4524    (0)   1750  
   21    7.1  0.0  0.0  s_1_1NewScaffoldedcontig_101028    2758   2799   (4866) + AT_rich         Low_complexity         1     42    (0)   1751  
 2880   21.6  2.9  0.7  s_1_1NewScaffoldedcontig_101028    3407   3993   (3672) + CR1-E           LINE/CR1            3269   3868  (656)   1752  
 1311   20.5  2.9  2.5  s_1_1NewScaffoldedcontig_101028    3993   4267   (3398) + CR1-E           LINE/CR1            4242   4517    (7)   1752 *
  243   27.7  0.0  0.0  s_1_1NewScaffoldedcontig_101028    7450   7514    (151) + (TA)n           Simple_repeat          2     66    (0)   1753  
 1345   15.7  1.7  0.4  s_1_1NewScaffoldedcontig_10103       24    253   (2806) + CR1-E           LINE/CR1            4282   4514   (10)   1754  
   24    0.0  0.0  0.0  s_1_1NewScaffoldedcontig_10103      451    474   (2585) + AT_rich         Low_complexity         1     24    (0)   1755  
   25    3.1  0.0  0.0  s_1_1NewScaffoldedcontig_10103     2011   2042   (1017) + AT_rich         Low_complexity         1     32    (0)   1756  
  243    0.0  0.0  0.0  s_1_1NewScaffoldedcontig_10103     2460   2486    (573) + (TTTA)n         Simple_repeat          2     28    (0)   1757  
   25    0.0  0.0  0.0  s_1_1NewScaffoldedcontig_101030     631    655     (38) + AT_rich         Low_complexity         1     25    (0)   1758  
  827   25.0  6.2  3.1  s_1_1NewScaffoldedcontig_101033    3226   3481   (5125) C CR1-H           LINE/CR1            (22)   4790   4527   1759  
  246   26.4  0.0  0.0  s_1_1NewScaffoldedcontig_101033    5421   5473   (3133) + C-rich          Low_complexity         4     56    (0)   1760  
 1254   22.6  3.4  3.4  s_1_1NewScaffoldedcontig_101034    1147   1471   (1845) C CR1-E           LINE/CR1             (5)   4519   4195   1761  
  236   29.2  0.0  0.0  s_1_1NewScaffoldedcontig_101035    3536   3600   (6702) + A-rich          Low_complexity         1     65    (0)   1762  
  603   25.4 11.8 13.7  s_1_1NewScaffoldedcontig_101036       1    329   (3679) C CR1-Y2_Aves     LINE/CR1           (160)   3179   2857   1763  
  325   11.1  0.0  0.0  s_1_1NewScaffoldedcontig_101036    3963   4007      (1) + CR1-C3          LINE/CR1            4389   4433  (106)   1764  
 1174   15.6  0.0  2.2  s_1_1NewScaffoldedcontig_101037       1    183    (531) C CR1-E           LINE/CR1           (524)   4000   3822   1765  
  690   12.0  0.0  0.0  s_1_1NewScaffoldedcontig_101037     275    374    (340) C CR1-E           LINE/CR1           (861)   3663   3564   1765  
 2177   15.9  0.3  0.0  s_1_1NewScaffoldedcontig_101037     375    714      (0) + CR1-E           LINE/CR1            3726   4066  (458)   1766  
  258   13.6  0.0  0.0  s_1_1NewScaffoldedcontig_101038    1361   1404   (2807) + (A)n            Simple_repeat          1     44    (0)   1767  
  280   26.5  3.9  1.9  s_1_1NewScaffoldedcontig_101039    3636   3739    (780) + CR1-E           LINE/CR1            3421   3526  (998)   1768  
  267   18.4  2.0  0.0  s_1_1NewScaffoldedcontig_10104       33     81   (8401) + CR1-B           LINE/CR1            4513   4562    (5)   1769  
  257   32.2  0.0  0.0  s_1_1NewScaffoldedcontig_10104     2486   2656   (5826) + C-rich          Low_complexity         5    175    (0)   1770  
  340   18.2  2.5  3.8  s_1_1NewScaffoldedcontig_10104     8399   8478      (4) C CR1-C3          LINE/CR1             (6)   4533   4455   1771  
   29    0.0  0.0  0.0  s_1_1NewScaffoldedcontig_101040     539    567   (1291) + AT_rich         Low_complexity         1     29    (0)   1772  
  208   20.0  1.8  1.8  s_1_1NewScaffoldedcontig_101041      26     81   (6236) + CT-rich         Low_complexity         1     56    (0)   1773  
  590   23.6  2.4  0.4  s_1_1NewScaffoldedcontig_101041    5569   5718    (599) C CR1-Y2_Aves     LINE/CR1           (695)   2644   2495   1774  
 1838   25.0  0.0  3.2  s_1_1NewScaffoldedcontig_101041    5876   6317      (0) + CR1-G           LINE/CR1            3719   4146  (101)   1775  
  836   18.9  6.2  9.3  s_1_1NewScaffoldedcontig_101042     231    423    (416) + CR1-D2          LINE/CR1            4491   4677    (2)   1776  
  816   36.1  3.4  0.5  s_1_1NewScaffoldedcontig_101042     627    835      (4) C CR1-E           LINE/CR1             (5)   4519   4305   1777  
  381   15.4  2.5  1.3  s_1_1NewScaffoldedcontig_101043    1392   1470      (8) C CR1-H           LINE/CR1             (0)   4812   4733   1778  
  452    9.9  2.8  1.4  s_1_1NewScaffoldedcontig_101044    1694   1765   (4564) + CR1-C4          LINE/CR1            4430   4502    (9)   1779  
   28    4.8  0.0  0.0  s_1_1NewScaffoldedcontig_101044    2712   2753   (3576) + AT_rich         Low_complexity         1     42    (0)   1780  
  288   23.3  0.0 14.0  s_1_1NewScaffoldedcontig_101044    3048   3147   (3182) C GGLTR5A         LTR/ERVL             (0)    595    458   1781  
  522   23.5  9.8  1.6  s_1_1NewScaffoldedcontig_101044    3350   3557   (2772) C GGLTR5A         LTR/ERVL           (211)    332    136   1781  
 1076   25.7  4.7  1.8  s_1_1NewScaffoldedcontig_101046     803   1165   (6002) C TguLTR5d        LTR/ERVL           (195)    348      1   1782  
 2493   19.0  0.7  0.0  s_1_1NewScaffoldedcontig_101047    1076   1507    (354) + CR1-E           LINE/CR1            3401   3835  (689)   1783  
 1850   21.4  0.3  0.8  s_1_1NewScaffoldedcontig_101047    1504   1861      (0) + CR1-E           LINE/CR1            4039   4394  (130)   1783 *
   22    0.0  0.0  0.0  s_1_1NewScaffoldedcontig_101049    4829   4850  (12589) + AT_rich         Low_complexity         1     22    (0)   1784  
  217   15.3  1.6  6.3  s_1_1NewScaffoldedcontig_101049    6681   6743  (10696) + T-rich          Low_complexity         3     62    (0)   1785  
  251   29.2  0.0  0.0  s_1_1NewScaffoldedcontig_101049   11304  11368   (6071) + CT-rich         Low_complexity         2     66    (0)   1786  
   22    0.0  0.0  0.0  s_1_1NewScaffoldedcontig_101049   11616  11637   (5802) + AT_rich         Low_complexity         1     22    (0)   1787  
  266   18.6  0.0  0.0  s_1_1NewScaffoldedcontig_10105        1     59   (2962) C CR1-C2          LINE/CR1           (230)   4313   4255   1788  
  189   24.0  0.0  0.0  s_1_1NewScaffoldedcontig_10105     1426   1521   (1500) + (TCCA)n         Simple_repeat          2     97    (0)   1789  
 2319   21.1  2.5  0.4  s_1_1NewScaffoldedcontig_101052       1    476   (7990) C CR1-D2          LINE/CR1            (40)   4639   4154   1790  
  667   18.3  0.0  0.0  s_1_1NewScaffoldedcontig_101052    1708   1827   (6639) C CR1-E           LINE/CR1            (11)   4513   4394   1791  
  299   14.0  7.0  0.0  s_1_1NewScaffoldedcontig_101052    3230   3286   (5180) + CR1-H           LINE/CR1            4749   4809    (3)   1792  
  466   13.5  1.4  0.0  s_1_1NewScaffoldedcontig_101052    8390   8463      (3) C CR1-C4          LINE/CR1             (5)   4506   4432   1793  
  285   23.7  1.5  1.3  s_1_1NewScaffoldedcontig_101054   14974  15055   (3911) C CR1-B           LINE/CR1           (136)   4431   4305   1794  
   21    0.0  0.0  0.0  s_1_1NewScaffoldedcontig_101055     601    621      (3) + AT_rich         Low_complexity         1     21    (0)   1795  
 1681   22.6  2.9  0.0  s_1_1NewScaffoldedcontig_101056    1444   1783  (14276) + CR1-E           LINE/CR1            4175   4524    (0)   1796  
  216    0.0  0.0  0.0  s_1_1NewScaffoldedcontig_101056    2303   2326  (13733) + (CAAAC)n        Simple_repeat          2     25    (0)   1797  
  303   14.6  0.0  0.0  s_1_1NewScaffoldedcontig_101056    4715   4762  (11297) C CR1-H           LINE/CR1            (15)   4797   4750   1798  
  530   18.3  0.0 16.1  s_1_1NewScaffoldedcontig_101056    6294   6417   (9642) C CR1-E           LINE/CR1           (402)   4122   4019   1799  
  227   20.0  0.0  0.0  s_1_1NewScaffoldedcontig_101056    6591   6635   (9424) C CR1-E           LINE/CR1           (712)   3812   3768   1799  
  271   22.6  1.9  0.0  s_1_1NewScaffoldedcontig_101056   11422  11474   (4585) + CR1-Y4          LINE/CR1            3555   3608  (907)   1800  
  231   33.3  5.6  0.0  s_1_1NewScaffoldedcontig_101056   12170  12223   (3836) + CR1-E           LINE/CR1            3997   4053  (471)   1801  
  289   11.6  0.0  0.0  s_1_1NewScaffoldedcontig_101056   12687  12729   (3330) + CR1-E           LINE/CR1            4479   4521    (3)   1802  
   21    3.6  0.0  0.0  s_1_1NewScaffoldedcontig_101058    1958   1985   (1087) + AT_rich         Low_complexity         1     28    (0)   1803  
  889   20.5  0.6  0.0  s_1_1NewScaffoldedcontig_101058    2912   3072      (0) + CR1-E           LINE/CR1            4166   4327  (197)   1804  
  573   16.5  0.0  0.0  s_1_1NewScaffoldedcontig_101059    1675   1765    (333) + CR1-D           LINE/CR1            4263   4353  (325)   1805  
 1366   33.0  1.2  0.3  s_1_1NewScaffoldedcontig_101059    1770   2094      (4) + CR1-E           LINE/CR1            3949   4276  (248)   1806  
  521   46.1  2.1  0.6  s_1_1NewScaffoldedcontig_10106      208    390   (3189) C CR1-C4          LINE/CR1            (13)   4554   4352   1807  
  311   18.6  0.0  1.7  s_1_1NewScaffoldedcontig_10106      791    850   (2729) + CR1-G           LINE/CR1            4178   4236   (11)   1808  
   22    5.6  0.0  0.0  s_1_1NewScaffoldedcontig_101060    1348   1383    (153) + AT_rich         Low_complexity         1     36    (0)   1809  
 1141   15.9  2.1  0.0  s_1_1NewScaffoldedcontig_101063     284    472   (5165) + CR1-D2          LINE/CR1            4480   4672    (7)   1810  
  198   10.3  0.0  0.0  s_1_1NewScaffoldedcontig_101063    1648   1676   (3961) + (T)n            Simple_repeat          1     29    (0)   1811  
  347   26.0  9.5 10.0  s_1_1NewScaffoldedcontig_101064     770   1000   (7272) C GGLTR5B         LTR/ERVL            (13)    530    301   1812  
  264    5.9  0.0  0.0  s_1_1NewScaffoldedcontig_101064    3020   3053   (5219) + (CAAAA)n        Simple_repeat          1     34    (0)   1813  
  395   18.8  0.0  0.0  s_1_1NewScaffoldedcontig_101065     686    749     (27) + 5S              rRNA                  58    121    (0)   1814  
 1382   15.3  1.1  0.1  s_1_1NewScaffoldedcontig_101066       4    240   (3489) + CR1-E           LINE/CR1            3395   3762  (916)   1815  
  619   16.3  0.0  0.6  s_1_1NewScaffoldedcontig_101066     981   1101   (2628) C CR1-E           LINE/CR1          (1337)   3187   3089   1816  
  671   18.3  0.0  0.8  s_1_1NewScaffoldedcontig_101067    1267   1387    (298) + CR1-E           LINE/CR1            4399   4518    (6)   1817  
  384    8.9  1.8  0.0  s_1_1NewScaffoldedcontig_101068       1     56   (2898) + CR1-E           LINE/CR1            4461   4517    (7)   1818  
  258   18.2  0.0  0.0  s_1_1NewScaffoldedcontig_10107        1     44   (2699) + CR1-C4          LINE/CR1            4462   4505    (6)   1819  
  258    3.2  0.0  0.0  s_1_1NewScaffoldedcontig_101071    2211   2241  (14919) + (CA)n           Simple_repeat          2     32    (0)   1820  
  434   21.2  0.0  3.9  s_1_1NewScaffoldedcontig_101071    4563   4665  (12495) + CR1-C4          LINE/CR1            4406   4504    (7)   1821  
  310   20.0  0.0  0.0  s_1_1NewScaffoldedcontig_101071    4873   4932  (12228) + CR1-H           LINE/CR1            4738   4797   (15)   1822  
  875   18.8  2.7  0.9  s_1_1NewScaffoldedcontig_101071    5061   5237  (11923) + CR1-E           LINE/CR1            4348   4505   (19)   1823  
  744   24.0  7.5  0.5  s_1_1NewScaffoldedcontig_101071    9189   9389   (7771) C CR1-H           LINE/CR1            (17)   4795   4581   1824  
  952   29.7  0.0  0.0  s_1_1NewScaffoldedcontig_101071    9403   9594   (7566) C CR1-F2          LINE/CR1           (289)   3964   3773   1825  
   34    5.5  0.0  0.0  s_1_1NewScaffoldedcontig_101071   10185  10239   (6921) + AT_rich         Low_complexity         1     55    (0)   1826  
  460   22.9  2.1  1.0  s_1_1NewScaffoldedcontig_101074    1639   1735   (3072) C CR1-Y2_Aves     LINE/CR1           (250)   3089   2992   1827  
   30    7.7  0.0  0.0  s_1_1NewScaffoldedcontig_101074    4554   4618    (189) + AT_rich         Low_complexity         1     65    (0)   1828  
   21    0.0  0.0  0.0  s_1_1NewScaffoldedcontig_101075    5945   5965      (0) + AT_rich         Low_complexity         1     21    (0)   1829  
  390   23.8  0.0  0.0  s_1_1NewScaffoldedcontig_101076    1020   1103     (76) + CR1-E           LINE/CR1            1893   1976 (2548)   1830  
  365   21.2  0.0  0.0  s_1_1NewScaffoldedcontig_101076    1108   1173      (6) + CR1-Y2_Aves     LINE/CR1            1259   1324 (2015)   1831  
   24    0.0  0.0  0.0  s_1_1NewScaffoldedcontig_101077    1205   1228   (1115) + AT_rich         Low_complexity         1     24    (0)   1832  
 2344   15.6  4.8  0.2  s_1_1NewScaffoldedcontig_101078    4282   4679      (0) C CR1-E           LINE/CR1             (1)   4523   4108   1833  
   24    0.0  0.0  0.0  s_1_1NewScaffoldedcontig_101079      18     41    (536) + AT_rich         Low_complexity         1     24    (0)   1834  
  272   18.0  0.0  0.0  s_1_1NewScaffoldedcontig_10108     8271   8320     (72) C CR1-H           LINE/CR1            (14)   4798   4749   1835  
  343   25.8  0.0  0.0  s_1_1NewScaffoldedcontig_101080     386    474    (694) C X6B_LINE        LINE/CR1           (143)    147     59   1836  
  203   19.1  2.4  0.0  s_1_1NewScaffoldedcontig_101082    4842   4883   (4327) + G-rich          Low_complexity         4     46    (0)   1837  
  234    0.0  0.0  0.0  s_1_1NewScaffoldedcontig_101085     621    646   (1009) + (CA)n           Simple_repeat          1     26    (0)   1838  
 2856   21.5  3.1  0.2  s_1_1NewScaffoldedcontig_101085    1081   1652      (3) + CR1-F2          LINE/CR1            3576   4164   (89)   1839  
  262   16.3  0.0  0.0  s_1_1NewScaffoldedcontig_101087       1     43    (793) C CR1-Y1_Aves     LINE/CR1            (36)   3303   3261   1840  
   21    3.6  0.0  0.0  s_1_1NewScaffoldedcontig_101089    6733   6760   (5608) + GC_rich         Low_complexity         1     28    (0)   1841  
 1315   16.2  6.4  0.0  s_1_1NewScaffoldedcontig_101089    9788  10022   (2346) C CR1-E           LINE/CR1            (12)   4512   4263   1842  
  361   22.9  9.7  9.0  s_1_1NewScaffoldedcontig_101089   11183  11326   (1042) C TguLTR5d        LTR/ERVL             (0)    595    451   1843  
  389   23.5  0.0  2.0  s_1_1NewScaffoldedcontig_101089   11377  11476    (892) C GGLTR5A         LTR/ERVL           (444)    151     54   1844  
  372   29.2  8.9  2.4  s_1_1NewScaffoldedcontig_10109        2    209  (22034) C CR1-Y4          LINE/CR1           (798)   3717   3521   1845  
  879   11.2  0.0  0.0  s_1_1NewScaffoldedcontig_10109     7231   7355  (14888) C CR1-E           LINE/CR1            (11)   4513   4389   1846  
  210   21.2  1.4  4.3  s_1_1NewScaffoldedcontig_10109     8129   8197  (14046) + A-rich          Low_complexity         5     71    (0)   1847  
  360   24.4  0.0  0.0  s_1_1NewScaffoldedcontig_10109    11045  11134  (11109) C CR1-E           LINE/CR1           (243)   4281   4192   1848  
   21    0.0  0.0  0.0  s_1_1NewScaffoldedcontig_10109    14078  14098   (8145) + AT_rich         Low_complexity         1     21    (0)   1849  
   35    0.0  0.0  0.0  s_1_1NewScaffoldedcontig_10109    14680  14714   (7529) + AT_rich         Low_complexity         1     35    (0)   1850  
  204   12.5  0.0  0.0  s_1_1NewScaffoldedcontig_10109    14745  14776   (7467) + (TG)n           Simple_repeat          1     32    (0)   1851  
   22    3.5  0.0  0.0  s_1_1NewScaffoldedcontig_10109    17536  17564   (4679) + AT_rich         Low_complexity         1     29    (0)   1852  
 1142   18.3  3.5  3.0  s_1_1NewScaffoldedcontig_10109    18129  18359   (3884) C TguLTR5e        LTR/ERVL           (366)    232      1   1853  
   21    0.0  0.0  0.0  s_1_1NewScaffoldedcontig_101091    1375   1395   (4554) + AT_rich         Low_complexity         1     21    (0)   1854  
   27    4.9  0.0  0.0  s_1_1NewScaffoldedcontig_101091    1492   1532   (4417) + AT_rich         Low_complexity         1     41    (0)   1855  
 1201   24.7  6.4  0.6  s_1_1NewScaffoldedcontig_101091    1708   2021   (3928) + CR1-H           LINE/CR1            4478   4809    (3)   1856  
  235   32.5  0.0  0.0  s_1_1NewScaffoldedcontig_101091    5371   5450    (499) + (CATA)n         Simple_repeat          3     82    (0)   1857  
 1405   25.5  2.4  4.4  s_1_1NewScaffoldedcontig_101092       2    542      (9) C GGLTR8B         LTR/ERVL           (463)    608     79   1858  
   23    0.0  0.0  0.0  s_1_1NewScaffoldedcontig_101093    1420   1442   (2913) + AT_rich         Low_complexity         1     23    (0)   1859  
   25    3.1  0.0  0.0  s_1_1NewScaffoldedcontig_101095    7993   8024    (146) + AT_rich         Low_complexity         1     32    (0)   1860  
  237   14.7  0.0  0.0  s_1_1NewScaffoldedcontig_101096    1636   1669      (0) + CR1-C2          LINE/CR1            4397   4430  (113)   1861  
   29    4.7  0.0  0.0  s_1_1NewScaffoldedcontig_101097     342    384  (12645) + AT_rich         Low_complexity         1     43    (0)   1862  
 2952   21.1  0.2  0.7  s_1_1NewScaffoldedcontig_101097    1262   1811  (11218) C CR1-E           LINE/CR1            (14)   4510   3964   1863  
  431   32.8  7.6  3.5  s_1_1NewScaffoldedcontig_101097    6410   6771   (6258) + CR1-Y2_Aves     LINE/CR1            3029   3322   (17)   1864  
  861   17.1  0.0  0.0  s_1_1NewScaffoldedcontig_101097    7021   7160   (5869) + CR1-Y1_Aves     LINE/CR1            2920   3059  (280)   1865  
  207   20.4  0.0  0.0  s_1_1NewScaffoldedcontig_101097   11444  11487   (1542) + A-rich          Low_complexity         6     49    (0)   1866  
   21    0.0  0.0  0.0  s_1_1NewScaffoldedcontig_1011      1076   1096  (95341) + AT_rich         Low_complexity         1     21    (0)   1867  
 1647   12.0  0.0  0.4  s_1_1NewScaffoldedcontig_1011      1911   2169  (94268) + CR1-E           LINE/CR1            4259   4516    (8)   1868  
  311   20.0  0.0  0.0  s_1_1NewScaffoldedcontig_1011      4085   4144  (92293) C GGLTR5A         LTR/ERVL             (0)    595    536   1869  
  508   23.0  9.5  1.1  s_1_1NewScaffoldedcontig_1011      4657   4845  (91592) C TguLTR5d        LTR/ERVL           (390)    205      1   1870  
   25    3.1  0.0  0.0  s_1_1NewScaffoldedcontig_1011     16774  16805  (79632) + AT_rich         Low_complexity         1     32    (0)   1871  
  183   12.9  0.0  0.0  s_1_1NewScaffoldedcontig_1011     16981  17011  (79426) + (TA)n           Simple_repeat          2     32    (0)   1872  
  566   18.6  0.9  0.9  s_1_1NewScaffoldedcontig_1011     27014  27127  (69310) C CR1-E           LINE/CR1            (13)   4511   4398   1873  
 1647   23.4  2.3  4.3  s_1_1NewScaffoldedcontig_1011     27397  27838  (68599) + CR1-F2          LINE/CR1            3806   4238   (15)   1874  
 1254   23.7  8.8  0.0  s_1_1NewScaffoldedcontig_1011     35905  36233  (60204) + CR1-E           LINE/CR1            4154   4511   (13)   1875  
 1699   30.1  3.9  0.6  s_1_1NewScaffoldedcontig_1011     36653  37136  (59301) C CR1-F2          LINE/CR1             (3)   4250   3751   1876  
  421   20.0  0.0  0.0  s_1_1NewScaffoldedcontig_1011     46528  46617  (49820) + CR1-Y2_Aves     LINE/CR1            1008   1097 (2242)   1877  
  567   41.8  0.0  0.0  s_1_1NewScaffoldedcontig_1011     47519  47688  (48749) C CR1-E           LINE/CR1           (807)   3717   3548   1878  
  288   25.9  2.3  3.4  s_1_1NewScaffoldedcontig_1011     49315  49402  (47035) C TguLTR5d        LTR/ERVL           (468)    127     41   1879  
  423    5.6  0.0  0.0  s_1_1NewScaffoldedcontig_1011     49963  50016  (46421) + (TCCA)n         Simple_repeat          3     56    (0)   1880  
  717   19.6  4.5  0.0  s_1_1NewScaffoldedcontig_1011     52713  52845  (43592) + CR1-E           LINE/CR1            4385   4523    (1)   1881  
  207   10.0  0.0  0.0  s_1_1NewScaffoldedcontig_1011     59246  59275  (37162) + (TAG)n          Simple_repeat          1     30    (0)   1882  
 4472   22.1  1.6  1.0  s_1_1NewScaffoldedcontig_1011     63835  64724  (31713) C CR1-Y1_Aves     LINE/CR1             (9)   3330   2436   1883  
  355   32.2  5.8  0.7  s_1_1NewScaffoldedcontig_1011     72357  72510  (23927) + CR1-Y2_Aves     LINE/CR1            3162   3265   (74)   1884  
  607   29.9  8.5  2.1  s_1_1NewScaffoldedcontig_1011     79054  79289  (17148) + GGLTR5A         LTR/ERVL               1    251  (344)   1885  
  576   27.1  3.1  0.0  s_1_1NewScaffoldedcontig_1011     82870  82998  (13439) C CR1-E           LINE/CR1           (597)   3927   3795   1886  
 2324   11.8  1.7  0.3  s_1_1NewScaffoldedcontig_1011     85907  86254  (10183) + CR1-E           LINE/CR1            4172   4524    (0)   1887  
  835   25.9  9.0  7.9  s_1_1NewScaffoldedcontig_1011     86288  86617   (9820) C CR1-F2          LINE/CR1           (247)   3092   2792   1888  
  283   36.4  1.3  2.5  s_1_1NewScaffoldedcontig_1011     92807  92964   (3473) C MIR_Aves2       SINE/MIR            (16)    239     84   1889  
   23    3.3  0.0  0.0  s_1_1NewScaffoldedcontig_1011     94045  94074   (2363) + AT_rich         Low_complexity         1     30    (0)   1890  
  617   18.6  2.8  1.4  s_1_1NewScaffoldedcontig_10110     4594   4735   (8497) C CR1-E           LINE/CR1             (0)   4524   4381   1891  
  518   11.4  1.6  0.3  s_1_1NewScaffoldedcontig_10110     5408   5495   (7737) + CR1-C2          LINE/CR1            4432   4563    (9)   1892  
   21    0.0  0.0  0.0  s_1_1NewScaffoldedcontig_10110    11238  11258   (1974) + AT_rich         Low_complexity         1     21    (0)   1893  
  998   16.2  0.6  0.0  s_1_1NewScaffoldedcontig_10110    11893  12052   (1180) + CR1-D2          LINE/CR1            4512   4672    (7)   1894  
  206   12.8  2.6  0.0  s_1_1NewScaffoldedcontig_101100     852    890   (2560) + (CATATA)n       Simple_repeat          5     44    (0)   1895  
  989   20.6  0.0  0.0  s_1_1NewScaffoldedcontig_101100    2255   2429   (1021) C CR1-C4          LINE/CR1             (9)   4502   4328   1896  
  239    9.3  2.3  0.0  s_1_1NewScaffoldedcontig_101101     289    331   (2149) + (GGGAA)n        Simple_repeat          2     45    (0)   1897  
  443   24.0  6.8  2.3  s_1_1NewScaffoldedcontig_101102       1    132   (1361) + TguLTR5e        LTR/ERVL             411    548   (50)   1898  
  913   17.8  0.0  0.0  s_1_1NewScaffoldedcontig_101102     782    927    (566) + CR1-E           LINE/CR1            3968   4113  (411)   1899  
  353   34.0  9.4  4.3  s_1_1NewScaffoldedcontig_101102    1239   1493      (0) + CR1-E           LINE/CR1             810   1077 (3447)   1900  
  442   15.3  2.4  0.0  s_1_1NewScaffoldedcontig_101103    3785   3869   (2734) + CR1-E           LINE/CR1            4435   4521    (3)   1901  
  320   24.1  4.8  0.0  s_1_1NewScaffoldedcontig_101103    4069   4151   (2452) + CR1-Y2_Aves     LINE/CR1            3236   3322   (17)   1902  
   24    5.3  0.0  0.0  s_1_1NewScaffoldedcontig_101104     279    316   (6998) + GC_rich         Low_complexity         1     38    (0)   1903  
   24    7.7  0.0  0.0  s_1_1NewScaffoldedcontig_101104     443    494   (6820) + GC_rich         Low_complexity         1     52    (0)   1904  
   33    6.6  0.0  0.0  s_1_1NewScaffoldedcontig_101106    3869   3929  (10715) + AT_rich         Low_complexity         1     61    (0)   1905  
 1630   14.0  1.6  0.0  s_1_1NewScaffoldedcontig_101106   13574  13823    (821) C CR1-E           LINE/CR1             (9)   4515   4262   1906  
 2527   21.9  4.9  5.4  s_1_1NewScaffoldedcontig_101106   13838  14465    (179) + CR1-E           LINE/CR1            2427   3051 (1473)   1907  
  973   20.9  0.0  2.2  s_1_1NewScaffoldedcontig_101106   14464  14644      (0) + CR1-C4          LINE/CR1            4324   4500   (11)   1908 *
 1432   28.2  0.0  0.0  s_1_1NewScaffoldedcontig_101108       1    248   (2087) C CR1-E           LINE/CR1           (439)   4085   3838   1909  
  235   19.8 14.9  3.2  s_1_1NewScaffoldedcontig_101108    2181   2274     (61) + CR1-C3          LINE/CR1             214    318 (4221)   1910  
  204    4.0  0.0  0.0  s_1_1NewScaffoldedcontig_10111     7982   8006   (2579) + (TG)n           Simple_repeat          1     25    (0)   1911  
 1118   25.6  1.1  0.8  s_1_1NewScaffoldedcontig_101110    2539   2834   (7715) + CR1-D2          LINE/CR1            4338   4577  (102)   1912  
  217   27.3  1.5  0.0  s_1_1NewScaffoldedcontig_101110    3254   3319   (7230) + (TA)n           Simple_repeat          2     68    (0)   1913  
  415   33.1  5.2  1.7  s_1_1NewScaffoldedcontig_101110    6630   6801   (3748) C GGLTR5A         LTR/ERVL           (417)    178      1   1914  
  254   27.9  4.4  0.7  s_1_1NewScaffoldedcontig_101110    7530   7666   (2883) + (TA)n           Simple_repeat          2    143    (0)   1915  
  688   21.2  1.3  0.0  s_1_1NewScaffoldedcontig_101111    4950   5100   (8599) C CR1-E           LINE/CR1           (149)   4375   4223   1916 *
 2515   21.1  4.2  0.0  s_1_1NewScaffoldedcontig_101111    5096   5573   (8126) C CR1-E           LINE/CR1           (960)   3564   3067   1916  
  237    8.3  0.0  0.0  s_1_1NewScaffoldedcontig_101111    7475   7510   (6189) + (CAACC)n        Simple_repeat          2     37    (0)   1917  
   23    0.0  0.0  0.0  s_1_1NewScaffoldedcontig_101111    9920   9942   (3757) + AT_rich         Low_complexity         1     23    (0)   1918  
  476   15.1  0.0  0.0  s_1_1NewScaffoldedcontig_101112     615    687   (1631) + CR1-C4          LINE/CR1            4429   4501   (10)   1919  
  338    4.2  2.1  0.0  s_1_1NewScaffoldedcontig_101112    1521   1568    (750) + (CAG)n          Simple_repeat          2     50    (0)   1920  
  327   12.3  0.3  0.0  s_1_1NewScaffoldedcontig_101113    2239   2292   (2623) + CR1-D2          LINE/CR1            4750   4795   (17)   1921  
  750   14.4  1.6  0.0  s_1_1NewScaffoldedcontig_101115    4523   4647   (3875) C CR1-E           LINE/CR1            (11)   4513   4387   1922  
 1120   17.0  0.1  0.1  s_1_1NewScaffoldedcontig_101116    2683   2874  (11073) + CR1-G           LINE/CR1            3692   3863  (384)   1923  
  189   19.6  0.0  0.0  s_1_1NewScaffoldedcontig_101116    6724   6769   (7178) + T-rich          Low_complexity         1     46    (0)   1924  
  338   20.0  0.0  0.0  s_1_1NewScaffoldedcontig_101117     990   1049      (0) C CR1-B           LINE/CR1           (133)   4434   4375   1925  
  204   22.6  0.0  1.9  s_1_1NewScaffoldedcontig_10112    10677  10730  (57974) + G-rich          Low_complexity         4     56    (0)   1926  
   21    0.0  0.0  0.0  s_1_1NewScaffoldedcontig_10112    15583  15603  (53101) + AT_rich         Low_complexity         1     21    (0)   1927  
  266   27.9  0.0  0.0  s_1_1NewScaffoldedcontig_10112    20896  20963  (47741) C LFSINE_Vert     SINE                 (4)    455    388   1928  
   22    3.5  0.0  0.0  s_1_1NewScaffoldedcontig_10112    34700  34728  (33976) + AT_rich         Low_complexity         1     29    (0)   1929  
  346   32.0  4.7  1.5  s_1_1NewScaffoldedcontig_10112    42285  42594  (26110) + CR1-D2          LINE/CR1            4275   4669    (9)   1930  
  457   32.8  2.0  3.5  s_1_1NewScaffoldedcontig_10112    57874  58072  (10632) C CR1-Y2_Aves     LINE/CR1            (22)   3317   3122   1931  
  194    0.0  3.9  0.0  s_1_1NewScaffoldedcontig_10112    67072  67097   (1607) + (TAG)n          Simple_repeat          1     27    (0)   1932  
  661   16.9  4.8  0.0  s_1_1NewScaffoldedcontig_101122    1239   1362  (10355) + CR1-E           LINE/CR1            4389   4518    (6)   1933  
   24    0.0  0.0  0.0  s_1_1NewScaffoldedcontig_101122    1417   1440  (10277) + AT_rich         Low_complexity         1     24    (0)   1934  
  423   16.9  2.2  0.0  s_1_1NewScaffoldedcontig_101122    2057   2145   (9572) + CR1-E           LINE/CR1            3991   4081  (443)   1935  
 1906   19.1  0.0  3.1  s_1_1NewScaffoldedcontig_101122    2184   2540   (9177) + CR1-E           LINE/CR1            4172   4517    (7)   1935  
  315   10.2  2.0  0.0  s_1_1NewScaffoldedcontig_101122    2831   2879   (8838) C CR1-E           LINE/CR1            (14)   4510   4461   1936  
  496   23.6  1.8  0.0  s_1_1NewScaffoldedcontig_101122    6137   6246   (5471) C CR1-C4          LINE/CR1             (8)   4503   4392   1937  
  527   22.2 10.3  0.0  s_1_1NewScaffoldedcontig_101124       1    126   (8144) + CR1-E           LINE/CR1            3374   3512 (1012)   1938  
  391   29.7  2.6  0.6  s_1_1NewScaffoldedcontig_101124    6899   7054   (1216) + X7B_LINE        LINE/CR1              53    211   (39)   1939  
  786   19.5  1.8  0.0  s_1_1NewScaffoldedcontig_101124    7233   7401    (869) C CR1-Y1_Aves     LINE/CR1           (298)   3041   2870   1940  
  275   24.4  1.3  1.3  s_1_1NewScaffoldedcontig_101126    1661   1739     (95) + TguLTR5e        LTR/ERVL             460    538   (60)   1941  
  316    9.3 16.4  1.8  s_1_1NewScaffoldedcontig_101127       1     55   (1878) C CR1-E           LINE/CR1             (8)   4516   4454   1942  
 5787   20.2  5.0  1.1  s_1_1NewScaffoldedcontig_101129    1747   2914   (5879) + CR1-E           LINE/CR1            3246   4459   (65)   1943  
  431   14.2  0.7  0.0  s_1_1NewScaffoldedcontig_10113     1940   2017   (4664) + CR1-D           LINE/CR1            4072   4129  (549)   1944 *
  600   13.7  0.0  1.0  s_1_1NewScaffoldedcontig_10113     2009   2104   (4577) + CR1-E           LINE/CR1            4420   4514   (10)   1945 *
  724   29.9  3.2  3.6  s_1_1NewScaffoldedcontig_10113     2091   2340   (4341) + CR1-E           LINE/CR1            3963   4211  (313)   1946  
   23    0.0  0.0  0.0  s_1_1NewScaffoldedcontig_101133     452    474   (4562) + AT_rich         Low_complexity         1     23    (0)   1947  
  563   17.2  3.7  3.0  s_1_1NewScaffoldedcontig_101134    2904   3027     (12) + CR1-E           LINE/CR1            4343   4450   (74)   1948  
  222   15.0  0.0  0.0  s_1_1NewScaffoldedcontig_101139    4265   4304    (405) + (A)n            Simple_repeat          1     40    (0)   1949  
  576   32.2  6.3  0.0  s_1_1NewScaffoldedcontig_101142       1    143   (5180) C CR1-E           LINE/CR1           (340)   4184   4033   1950  
  249   36.2  7.6  2.5  s_1_1NewScaffoldedcontig_101144    3127   3441   (1974) + GGERVL-C-int    LTR/ERVL            2392   2722 (2414)   1951  
  228   32.1  0.0  1.2  s_1_1NewScaffoldedcontig_101144    3797   3881   (1534) + GGERVL-C-int    LTR/ERVL            3912   3995 (1920)   1951  
  225   20.0  0.0  0.0  s_1_1NewScaffoldedcontig_101144    5355   5399     (16) + A-rich          Low_complexity         1     45    (0)   1952  
  427   28.6  9.2  4.0  s_1_1NewScaffoldedcontig_10115        1    640   (1326) + CR1-D2          LINE/CR1             150    606 (2733)   1953  
  315   15.4  1.9  0.0  s_1_1NewScaffoldedcontig_101151       1     52   (3297) + CR1AVI          LINE/CR1             664    716    (5)   1954  
   28    4.8  0.0  0.0  s_1_1NewScaffoldedcontig_101151    2925   2966    (383) + AT_rich         Low_complexity         1     42    (0)   1955  
  236   30.6  4.1  0.0  s_1_1NewScaffoldedcontig_101151    2967   3064    (285) + MER133B         DNA?                   4    105   (35)   1956  
  237   13.9  0.0  0.0  s_1_1NewScaffoldedcontig_101152     411    446   (1881) + CR1-E           LINE/CR1            4402   4437   (87)   1957  
 2251   27.9  0.9  0.0  s_1_1NewScaffoldedcontig_101152    1765   2215    (112) C CR1-E           LINE/CR1          (1144)   3380   2926   1958  
  434   21.7  5.0 14.9  s_1_1NewScaffoldedcontig_101153    9803   9943      (2) C TguLTR5d        LTR/ERVL             (0)    595    469   1959  
  280   23.9  3.1  6.1  s_1_1NewScaffoldedcontig_101156       1     98   (9303) C TguLTR5d        LTR/ERVL           (500)     95      1   1960  
 1089   32.6  5.4  0.9  s_1_1NewScaffoldedcontig_101156    2374   2837   (6564) C CR1-Y2_Aves     LINE/CR1           (238)   3101   2617   1961  
  405    5.5  7.3  0.0  s_1_1NewScaffoldedcontig_101156    5147   5201   (4200) + CR1-E           LINE/CR1            4461   4519    (5)   1962  
  854   25.3  8.1  3.9  s_1_1NewScaffoldedcontig_101156    6064   6406   (2995) + GGLTR5A         LTR/ERVL               1    332  (211)   1963  
  979   24.1  9.8  4.6  s_1_1NewScaffoldedcontig_101156    7661   7965   (1436) C CR1-H           LINE/CR1            (16)   4796   4476   1964  
  180    0.0  0.0  0.0  s_1_1NewScaffoldedcontig_101156    8223   8242   (1159) + (CAA)n          Simple_repeat          2     21    (0)   1965  
  216   11.8  1.9  5.6  s_1_1NewScaffoldedcontig_101156    9264   9317     (84) + (CATATA)n       Simple_repeat          1     52    (0)   1966  
  257    0.0  3.0  0.0  s_1_1NewScaffoldedcontig_101157    1011   1043  (24139) + (TG)n           Simple_repeat          1     34    (0)   1967  
  560   22.8 11.3  3.2  s_1_1NewScaffoldedcontig_101157    1554   1739  (23443) C CR1-F2          LINE/CR1             (0)   4253   4053   1968  
  290   17.2  6.2  1.5  s_1_1NewScaffoldedcontig_101157    4566   4630  (20552) + GGLTR5B         LTR/ERVL             284    351  (192)   1969  
  248    5.9  0.0  0.0  s_1_1NewScaffoldedcontig_101157   14201  14234  (10948) + CR1-E           LINE/CR1            4487   4520    (4)   1970  
   21    3.6  0.0  0.0  s_1_1NewScaffoldedcontig_10116      458    485  (20593) + AT_rich         Low_complexity         1     28    (0)   1971  
   21    0.0  0.0  0.0  s_1_1NewScaffoldedcontig_10116     1221   1241  (19837) + AT_rich         Low_complexity         1     21    (0)   1972  
  502   21.9  0.0  0.0  s_1_1NewScaffoldedcontig_10116     4589   4684  (16394) + CR1-Y1_Aves     LINE/CR1            3227   3322   (17)   1973  
  298   39.4  7.5  0.0  s_1_1NewScaffoldedcontig_10116     7022   7115  (13963) C CR1-E           LINE/CR1            (13)   4511   4411   1974  
  278   22.4  0.0  0.0  s_1_1NewScaffoldedcontig_10116     8170   8236  (12842) + CR1-D2          LINE/CR1            4403   4469  (210)   1975  
  272   18.6  5.9  0.0  s_1_1NewScaffoldedcontig_10116    16172  16235   (4843) + CR1-D2          LINE/CR1            4402   4441   (83)   1975  
 1249   31.3  0.0  0.0  s_1_1NewScaffoldedcontig_10116    17739  18029   (3049) C CR1-E           LINE/CR1             (7)   4517   4227   1976  
  237   17.3  0.0  1.9  s_1_1NewScaffoldedcontig_101160     138    190   (4126) + T-rich          Low_complexity         2     53    (0)   1977  
 4387   20.1  2.2  0.8  s_1_1NewScaffoldedcontig_101160    1285   2109   (2207) + CR1-D2          LINE/CR1            3843   4678    (1)   1978  
   25    0.0  0.0  0.0  s_1_1NewScaffoldedcontig_101160    3592   3616    (700) + AT_rich         Low_complexity         1     25    (0)   1979  
 3452   21.4  1.4  1.7  s_1_1NewScaffoldedcontig_101161       1    695      (0) + CR1-E           LINE/CR1            3400   4092  (432)   1980  
  320   23.1  1.1  0.0  s_1_1NewScaffoldedcontig_101162       3     93   (1290) C CR1-E           LINE/CR1           (217)   4307   4216   1981  
  246   18.7  7.3  5.3  s_1_1NewScaffoldedcontig_101163    1461   1551    (459) + CR1-H2          LINE/CR1            4244   4311  (501)   1982  
  230   19.2  1.3  4.0  s_1_1NewScaffoldedcontig_101164     931   1006   (1949) + A-rich          Low_complexity         5     78    (0)   1983  
   29    0.0  0.0  0.0  s_1_1NewScaffoldedcontig_101165    1365   1393  (12259) + AT_rich         Low_complexity         1     29    (0)   1984  
  199   14.7  0.0  0.0  s_1_1NewScaffoldedcontig_101165    2590   2623  (11029) + (T)n            Simple_repeat          1     34    (0)   1985  
   21    0.0  0.0  0.0  s_1_1NewScaffoldedcontig_101165   13612  13632     (20) + AT_rich         Low_complexity         1     21    (0)   1986  
   21    5.7  0.0  0.0  s_1_1NewScaffoldedcontig_101166    4405   4439   (9052) + AT_rich         Low_complexity         1     35    (0)   1987  
   21    3.6  0.0  0.0  s_1_1NewScaffoldedcontig_101166    5572   5599   (7892) + AT_rich         Low_complexity         1     28    (0)   1988  
   26    0.0  0.0  0.0  s_1_1NewScaffoldedcontig_101166    9173   9198   (4293) + AT_rich         Low_complexity         1     26    (0)   1989  
  293   22.7  9.9 12.0  s_1_1NewScaffoldedcontig_101167     236    385    (180) C TguLTR5d        LTR/ERVL            (52)    543    408   1990  
 1001   16.7  3.5  0.0  s_1_1NewScaffoldedcontig_101168      24    197  (16269) C CR1-C4          LINE/CR1            (97)   4414   4235   1991  
  229   20.8  5.7  0.0  s_1_1NewScaffoldedcontig_101168   16414  16466      (0) + CR1-E           LINE/CR1            3743   3798  (726)   1992  
  227   24.5 10.6  8.0  s_1_1NewScaffoldedcontig_10117      352    502  (18090) C Eulor8          DNA/TcMar?           (1)    561    407   1993  
  342   35.5  3.2  2.7  s_1_1NewScaffoldedcontig_10117      769    953  (17639) + Eulor8          DNA/TcMar?           368    553    (9)   1994  
  238   31.1  0.0  0.0  s_1_1NewScaffoldedcontig_10117     4124   4184  (14408) C TguLTR5d        LTR/ERVL             (0)    595    535   1995  
  686   26.3  8.6  0.0  s_1_1NewScaffoldedcontig_10117     4483   4680  (13912) C GGLTR5A         LTR/ERVL           (306)    289     75   1996  
  244   25.0  7.0  5.7  s_1_1NewScaffoldedcontig_10117    11067  11223   (7369) C CR1-Y2_Aves     LINE/CR1           (135)   3204   3046   1997  
  438   20.0  0.0  3.6  s_1_1NewScaffoldedcontig_101170       1     83   (3814) C CR1-E           LINE/CR1           (302)   4222   4143   1998  
  700   18.6  9.1  2.7  s_1_1NewScaffoldedcontig_101172    1070   1268   (2789) C CR1-E           LINE/CR1             (8)   4516   4303   1999  
  441   24.5  1.9  0.0  s_1_1NewScaffoldedcontig_101173    2631   2785    (259) + CT-rich         Low_complexity         2    159    (0)   2000  
 1119   15.5  0.5  1.0  s_1_1NewScaffoldedcontig_101173    2850   3044      (0) C CR1-E           LINE/CR1           (656)   3868   3675   2001  
   22    0.0  0.0  0.0  s_1_1NewScaffoldedcontig_101174      96    117   (2318) + AT_rich         Low_complexity         1     22    (0)   2002  
  280   36.1  4.1  3.2  s_1_1NewScaffoldedcontig_101174     842    964   (1471) C UCON28c         Unknown             (55)    513    390   2003  
 1011   21.4  0.5  0.0  s_1_1NewScaffoldedcontig_101176       1    201   (2862) C CR1-F2          LINE/CR1           (749)   3504   3303   2004  
 1721   29.2  2.8  0.2  s_1_1NewScaffoldedcontig_101176    1385   1782   (1281) C CR1-E           LINE/CR1             (1)   4523   4116   2005  
  333   28.8 14.6  1.2  s_1_1NewScaffoldedcontig_101176    2609   2773    (290) + CR1-D2          LINE/CR1            4493   4679    (0)   2006  
  314   14.6  1.8  0.0  s_1_1NewScaffoldedcontig_101176    3009   3063      (0) C CR1-E           LINE/CR1            (33)   4491   4436   2007  
  536   21.3  2.6  0.8  s_1_1NewScaffoldedcontig_101177      10    158   (3025) C TguLTR5d        LTR/ERVL           (305)    293    135   2008  
   21    0.0  0.0  0.0  s_1_1NewScaffoldedcontig_101177    2868   2888    (295) + AT_rich         Low_complexity         1     21    (0)   2009  
  455   23.9  0.0  0.0  s_1_1NewScaffoldedcontig_101178    2444   2531    (339) C GGERVL-C-int    LTR/ERVL           (897)   4239   4152   2010  
 1775   40.4  1.1  3.9  s_1_1NewScaffoldedcontig_101179       1    546      (0) + GGERVL-C-int    LTR/ERVL            3585   4115 (1021)   2011  
  492   24.5  8.3  0.7  s_1_1NewScaffoldedcontig_101180    3974   4117     (10) C CR1-H           LINE/CR1          (1651)   3161   3007   2012  
  243   23.9  6.5  1.1  s_1_1NewScaffoldedcontig_101183     102    194   (4974) + GGLTR8A         LTR/ERVL               1     98  (966)   2013  
   21    0.0  0.0  0.0  s_1_1NewScaffoldedcontig_101183    3617   3637   (1531) + AT_rich         Low_complexity         1     21    (0)   2014  
   24    5.3  0.0  0.0  s_1_1NewScaffoldedcontig_101183    4219   4256    (912) + AT_rich         Low_complexity         1     38    (0)   2015  
  355   27.3  4.2  6.9  s_1_1NewScaffoldedcontig_101185      62    346   (4819) + GGLTR8B         LTR/ERVL             453    778  (293)   2016  
  372   26.6  4.2 13.3  s_1_1NewScaffoldedcontig_101187     581    745     (64) C TguLTR5d        LTR/ERVL             (0)    595    446   2017  
  455   30.0  2.0  1.3  s_1_1NewScaffoldedcontig_101188     393    544   (3539) + CR1-H           LINE/CR1            3526   3678 (1134)   2018  
 2524   18.4  2.0  0.0  s_1_1NewScaffoldedcontig_101189      81    519    (626) C CR1-E           LINE/CR1           (220)   4304   3857   2019  
   26    3.0  0.0  0.0  s_1_1NewScaffoldedcontig_10119      174    206   (2767) + AT_rich         Low_complexity         1     33    (0)   2020  
 1025   18.5  2.2  0.0  s_1_1NewScaffoldedcontig_10119     2795   2972      (1) + CR1-E           LINE/CR1            3399   3580  (944)   2021  
  850   14.3  0.8  0.0  s_1_1NewScaffoldedcontig_101190    1417   1549   (1815) C CR1-E           LINE/CR1             (0)   4524   4391   2022  
 1027   23.4  2.0  0.8  s_1_1NewScaffoldedcontig_101190    1941   2190   (1174) C CR1-E           LINE/CR1           (499)   4025   3773   2023  
  402   23.4 10.1  2.0  s_1_1NewScaffoldedcontig_101193     640    787   (3892) + LFSINE_Vert     SINE                 294    453    (6)   2024  
  265   26.9  0.6  0.6  s_1_1NewScaffoldedcontig_101193    4511   4671      (8) + (TA)n           Simple_repeat          1    161    (0)   2025  
  326   24.8  2.6  1.7  s_1_1NewScaffoldedcontig_101195      60    174   (4957) C TguLTR5e        LTR/ERVL           (289)    309    194   2026  
   21    3.6  0.0  0.0  s_1_1NewScaffoldedcontig_101195    2393   2420   (2711) + AT_rich         Low_complexity         1     28    (0)   2027  
  650   35.5  4.7  0.4  s_1_1NewScaffoldedcontig_101196    2752   3008    (703) + CR1-Y2_Aves     LINE/CR1             670    937 (2402)   2028  
  885   11.6  3.1  2.4  s_1_1NewScaffoldedcontig_101197    1651   1911      (2) + (TGGA)n         Simple_repeat          1    263    (0)   2029  
  228   19.6  0.0  0.0  s_1_1NewScaffoldedcontig_101198       2     47    (688) + CR1AVI          LINE/CR1             673    718    (3)   2030  
  404   15.2  0.0  0.0  s_1_1NewScaffoldedcontig_101198     670    735      (0) C CR1-E           LINE/CR1             (2)   4522   4457   2031  
  262   30.8  3.3  1.6  s_1_1NewScaffoldedcontig_101199    3547   3668  (15609) + CR1-F           LINE/CR1            3453   3576  (937)   2032  
  531   27.9  0.7  0.0  s_1_1NewScaffoldedcontig_101199    5126   5265  (14012) + MER129          LTR?                 147    287  (182)   2033  
   22    0.0  0.0  0.0  s_1_1NewScaffoldedcontig_101199    7903   7924  (11353) + AT_rich         Low_complexity         1     22    (0)   2034  
 2615   19.1  2.9  0.6  s_1_1NewScaffoldedcontig_101199    8157   8646  (10631) C CR1-D2          LINE/CR1             (0)   4679   4179   2035  
   21    0.0  0.0  0.0  s_1_1NewScaffoldedcontig_101199   13046  13066   (6211) + AT_rich         Low_complexity         1     21    (0)   2036  
   21    0.0  0.0  0.0  s_1_1NewScaffoldedcontig_101199   17373  17393   (1884) + AT_rich         Low_complexity         1     21    (0)   2037  
  359   17.2  0.0  0.0  s_1_1NewScaffoldedcontig_1012         1     58   (3319) + CR1-C4          LINE/CR1            4448   4505    (6)   2038  
  270   17.9  8.4  0.0  s_1_1NewScaffoldedcontig_101201    1200   1294    (693) + A-rich          Low_complexity         2    104    (0)   2039  
 1178   27.3  0.7  0.8  s_1_1NewScaffoldedcontig_101201    1496   1742    (245) C CR1-E           LINE/CR1             (3)   4521   4311   2040  
   21    0.0  0.0  0.0  s_1_1NewScaffoldedcontig_101202    1386   1406    (141) + AT_rich         Low_complexity         1     21    (0)   2041  
  787   31.9  6.6  0.0  s_1_1NewScaffoldedcontig_101205    7929   8141   (7158) C CR1-E           LINE/CR1             (0)   4524   4298   2042  
  444   15.2  0.0  0.0  s_1_1NewScaffoldedcontig_101205    8147   8212   (7087) + CR1-D2          LINE/CR1            3653   3718  (961)   2043  
 1863   26.8  1.4  0.9  s_1_1NewScaffoldedcontig_101205   13792  14236   (1063) + CR1-F2          LINE/CR1            3792   4238   (15)   2044  
  250   18.8  6.8  3.4  s_1_1NewScaffoldedcontig_101207       2     89   (1004) C CR1-E           LINE/CR1           (285)   4239   4149   2045  
  228   13.5  0.0  0.0  s_1_1NewScaffoldedcontig_101207    1054   1090      (3) + (A)n            Simple_repeat          1     37    (0)   2046  
  360   48.6 16.9  0.6  s_1_1NewScaffoldedcontig_101208       1    178   (3600) C CR1-E           LINE/CR1           (326)   4198   3992   2047  
   25    0.0  0.0  0.0  s_1_1NewScaffoldedcontig_10121      226    250    (286) + AT_rich         Low_complexity         1     25    (0)   2048  
 1107   24.8  1.5  0.0  s_1_1NewScaffoldedcontig_101210       5    202   (1645) C CR1-E           LINE/CR1           (485)   4039   3839   2049  
   23    3.3  0.0  0.0  s_1_1NewScaffoldedcontig_101210    1672   1701    (146) + AT_rich         Low_complexity         1     30    (0)   2050  
  429   20.0  0.0  0.0  s_1_1NewScaffoldedcontig_101210    1773   1847      (0) + CR1-E           LINE/CR1            4160   4234  (290)   2051  
  453   16.6  4.2  2.6  s_1_1NewScaffoldedcontig_101211    1681   1791     (90) C CR1-Y2          LINE/CR1            (14)   4500   4434   2052  
  958   18.3  3.6  1.7  s_1_1NewScaffoldedcontig_101212       1    243   (1324) C CR1-E           LINE/CR1           (307)   4217   4039   2053  
  253   13.9  0.0  0.0  s_1_1NewScaffoldedcontig_101212    1410   1445    (122) C CR1-Y2_Aves     LINE/CR1            (11)   3328   3293   2054  
  632   19.5  0.9  0.0  s_1_1NewScaffoldedcontig_101212    1446   1558      (9) C CR1-C4          LINE/CR1             (2)   4509   4396   2055  
   21    0.0  0.0  0.0  s_1_1NewScaffoldedcontig_101214      84    104    (406) + AT_rich         Low_complexity         1     21    (0)   2056  
  446   15.2  0.0  6.0  s_1_1NewScaffoldedcontig_101215       1     84   (1364) C CR1-E           LINE/CR1           (381)   4143   4065   2057  
  240    3.5  0.0  0.0  s_1_1NewScaffoldedcontig_101215     144    172   (1276) + (TTTAG)n        Simple_repeat          2     30    (0)   2058  
 1066   21.5  0.9  0.5  s_1_1NewScaffoldedcontig_101216      15    224   (3801) + CR1-E           LINE/CR1            4312   4522    (2)   2059  
  926   30.9  3.5  7.4  s_1_1NewScaffoldedcontig_101216    2854   3394    (631) C CR1-Y2_Aves     LINE/CR1             (3)   3336   2817   2060  
   21    0.0  0.0  0.0  s_1_1NewScaffoldedcontig_101216    3784   3804    (221) + AT_rich         Low_complexity         1     21    (0)   2061  
 1895   15.1  0.7  0.3  s_1_1NewScaffoldedcontig_101217     389    694      (0) C CR1-E           LINE/CR1             (0)   4524   4218   2062  
   22    0.0  0.0  0.0  s_1_1NewScaffoldedcontig_101219    1755   1776   (4899) + AT_rich         Low_complexity         1     22    (0)   2063  
  822   24.2  7.2  2.3  s_1_1NewScaffoldedcontig_10122      285    546   (2018) + TguLTR5d        LTR/ERVL               5    279  (316)   2064  
  805   31.4  8.8  6.0  s_1_1NewScaffoldedcontig_101220    3370   3969   (8872) + CR1-D           LINE/CR1            4056   4672    (6)   2065  
 2510   23.5  3.0  0.4  s_1_1NewScaffoldedcontig_101220    5944   6439   (6402) + CR1-E           LINE/CR1            4016   4524    (0)   2066  
   27    6.2  0.0  0.0  s_1_1NewScaffoldedcontig_101220   10784  10831   (2010) + AT_rich         Low_complexity         1     48    (0)   2067  
   21    0.0  0.0  0.0  s_1_1NewScaffoldedcontig_101222     356    376   (2548) + AT_rich         Low_complexity         1     21    (0)   2068  
  412   63.7  1.0  0.0  s_1_1NewScaffoldedcontig_101223    6130   6333   (4547) C CR1-E           LINE/CR1             (3)   4521   4316   2069  
  808   27.4  2.0  0.5  s_1_1NewScaffoldedcontig_101224     618    815   (3861) C CR1-E           LINE/CR1           (142)   4382   4182   2070  
  520   19.8  0.0  0.0  s_1_1NewScaffoldedcontig_101224    2659   2759   (1917) C CR1-E           LINE/CR1             (5)   4519   4419   2071  
  585   21.4  2.9  0.0  s_1_1NewScaffoldedcontig_101224    3591   3693    (983) C CR1-E           LINE/CR1             (7)   4517   4412   2072  
  949   28.9  3.2  0.0  s_1_1NewScaffoldedcontig_101225     151    462    (252) C CR1-Y2_Aves     LINE/CR1             (9)   3330   3009   2073  
  198   10.3  0.0  0.0  s_1_1NewScaffoldedcontig_101226     893    921   (1071) + (TTTA)n         Simple_repeat          1     29    (0)   2074  
   21    3.6  0.0  0.0  s_1_1NewScaffoldedcontig_101226    1965   1992      (0) + AT_rich         Low_complexity         1     28    (0)   2075  
  620   26.7  5.8  0.0  s_1_1NewScaffoldedcontig_101227     993   1112   (1289) C CR1-E           LINE/CR1             (9)   4515   4389   2076  
 3455   25.6 10.0  1.9  s_1_1NewScaffoldedcontig_101228    1563   2499   (9865) C CR1-Y1_Aves     LINE/CR1            (12)   3327   2315   2077  
  386   42.4  8.5  1.3  s_1_1NewScaffoldedcontig_101228    5148   5300   (7064) + CR1-C4          LINE/CR1            4330   4493   (18)   2078  
   21    0.0  0.0  0.0  s_1_1NewScaffoldedcontig_101228    7439   7459   (4905) + AT_rich         Low_complexity         1     21    (0)   2079  
   22    5.6  0.0  0.0  s_1_1NewScaffoldedcontig_101228    9851   9886   (2478) + AT_rich         Low_complexity         1     36    (0)   2080  
  263   26.7  0.0  4.3  s_1_1NewScaffoldedcontig_101228   10673  10751   (1613) + CR1-D2          LINE/CR1            4519   4584   (95)   2081  
   23    5.4  0.0  0.0  s_1_1NewScaffoldedcontig_101229    2197   2233   (3689) + AT_rich         Low_complexity         1     37    (0)   2082  
 1006   25.4  0.5  0.5  s_1_1NewScaffoldedcontig_10123       22    242   (2732) + GGERVL-B-int    LTR/ERVL            5082   5302  (103)   2083  
  212   25.4  0.0  0.0  s_1_1NewScaffoldedcontig_10123     2897   2959     (15) + CT-rich         Low_complexity         2     64    (0)   2084  
  293   20.0  4.7  0.0  s_1_1NewScaffoldedcontig_101230      54    132   (9408) C CR1-H2          LINE/CR1            (16)   4796   4739   2085  
  195    6.9  0.0  0.0  s_1_1NewScaffoldedcontig_101232    4831   4859  (14810) + (T)n            Simple_repeat          1     29    (0)   2086  
  289   41.6  8.6  3.4  s_1_1NewScaffoldedcontig_101232    6107   6223  (13446) C CR1-E           LINE/CR1             (9)   4515   4393   2087  
  269   17.4  0.0  0.0  s_1_1NewScaffoldedcontig_101232   10790  10835   (8834) C CR1-D2          LINE/CR1            (19)   4660   4615   2088  
  460   19.0  0.0  1.2  s_1_1NewScaffoldedcontig_101235    4599   4678    (584) C CR1-C4          LINE/CR1            (15)   4496   4418   2089 *
 1678   21.3  9.8  0.3  s_1_1NewScaffoldedcontig_101235    4677   5052    (210) C CR1-D2          LINE/CR1           (766)   3913   3502   2090  
   24    0.0  0.0  0.0  s_1_1NewScaffoldedcontig_101236     275    298    (330) + AT_rich         Low_complexity         1     24    (0)   2091  
  392    5.7  1.9  0.0  s_1_1NewScaffoldedcontig_101238       1     53   (2947) + CR1-E           LINE/CR1            4466   4519    (5)   2092  
  418   39.2  0.8  0.0  s_1_1NewScaffoldedcontig_101238    2871   3000      (0) C CR1-C4          LINE/CR1             (3)   4508   4378   2093  
   25    0.0  0.0  0.0  s_1_1NewScaffoldedcontig_101239     370    394   (5042) + AT_rich         Low_complexity         1     25    (0)   2094  
  606   20.1  0.1  1.7  s_1_1NewScaffoldedcontig_101239    3199   3323   (2113) C CR1-B2          LINE/CR1           (130)   4549   4326   2095  
 1204   21.7  6.4  1.4  s_1_1NewScaffoldedcontig_101241    4514   4794  (11675) + CR1-H           LINE/CR1            4508   4802   (10)   2096  
  589   22.9  7.1  4.6  s_1_1NewScaffoldedcontig_101241    8691   8887   (7582) + CR1-F2          LINE/CR1            4051   4252    (1)   2097  
  228   10.3  0.0  0.0  s_1_1NewScaffoldedcontig_101241   10127  10155   (6314) C MIR_Aves1       SINE/MIR           (119)    145    117   2098  
 1906   28.2  0.9  0.0  s_1_1NewScaffoldedcontig_101242       1    419   (9469) C CR1-E           LINE/CR1           (153)   4371   3949   2099  
  990   23.1  2.6  0.0  s_1_1NewScaffoldedcontig_101243       1    234   (5527) C CR1-E           LINE/CR1           (256)   4268   4029   2100  
  203   12.1  0.9  9.2  s_1_1NewScaffoldedcontig_101243    1006   1114   (4647) + A-rich          Low_complexity         2    101    (0)   2101  
  542   13.2  0.0  0.0  s_1_1NewScaffoldedcontig_101243    3174   3249   (2512) + CR1-D2          LINE/CR1            4523   4598   (81)   2102  
  200    3.4  0.0  3.3  s_1_1NewScaffoldedcontig_101247       2     31   (4036) + (TATG)n         Simple_repeat          2     30    (0)   2103  
   24    0.0  0.0  0.0  s_1_1NewScaffoldedcontig_101248    4487   4510  (16505) + AT_rich         Low_complexity         1     24    (0)   2104  
 1495   22.7 10.8  5.8  s_1_1NewScaffoldedcontig_101248   11737  12303   (8712) C GGLTR5A         LTR/ERVL             (0)    595      1   2105  
   25    0.0  0.0  0.0  s_1_1NewScaffoldedcontig_10125     5384   5408   (4212) + AT_rich         Low_complexity         1     25    (0)   2106  
  324   12.8  0.0  0.0  s_1_1NewScaffoldedcontig_101253    8749   8795   (7217) C TguLTR5e        LTR/ERVL           (332)    266    220   2107  
  688   20.7  0.0  0.0  s_1_1NewScaffoldedcontig_101253   15892  16012      (0) + CR1-E           LINE/CR1            1921   2041 (2483)   2108  
  192   15.1  2.7  4.5  s_1_1NewScaffoldedcontig_101254    2819   2929   (7193) + T-rich          Low_complexity         5    113    (0)   2109  
   28    0.0  0.0  0.0  s_1_1NewScaffoldedcontig_101254    3216   3243   (6879) + AT_rich         Low_complexity         1     28    (0)   2110  
 1525   17.6  0.8  0.0  s_1_1NewScaffoldedcontig_101254    5725   5979   (4143) + CR1-C4          LINE/CR1            4255   4511    (0)   2111  
  346   16.4  1.6  0.0  s_1_1NewScaffoldedcontig_101254    9551   9611    (511) C CR1-H           LINE/CR1            (13)   4799   4738   2112  
  270   27.1  0.0  1.2  s_1_1NewScaffoldedcontig_101254   10005  10090     (32) C Z-REP           Satellite/macro   (5682)   4669   4585   2113 *
  428   20.2  1.0  2.9  s_1_1NewScaffoldedcontig_101254   10017  10118      (4) + TguLTR5e        LTR/ERVL             194    293  (305)   2114  
  201   24.6  0.0  0.0  s_1_1NewScaffoldedcontig_101255     697    753   (8411) + A-rich          Low_complexity         4     60    (0)   2115  
  530   28.6  6.7  0.4  s_1_1NewScaffoldedcontig_101255    1183   1354   (7810) + CR1-Y1_Aves     LINE/CR1            2563   2729  (610)   2116  
   25    0.0  0.0  0.0  s_1_1NewScaffoldedcontig_101255    4923   4947   (4217) + AT_rich         Low_complexity         1     25    (0)   2117  
   23    0.0  0.0  0.0  s_1_1NewScaffoldedcontig_101255    6307   6329   (2835) + AT_rich         Low_complexity         1     23    (0)   2118  
  407   16.4  2.7  0.0  s_1_1NewScaffoldedcontig_101258       1     73    (708) + CR1-C4          LINE/CR1            4430   4504    (7)   2119  
  349   16.4  1.6  0.0  s_1_1NewScaffoldedcontig_101258     721    781      (0) + CR1-E           LINE/CR1            4074   4135  (389)   2120  
   28    2.9  0.0  0.0  s_1_1NewScaffoldedcontig_101259    1528   1562     (48) + AT_rich         Low_complexity         1     35    (0)   2121  
  266   30.1  5.0  4.3  s_1_1NewScaffoldedcontig_10126        2    170   (2770) C TguLTR5d        LTR/ERVL           (424)    171      1   2122  
 2190   28.4  3.2  1.1  s_1_1NewScaffoldedcontig_10126      292    954   (1986) C CR1-X           LINE/CR1           (855)   3281   2605   2123  
  630   24.6  3.2  4.1  s_1_1NewScaffoldedcontig_10126      988   1207   (1733) C CR1-X           LINE/CR1          (1601)   2535   2318   2123  
  324   15.8  0.0  0.0  s_1_1NewScaffoldedcontig_10126     1544   1600   (1340) + (TTA)n          Simple_repeat          2     58    (0)   2124  
  233   12.0  4.0  0.0  s_1_1NewScaffoldedcontig_101260     193    242   (5728) + T-rich          Low_complexity         3     54    (0)   2125  
  491   36.0 12.4  2.5  s_1_1NewScaffoldedcontig_101260    5603   5844    (126) C GGLTR5A         LTR/ERVL           (306)    289     24   2126  
 1823   19.6  3.6  0.8  s_1_1NewScaffoldedcontig_101262    2976   3360    (186) C CR1-Y4          LINE/CR1           (818)   3697   3302   2127  
  774   30.9  6.5  3.0  s_1_1NewScaffoldedcontig_101263       1    330   (8192) + GGLTR5A         LTR/ERVL              32    348  (195)   2128  
   25    0.0  0.0  0.0  s_1_1NewScaffoldedcontig_101263    5202   5226   (3296) + AT_rich         Low_complexity         1     25    (0)   2129  
  264   25.3  1.2  0.0  s_1_1NewScaffoldedcontig_101265     191    273    (456) + (CCG)n          Simple_repeat          2     85    (0)   2130  
   24    0.0  0.0  0.0  s_1_1NewScaffoldedcontig_101265     352    375    (354) + GC_rich         Low_complexity         1     24    (0)   2131  
   21    0.0  0.0  0.0  s_1_1NewScaffoldedcontig_101266    1059   1079   (5056) + AT_rich         Low_complexity         1     21    (0)   2132  
  588   17.4  0.9  0.0  s_1_1NewScaffoldedcontig_101267       1    109    (629) + CR1-E           LINE/CR1            4415   4524    (0)   2133  
   21    3.6  0.0  0.0  s_1_1NewScaffoldedcontig_10127     2671   2698  (28510) + AT_rich         Low_complexity         1     28    (0)   2134  
  267   23.5  5.8  1.4  s_1_1NewScaffoldedcontig_10127    15144  15212  (15996) C MIR_Aves1       SINE/MIR            (82)    182    111   2135  
 1005   21.1  5.2  1.9  s_1_1NewScaffoldedcontig_10127    17082  17332  (13876) C CR1-C4          LINE/CR1             (7)   4504   4312   2136  
  751   15.5  0.0  0.0  s_1_1NewScaffoldedcontig_10127    18678  18793  (12415) C CR1-E           LINE/CR1             (3)   4521   4406   2137  
   23    7.8  0.0  0.0  s_1_1NewScaffoldedcontig_101271    1856   1906    (144) + AT_rich         Low_complexity         1     51    (0)   2138  
  927   19.7  4.0  8.4  s_1_1NewScaffoldedcontig_101272    3408   3656     (22) C CR1-Y1_Aves     LINE/CR1             (7)   3332   3095   2139  
  393   17.4  4.2  4.2  s_1_1NewScaffoldedcontig_101275      21    126    (673) C CR1-E           LINE/CR1           (303)   4221   4116   2140  
  380   25.8  5.7  3.8  s_1_1NewScaffoldedcontig_101277      12    168   (2673) + GGLTR5B         LTR/ERVL             189    348  (195)   2141  
  297   28.1  3.4  9.4  s_1_1NewScaffoldedcontig_101277     271    419   (2422) + TguLTR5d        LTR/ERVL             456    595    (0)   2142  
 3536   14.5  2.7  0.7  s_1_1NewScaffoldedcontig_101277     637   1184   (1657) + TguLTR5d        LTR/ERVL              29    587    (8)   2143  
   28    0.0  0.0  0.0  s_1_1NewScaffoldedcontig_101278      64     91   (1253) + AT_rich         Low_complexity         1     28    (0)   2144  
  463   30.5  4.8  6.2  s_1_1NewScaffoldedcontig_101278     556    782    (562) + CR1-Y2_Aves     LINE/CR1            3099   3322   (17)   2145  
  192    4.0  0.0  0.0  s_1_1NewScaffoldedcontig_101278    1000   1024    (320) + (TTTG)n         Simple_repeat          1     25    (0)   2146  
  586   17.6  2.9  0.0  s_1_1NewScaffoldedcontig_101278    1240   1341      (3) + CR1-E           LINE/CR1            3151   3255 (1269)   2147  
  304   22.3  0.0 18.9  s_1_1NewScaffoldedcontig_101279      50    176  (12537) + GGLTR5A         LTR/ERVL             493    595    (0)   2148  
 1548   33.9  1.9  1.2  s_1_1NewScaffoldedcontig_101279     178    896  (11817) + CR1-Y1_Aves     LINE/CR1            2396   3119  (220)   2149  
  200   21.1  0.0  0.0  s_1_1NewScaffoldedcontig_101279    4717   4754   (7959) + T-rich          Low_complexity         5     42    (0)   2150  
  199    2.9  8.6  0.0  s_1_1NewScaffoldedcontig_101279    9641   9675   (3038) + (TTTTA)n        Simple_repeat          4     41    (0)   2151  
  765   25.9  1.6  0.2  s_1_1NewScaffoldedcontig_10128        2    248   (5324) C CR1-Y4          LINE/CR1           (418)   4106   3855   2152  
 1656   28.6  3.5  1.6  s_1_1NewScaffoldedcontig_10128     1139   1688   (3884) C CR1-Y1_Aves     LINE/CR1             (8)   3331   2772   2153  
  216   17.1  0.0  0.0  s_1_1NewScaffoldedcontig_10128     2409   2449   (3123) + (CATATA)n       Simple_repeat          2     42    (0)   2154  
  226   24.1  1.9  0.0  s_1_1NewScaffoldedcontig_10128     3182   3235   (2337) + CT-rich         Low_complexity         3     57    (0)   2155  
  351   20.3  0.0  1.4  s_1_1NewScaffoldedcontig_10128     5470   5539     (33) + CR1-E           LINE/CR1            4412   4480   (44)   2156  
  285    7.7  0.0  0.0  s_1_1NewScaffoldedcontig_10128     5531   5569      (3) C CR1-F0          LINE/CR1             (5)   4248   4210   2157 *
   21    0.0  0.0  0.0  s_1_1NewScaffoldedcontig_101280    5299   5319   (1619) + AT_rich         Low_complexity         1     21    (0)   2158  
  523   45.2  2.3  0.0  s_1_1NewScaffoldedcontig_101281       1    177   (1719) + CR1-C2          LINE/CR1            4361   4541    (2)   2159  
  397   26.9  6.2  0.0  s_1_1NewScaffoldedcontig_101281     232    361   (1535) + MIR_Aves1       SINE/MIR             105    242   (22)   2160  
  419   14.1  0.0  0.0  s_1_1NewScaffoldedcontig_101281    1826   1896      (0) + CR1-D2          LINE/CR1            4419   4489  (190)   2161  
 1320   25.5  2.8  1.4  s_1_1NewScaffoldedcontig_101284     458    739   (2325) C CR1-E           LINE/CR1           (157)   4367   4082   2162  
   25    0.0  0.0  0.0  s_1_1NewScaffoldedcontig_101287     461    485    (543) + AT_rich         Low_complexity         1     25    (0)   2163  
   23    3.3  0.0  0.0  s_1_1NewScaffoldedcontig_101289    2151   2180   (9303) + AT_rich         Low_complexity         1     30    (0)   2164  
   25    0.0  0.0  0.0  s_1_1NewScaffoldedcontig_101291     767    791   (2531) + AT_rich         Low_complexity         1     25    (0)   2165  
  509   18.9  0.0  0.0  s_1_1NewScaffoldedcontig_101293    4781   4875    (184) + GGERVL-C-int    LTR/ERVL            2918   3012 (2124)   2166  
 1192   16.6  0.0  6.6  s_1_1NewScaffoldedcontig_101294    1142   1367   (1750) C CR1-E           LINE/CR1           (766)   3758   3548   2167  
  500   31.8  6.1  2.3  s_1_1NewScaffoldedcontig_101295     666    797   (1727) C CR1-E           LINE/CR1             (3)   4521   4385   2168  
   25    7.5  0.0  0.0  s_1_1NewScaffoldedcontig_101295    1556   1608    (916) + AT_rich         Low_complexity         1     53    (0)   2169  
  824   13.0  1.5  0.8  s_1_1NewScaffoldedcontig_101295    1971   2102    (422) + CR1-E           LINE/CR1            4391   4523    (1)   2170  
  650   22.1  7.5  3.0  s_1_1NewScaffoldedcontig_101296       3    203   (3638) C GGLTR5A         LTR/ERVL           (385)    210      1   2171  
  218   11.5  0.0  8.8  s_1_1NewScaffoldedcontig_101296     847    903   (2938) + A-rich          Low_complexity         2     53    (0)   2172  
  195   20.4  0.0  0.0  s_1_1NewScaffoldedcontig_101296    2571   2619   (1222) + (TA)n           Simple_repeat          2     50    (0)   2173  
  341   24.4  2.3  1.1  s_1_1NewScaffoldedcontig_101296    3118   3204    (637) C MER133A         DNA?                (18)     88      1   2174  
  838   23.5  8.6  2.8  s_1_1NewScaffoldedcontig_101296    3466   3757     (84) + GGLTR5A         LTR/ERVL               1    309  (289)   2175  
  612   14.8  0.0  0.1  s_1_1NewScaffoldedcontig_101297       1    104   (4105) + CR1-E           LINE/CR1            4429   4524    (0)   2176  
  243   25.4  3.4  0.0  s_1_1NewScaffoldedcontig_101298     804    862   (1042) + T-rich          Low_complexity         4     64    (0)   2177  
  494   26.7  1.0  1.0  s_1_1NewScaffoldedcontig_101299    6712   6813   (4900) + CR1-E           LINE/CR1            4423   4524    (0)   2178  
  434   13.4  1.3  4.3  s_1_1NewScaffoldedcontig_1013       489    578   (2489) C CR1-E           LINE/CR1             (9)   4515   4443   2179  
  584   31.1  8.1  2.0  s_1_1NewScaffoldedcontig_1013      1181   1524   (1543) + CR1-Y1_Aves     LINE/CR1            2970   3334    (5)   2180  
  243    8.8  0.0  0.0  s_1_1NewScaffoldedcontig_10130        1     34  (15944) + (A)n            Simple_repeat          1     34    (0)   2181  
  461   19.4  3.1  0.7  s_1_1NewScaffoldedcontig_10130     5683   5793  (10185) + CR1-X2          LINE/CR1            4435   4520    (4)   2182  
   26    0.0  0.0  0.0  s_1_1NewScaffoldedcontig_10130     6352   6377   (9601) + AT_rich         Low_complexity         1     26    (0)   2183  
   28    2.9  0.0  0.0  s_1_1NewScaffoldedcontig_10130    15943  15977      (1) + AT_rich         Low_complexity         1     35    (0)   2184  
  984   23.0 12.6  0.1  s_1_1NewScaffoldedcontig_101300    1280   1580  (13642) C CR1-D2          LINE/CR1           (154)   4525   4236   2185  
  281   34.8  2.2  0.0  s_1_1NewScaffoldedcontig_101300    4759   4847  (10375) C CR1-Y2_Aves     LINE/CR1             (1)   3338   3248   2186  
   35    2.4  0.0  0.0  s_1_1NewScaffoldedcontig_101300   10048  10089   (5133) + AT_rich         Low_complexity         1     42    (0)   2187  
 2134   15.5  6.6  0.0  s_1_1NewScaffoldedcontig_101301     364    725      (0) + TguLTR5d        LTR/ERVL               1    386  (209)   2188  
  226   25.6  0.0  0.0  s_1_1NewScaffoldedcontig_101302       1     43   (2674) C CR1-C4          LINE/CR1           (134)   4377   4335   2189  
 2947   27.6  1.3  0.0  s_1_1NewScaffoldedcontig_101303       2    625   (8190) C CR1-E           LINE/CR1           (658)   3866   3235   2190  
   21    0.0  0.0  0.0  s_1_1NewScaffoldedcontig_101303    7271   7291   (1524) + AT_rich         Low_complexity         1     21    (0)   2191  
  484   33.1  4.7  5.9  s_1_1NewScaffoldedcontig_101305    1200   1741   (1267) + GGLTR5A         LTR/ERVL              20    542    (1)   2192  
  275   17.9  0.0  0.0  s_1_1NewScaffoldedcontig_101306    1087   1142      (9) + CR1-D2          LINE/CR1            4417   4472  (207)   2193  
  308   24.7  0.0  0.0  s_1_1NewScaffoldedcontig_101307       3     83   (2008) C CR1-C3          LINE/CR1           (214)   4325   4245   2194  
 1583   19.1  1.6  1.9  s_1_1NewScaffoldedcontig_101307    1783   2091      (0) + CR1-D2          LINE/CR1            4226   4533  (146)   2195  
 1284   27.2  2.4  1.0  s_1_1NewScaffoldedcontig_101308    2610   2902   (4491) + CR1-E           LINE/CR1            4227   4523    (1)   2196  
 1163   19.6  1.3  3.0  s_1_1NewScaffoldedcontig_101308    5377   5612   (1781) + CR1-E           LINE/CR1            4293   4524    (0)   2197  
  541    9.3  1.8  1.4  s_1_1NewScaffoldedcontig_101309       1     92   (2629) + CR1-C4          LINE/CR1            4425   4524    (0)   2198  
   26    0.0  0.0  0.0  s_1_1NewScaffoldedcontig_101309     882    907   (1814) + AT_rich         Low_complexity         1     26    (0)   2199  
  478   17.5  0.0  0.0  s_1_1NewScaffoldedcontig_101309    2252   2335    (386) + CR1-E           LINE/CR1            3308   3405 (1119)   2200  
  367   26.3 12.5  1.0  s_1_1NewScaffoldedcontig_101309    2334   2429    (292) C CR1-E           LINE/CR1             (8)   4516   4410   2201 *
 1470   21.0  0.0  0.0  s_1_1NewScaffoldedcontig_101309    2451   2721      (0) + CR1-E           LINE/CR1            3403   3673  (851)   2200  
  706   19.1  0.8  0.0  s_1_1NewScaffoldedcontig_101311      32    157   (4264) + CR1-E           LINE/CR1            4391   4517    (7)   2202  
  851   26.8  0.7  0.0  s_1_1NewScaffoldedcontig_101311    3309   3484    (937) + CR1-Y4          LINE/CR1            3418   3598  (926)   2203  
 2988   29.7  1.1  0.6  s_1_1NewScaffoldedcontig_101312      42    672      (0) + CR1-E           LINE/CR1            3349   3982  (542)   2204  
  512   30.1 14.1  6.2  s_1_1NewScaffoldedcontig_101314     528    945   (3324) C CR1-Y2_Aves     LINE/CR1            (97)   3242   2792   2205  
 2074   20.1  4.2  0.7  s_1_1NewScaffoldedcontig_101314    1039   1464   (2805) C CR1-Y4          LINE/CR1             (7)   4508   4068   2206  
  330   26.8  0.0  1.2  s_1_1NewScaffoldedcontig_101314    1471   1553   (2716) C CR1-Y1_Aves     LINE/CR1           (734)   2605   2524   2207  
  183    9.8  3.1  6.2  s_1_1NewScaffoldedcontig_101314    3512   3576    (693) + T-rich          Low_complexity         2     64    (0)   2208  
   25    3.1  0.0  0.0  s_1_1NewScaffoldedcontig_101315     369    400   (3720) + AT_rich         Low_complexity         1     32    (0)   2209  
   21    0.0  0.0  0.0  s_1_1NewScaffoldedcontig_101315    3671   3691    (429) + AT_rich         Low_complexity         1     21    (0)   2210  
  707   27.0  5.0  4.4  s_1_1NewScaffoldedcontig_101316       2    183   (4369) C CR1-C3          LINE/CR1          (1696)   2843   2661   2211  
  975   18.7  0.6  0.6  s_1_1NewScaffoldedcontig_101317    2547   2713    (627) C CR1-E           LINE/CR1             (6)   4518   4352   2212  
  284   23.6  0.0  0.0  s_1_1NewScaffoldedcontig_101318     294    348   (4817) C CR1-C4          LINE/CR1            (13)   4498   4444   2213  
  764   15.9  0.8  0.0  s_1_1NewScaffoldedcontig_101318    2395   2520   (2645) + CR1-E           LINE/CR1            4391   4517    (7)   2214  
  282    9.8  0.0  0.0  s_1_1NewScaffoldedcontig_101319       1     41   (2599) + CR1-E           LINE/CR1            4479   4519    (5)   2215  
  204    6.7  0.0  0.0  s_1_1NewScaffoldedcontig_101319    2355   2384    (256) + (TA)n           Simple_repeat          1     30    (0)   2216  
  288   15.8  0.0  3.4  s_1_1NewScaffoldedcontig_101319    2582   2640      (0) C CR1-E           LINE/CR1             (7)   4517   4461   2217  
  355   19.7  0.0  0.0  s_1_1NewScaffoldedcontig_10132     2103   2163      (0) C CR1AVI          LINE/CR1             (4)    717    657   2218  
  253   27.1  1.1  4.5  s_1_1NewScaffoldedcontig_101323       1     89   (2719) + GGLTR5A         LTR/ERVL              59    144  (451)   2219  
 1788   22.7  7.7  1.1  s_1_1NewScaffoldedcontig_101323     602   1056   (1752) + CR1-F2          LINE/CR1            3747   4231   (22)   2220  
  229   16.4  0.0  6.2  s_1_1NewScaffoldedcontig_101325      10     74    (424) + (TCCA)n         Simple_repeat          2     62    (0)   2221  
 2652   18.5  1.3  0.4  s_1_1NewScaffoldedcontig_101326    1945   2412   (1793) C CR1-D2          LINE/CR1             (9)   4670   4199   2222  
  344   19.7  0.6  0.0  s_1_1NewScaffoldedcontig_101326    3650   3721    (484) + CR1-E           LINE/CR1            4465   4521    (3)   2223  
  821   17.7  0.0  0.0  s_1_1NewScaffoldedcontig_101327       1    141   (1610) C CR1-E           LINE/CR1            (71)   4453   4313   2224  
  580   11.7 18.3  1.0  s_1_1NewScaffoldedcontig_101327    1647   1750      (1) + CR1-E           LINE/CR1            4396   4517    (7)   2225  
  477   24.3  1.6  7.5  s_1_1NewScaffoldedcontig_10133      285    471   (8620) + (GACTG)n        Simple_repeat          5    180    (0)   2226  
  323   18.3  2.4  8.0  s_1_1NewScaffoldedcontig_10133     3440   3616   (5475) C (ACCCATAGGG)    Satellite            (2)    167      1   2227 *
  415   18.8  2.9  7.9  s_1_1NewScaffoldedcontig_10133     3552   3690   (5401) + (ACCCCATAGGG)   Satellite              1    132    (0)   2228  
  467   20.2  4.1  2.5  s_1_1NewScaffoldedcontig_10133     3708   3829   (5262) + (ACCCCATAGGG)   Satellite              9    132    (0)   2228  
  522   26.8  2.3  1.6  s_1_1NewScaffoldedcontig_101330       2    130   (3567) + CR1-E           LINE/CR1            4389   4518    (6)   2229  
   25    0.0  0.0  0.0  s_1_1NewScaffoldedcontig_101330    1443   1467   (2230) + AT_rich         Low_complexity         1     25    (0)   2230  
  189   19.6  0.0  0.0  s_1_1NewScaffoldedcontig_101330    2333   2388   (1309) + T-rich          Low_complexity         1     56    (0)   2231  
   22    0.0  0.0  0.0  s_1_1NewScaffoldedcontig_101330    3350   3371    (326) + AT_rich         Low_complexity         1     22    (0)   2232  
  236   23.2  3.4  5.1  s_1_1NewScaffoldedcontig_101331   17250  17308  (14140) + TguLTR5d        LTR/ERVL             535    592    (3)   2233  
 2197   24.5  6.0  1.3  s_1_1NewScaffoldedcontig_101331   23548  24100   (7348) + TguLTR5e        LTR/ERVL              20    598    (0)   2234  
 1089   27.5  2.5  0.0  s_1_1NewScaffoldedcontig_101333      48    283   (1045) + CR1-C4          LINE/CR1            4265   4506    (5)   2235  
  298   10.0  0.0  0.0  s_1_1NewScaffoldedcontig_101334     519    558     (28) + CR1-E           LINE/CR1            3970   4009  (515)   2236  
  738   14.7  2.9  2.2  s_1_1NewScaffoldedcontig_101335    1382   1520      (1) C CR1-E           LINE/CR1             (0)   4524   4385   2237  
  675   21.5  0.8  0.0  s_1_1NewScaffoldedcontig_101336     506    626      (1) + TguLTR5e        LTR/ERVL              94    215  (383)   2238  
   28    0.0  0.0  0.0  s_1_1NewScaffoldedcontig_101339    1723   1750   (8147) + AT_rich         Low_complexity         1     28    (0)   2239  
   22    0.0  0.0  0.0  s_1_1NewScaffoldedcontig_101339    3511   3532   (6365) + AT_rich         Low_complexity         1     22    (0)   2240  
  683   26.4  5.5  0.0  s_1_1NewScaffoldedcontig_101339    6982   7163   (2734) C CR1-E           LINE/CR1            (88)   4436   4245   2241 *
 1893   24.9  6.0  0.4  s_1_1NewScaffoldedcontig_101339    7147   7598   (2299) C CR1-C4          LINE/CR1           (759)   3752   3276   2242  
   23    7.8  0.0  0.0  s_1_1NewScaffoldedcontig_101339    9188   9238    (659) + AT_rich         Low_complexity         1     51    (0)   2243  
  757   21.5  0.7  0.7  s_1_1NewScaffoldedcontig_101339    9417   9566    (331) C CR1-E           LINE/CR1            (11)   4513   4364   2244  
   22    0.0  0.0  0.0  s_1_1NewScaffoldedcontig_10134     2679   2700  (19498) + AT_rich         Low_complexity         1     22    (0)   2245  
   25    0.0  0.0  0.0  s_1_1NewScaffoldedcontig_10134     6676   6700  (15498) + AT_rich         Low_complexity         1     25    (0)   2246  
  206   23.8  0.0  0.0  s_1_1NewScaffoldedcontig_10134     7135   7176  (15022) + (CAA)n          Simple_repeat          3     44    (0)   2247  
   22    0.0  0.0  0.0  s_1_1NewScaffoldedcontig_10134    11792  11813  (10385) + AT_rich         Low_complexity         1     22    (0)   2248  
 1347   20.8  0.0  0.0  s_1_1NewScaffoldedcontig_10134    18591  18840   (3358) C CR1-E           LINE/CR1           (963)   3561   3312   2249  
   24    0.0  0.0  0.0  s_1_1NewScaffoldedcontig_10134    20662  20685   (1513) + AT_rich         Low_complexity         1     24    (0)   2250  
   21    3.6  0.0  0.0  s_1_1NewScaffoldedcontig_101343    4333   4360    (425) + AT_rich         Low_complexity         1     28    (0)   2251  
   33    0.0  0.0  0.0  s_1_1NewScaffoldedcontig_101344    3178   3210   (4348) + AT_rich         Low_complexity         1     33    (0)   2252  
   22    0.0  0.0  0.0  s_1_1NewScaffoldedcontig_101344    7057   7078    (480) + AT_rich         Low_complexity         1     22    (0)   2253  
  631   24.7 16.4  0.0  s_1_1NewScaffoldedcontig_101345       1    293  (14956) C CR1-Y2_Aves     LINE/CR1           (308)   3031   2691   2254  
 4261   24.4  4.4  0.9  s_1_1NewScaffoldedcontig_101345    7558   8491   (6758) C CR1-E           LINE/CR1            (94)   4430   3464   2255  
  205   13.0  4.1  6.1  s_1_1NewScaffoldedcontig_101345   10182  10230   (5019) + A-rich          Low_complexity         2     49    (0)   2256  
  277   36.9  0.0  0.0  s_1_1NewScaffoldedcontig_101347    1426   1490  (11522) + T-rich          Low_complexity         1     65    (0)   2257  
  413   30.4  0.9  0.0  s_1_1NewScaffoldedcontig_101347    9007   9118   (3894) C MIR_Aves1       SINE/MIR            (41)    223    111   2258  
   24    3.2  0.0  0.0  s_1_1NewScaffoldedcontig_101348    6018   6048   (4769) + AT_rich         Low_complexity         1     31    (0)   2259  
  592   13.9  0.2  0.0  s_1_1NewScaffoldedcontig_101349    6635   6732   (9173) + CR1-E           LINE/CR1            3910   3991  (533)   2260  
  319   28.6 11.4  0.0  s_1_1NewScaffoldedcontig_101349    7389   7458   (8447) + CR1-C4          LINE/CR1            4427   4504    (7)   2261  
   22    0.0  0.0  0.0  s_1_1NewScaffoldedcontig_101349    7704   7725   (8180) + AT_rich         Low_complexity         1     22    (0)   2262  
  284   23.4  0.0  0.0  s_1_1NewScaffoldedcontig_101349   13656  13719   (2186) C CR1-E           LINE/CR1            (65)   4459   4396   2263  
 2017   17.5  0.8  0.3  s_1_1NewScaffoldedcontig_10135     2812   3172  (21250) + CR1-E           LINE/CR1            4155   4517    (7)   2264  
  198    0.0  0.0  0.0  s_1_1NewScaffoldedcontig_10135     4287   4308  (20114) + (ATTG)n         Simple_repeat          2     23    (0)   2265  
   21    3.6  0.0  0.0  s_1_1NewScaffoldedcontig_10135     4411   4438  (19984) + AT_rich         Low_complexity         1     28    (0)   2266  
   22    0.0  0.0  0.0  s_1_1NewScaffoldedcontig_10135    21118  21139   (3283) + AT_rich         Low_complexity         1     22    (0)   2267  
 3953   22.7  5.1  1.4  s_1_1NewScaffoldedcontig_101351       1    917  (17932) + CR1-H           LINE/CR1            3843   4793   (19)   2268  
  189    0.0  0.0  0.0  s_1_1NewScaffoldedcontig_101351   10870  10890   (7959) + (CAAT)n         Simple_repeat          2     22    (0)   2269  
  299   34.8  8.4  0.6  s_1_1NewScaffoldedcontig_101351   15182  15360   (3489) C CR1-C           LINE/CR1           (377)   4166   3974   2270  
  414   13.8  1.5  0.0  s_1_1NewScaffoldedcontig_101351   15790  15854   (2995) + CR1-E           LINE/CR1            4452   4517    (7)   2271  
  242   25.7 11.1  3.4  s_1_1NewScaffoldedcontig_101351   16116  16232   (2617) C CR1-E           LINE/CR1          (1323)   3201   3076   2272  
  341   29.6  0.8  3.1  s_1_1NewScaffoldedcontig_101351   18038  18166    (683) + CT-rich         Low_complexity         1    126    (0)   2273  
  338   30.9  1.0  0.0  s_1_1NewScaffoldedcontig_101353      57    153    (355) C GGERVK1-int     LTR/ERVK           (373)   6512   6415   2274  
  247   15.0  0.0  0.0  s_1_1NewScaffoldedcontig_101354    3262   3301  (12793) C CR1-E           LINE/CR1             (3)   4521   4482   2275  
  931   14.4  0.0  2.0  s_1_1NewScaffoldedcontig_101354    4480   4628  (11466) C CR1-E           LINE/CR1             (1)   4523   4378   2276  
  200   21.7  0.0  0.0  s_1_1NewScaffoldedcontig_101354    7277   7322   (8772) + T-rich          Low_complexity         1     46    (0)   2277  
  547   41.0  1.5  0.0  s_1_1NewScaffoldedcontig_101354    8723   8856   (7238) C CR1-E           LINE/CR1           (456)   4068   3933   2278  
 1742   26.3  0.7  0.9  s_1_1NewScaffoldedcontig_101354    9177   9595   (6499) C CR1-F2          LINE/CR1            (14)   4239   3822   2279  
  302    9.8  0.0  0.0  s_1_1NewScaffoldedcontig_101354   15297  15337    (757) + CR1-C3          LINE/CR1            4491   4531    (8)   2280  
  803   25.0  5.3  4.5  s_1_1NewScaffoldedcontig_101355    1511   1753   (1595) C CR1-H           LINE/CR1            (19)   4793   4549   2281  
   31    0.0  0.0  0.0  s_1_1NewScaffoldedcontig_101356    2164   2194     (58) + AT_rich         Low_complexity         1     31    (0)   2282  
  243   43.3 11.1  6.9  s_1_1NewScaffoldedcontig_101360     712    855     (13) C TguLTR5d        LTR/ERVL             (0)    595    446   2283  
  486   24.6  2.3  0.8  s_1_1NewScaffoldedcontig_101361    4110   4240    (734) C UCON23          DNA?                (21)    133      1   2284  
  303   36.2 10.1  0.0  s_1_1NewScaffoldedcontig_101361    4906   4974      (0) C CR1-C4          LINE/CR1             (7)   4504   4429   2285  
  206   13.5  2.7  0.0  s_1_1NewScaffoldedcontig_101363     310    346   (2648) + (TTGG)n         Simple_repeat          2     39    (0)   2286  
  378   12.8  0.7  4.7  s_1_1NewScaffoldedcontig_101363    1612   1694   (1300) + CR1-E           LINE/CR1            3320   3412 (1112)   2287 *
  889   17.9  0.6  0.6  s_1_1NewScaffoldedcontig_101363    1679   1835   (1159) + CR1-C4          LINE/CR1            4355   4511    (0)   2288  
  292   14.4  3.3  4.7  s_1_1NewScaffoldedcontig_101363    2054   2127    (867) C CR1-X2          LINE/CR1             (3)   4540   4488   2289  
  475   11.5  7.7  0.0  s_1_1NewScaffoldedcontig_101366       2     79  (12348) + CR1-C4          LINE/CR1            4427   4510    (1)   2290  
   22    0.0  0.0  0.0  s_1_1NewScaffoldedcontig_101366    1358   1379  (11048) + AT_rich         Low_complexity         1     22    (0)   2291  
  231    6.1  0.0  0.0  s_1_1NewScaffoldedcontig_101366    2453   2485   (9942) + (A)n            Simple_repeat          1     33    (0)   2292  
   22    0.0  0.0  0.0  s_1_1NewScaffoldedcontig_101366   10603  10624   (1803) + AT_rich         Low_complexity         1     22    (0)   2293  
  977   24.8  7.5  1.7  s_1_1NewScaffoldedcontig_101366   12081  12427      (0) C TguLTR5d        LTR/ERVL           (196)    347      5   2294  
 1778   31.1  5.2  5.5  s_1_1NewScaffoldedcontig_101367    2155   3094   (1019) + CR1-Y2_Aves     LINE/CR1            2326   3315   (24)   2295  
  687   29.9  2.1  4.2  s_1_1NewScaffoldedcontig_101367    3637   3877    (236) + CR1-F0          LINE/CR1            4001   4236   (17)   2296  
  271   19.1  0.0  0.0  s_1_1NewScaffoldedcontig_101367    4064   4110      (3) C CR1-E           LINE/CR1            (89)   4435   4389   2297  
  719   21.4  3.0  2.1  s_1_1NewScaffoldedcontig_10137     3557   3819   (2843) + TguLTR5d        LTR/ERVL             241    595    (0)   2298  
  480   39.6  4.3  0.0  s_1_1NewScaffoldedcontig_101370       1    139   (6998) C CR1-E           LINE/CR1           (267)   4257   4113   2299  
  283   16.3  0.0  0.0  s_1_1NewScaffoldedcontig_101371       1     43    (997) C CR1-E           LINE/CR1          (2352)   2172   2130   2300  
  237    3.3  0.0  0.0  s_1_1NewScaffoldedcontig_101373    4735   4764   (3663) + (CAAAAA)n       Simple_repeat          2     31    (0)   2301  
   21    0.0  0.0  0.0  s_1_1NewScaffoldedcontig_101373    5394   5414   (3013) + AT_rich         Low_complexity         1     21    (0)   2302  
  784   21.0  0.0  0.0  s_1_1NewScaffoldedcontig_101375     373    515   (7258) C CR1-E           LINE/CR1            (12)   4512   4370   2303  
 2355   20.2  2.6  0.4  s_1_1NewScaffoldedcontig_101375    1824   2281   (5492) C CR1-E           LINE/CR1             (7)   4517   4050   2304  
  204   12.5  0.0  0.0  s_1_1NewScaffoldedcontig_101375    6407   6438   (1335) + (TA)n           Simple_repeat          2     33    (0)   2305  
  323   25.9  5.7  4.0  s_1_1NewScaffoldedcontig_101376    5980   6132      (5) + GGLTR5A         LTR/ERVL               5    161  (434)   2306  
   21    0.0  0.0  0.0  s_1_1NewScaffoldedcontig_101377     122    142   (2560) + AT_rich         Low_complexity         1     21    (0)   2307  
 2868   27.3  5.0  3.6  s_1_1NewScaffoldedcontig_101377     517   1566   (1136) + GGLTR8A         LTR/ERVL               1   1064    (0)   2308  
  293   22.6  0.0  0.0  s_1_1NewScaffoldedcontig_101378     513    574   (1672) C CR1-X           LINE/CR1          (1307)   2829   2768   2309  
  292   25.0 11.3  6.4  s_1_1NewScaffoldedcontig_101379    1121   1261   (1580) + LFSINE_Vert     SINE                  46    193  (266)   2310  
 2617   19.8  0.2  0.4  s_1_1NewScaffoldedcontig_101379    2316   2822     (19) C CR1-F2          LINE/CR1           (176)   4077   3631   2311  
   25    0.0  0.0  0.0  s_1_1NewScaffoldedcontig_10138      605    629  (10883) + AT_rich         Low_complexity         1     25    (0)   2312  
 3060   23.2  1.2  1.3  s_1_1NewScaffoldedcontig_10138     1455   2135   (9377) + CR1-F2          LINE/CR1            3541   4220   (33)   2313  
  249   35.5  3.5  2.1  s_1_1NewScaffoldedcontig_10138     3483   3623   (7889) C TguLTR5d        LTR/ERVL             (5)    593    451   2314  
 1294   22.8  4.3  0.0  s_1_1NewScaffoldedcontig_10138     3770   4050   (7462) C TguLTR5d        LTR/ERVL           (302)    293      1   2314  
   23    0.0  0.0  0.0  s_1_1NewScaffoldedcontig_10138     4233   4255   (7257) + AT_rich         Low_complexity         1     23    (0)   2315  
  201   11.9  0.0  4.5  s_1_1NewScaffoldedcontig_10138     4444   4487   (7025) + T-rich          Low_complexity         3     44    (0)   2316  
   40    2.1  0.0  0.0  s_1_1NewScaffoldedcontig_10138    11163  11209    (303) + AT_rich         Low_complexity         1     47    (0)   2317  
   22    0.0  0.0  0.0  s_1_1NewScaffoldedcontig_10138    11233  11254    (258) + AT_rich         Low_complexity         1     22    (0)   2318  
 1948   20.1  0.0  1.7  s_1_1NewScaffoldedcontig_101380     555    913      (0) C CR1-D2          LINE/CR1             (7)   4672   4320   2319  
  736   30.3  0.0  0.0  s_1_1NewScaffoldedcontig_101381      15    169   (5114) C CR1-Y2_Aves     LINE/CR1          (2377)    962    808   2320  
  252    0.0  0.0  0.0  s_1_1NewScaffoldedcontig_101381    5256   5283      (0) + (T)n            Simple_repeat          1     28    (0)   2321  
   22    5.6  0.0  0.0  s_1_1NewScaffoldedcontig_101382    2316   2351  (10287) + AT_rich         Low_complexity         1     36    (0)   2322  
  534   16.2  0.0  0.3  s_1_1NewScaffoldedcontig_101387    1367   1469   (3266) C CR1-D2          LINE/CR1            (79)   4445   4360   2323  
  245   30.4  1.2  2.5  s_1_1NewScaffoldedcontig_101389    3241   3321  (13127) C AmnSINE1        SINE/Deu           (204)    371    292   2324  
   21    0.0  0.0  0.0  s_1_1NewScaffoldedcontig_101389    4537   4557  (11891) + AT_rich         Low_complexity         1     21    (0)   2325  
  237   24.1  2.3  4.6  s_1_1NewScaffoldedcontig_101389    4755   4841  (11607) + (TATATG)n       Simple_repeat          4     88    (0)   2326  
 1278   27.0  2.4  0.6  s_1_1NewScaffoldedcontig_101389    6723   7093   (9355) + CR1-F2          LINE/CR1            3859   4514    (3)   2327  
  514   30.7  2.9  0.0  s_1_1NewScaffoldedcontig_101389    9801   9940   (6508) C Eulor6B         DNA?               (175)    175     32   2328  
  887   38.0  0.9  1.4  s_1_1NewScaffoldedcontig_101389   11844  12059   (4389) C CR1-E           LINE/CR1           (478)   4046   3832   2329  
   23    0.0  0.0  0.0  s_1_1NewScaffoldedcontig_101389   14924  14946   (1502) + AT_rich         Low_complexity         1     23    (0)   2330  
  273   23.6  4.2  0.0  s_1_1NewScaffoldedcontig_10139        1     72  (44206) C CR1-E           LINE/CR1           (285)   4239   4165   2331  
  283   23.4 11.7  0.0  s_1_1NewScaffoldedcontig_10139       80    190  (44088) C CR1-D           LINE/CR1           (547)   4131   4008   2332  
  231   34.5  0.0  3.2  s_1_1NewScaffoldedcontig_10139     9592   9714  (34564) + C-rich          Low_complexity         4    122    (0)   2333  
  452   21.6  6.4 11.4  s_1_1NewScaffoldedcontig_10139    12543  12767  (31511) C CR1-Y4          LINE/CR1            (37)   3302   3145   2334  
  292   30.1  1.8  0.7  s_1_1NewScaffoldedcontig_10139    12850  12974  (31304) C CR1-Y4          LINE/CR1          (2640)   1873   1746   2334  
  612    7.8  0.0  5.3  s_1_1NewScaffoldedcontig_10139    13511  13605  (30673) C CR1-C4          LINE/CR1             (6)   4518   4427   2335  
  487   35.0  2.8  2.8  s_1_1NewScaffoldedcontig_10139    15839  16123  (28155) + CR1-Y2_Aves     LINE/CR1            1964   2248 (1091)   2336  
   26    0.0  0.0  0.0  s_1_1NewScaffoldedcontig_10139    16483  16508  (27770) + AT_rich         Low_complexity         1     26    (0)   2337  
  665   18.8  0.7  2.1  s_1_1NewScaffoldedcontig_10139    16564  16704  (27574) C CR1-E           LINE/CR1             (6)   4518   4380   2338  
  279   22.6  7.1  5.4  s_1_1NewScaffoldedcontig_10139    42111  42222   (2056) C MIR_Aves1       SINE/MIR           (143)    121      8   2339  
  597   30.4  8.2  6.7  s_1_1NewScaffoldedcontig_101390     101    382  (12055) + CR1-Y2_Aves     LINE/CR1            3033   3318   (21)   2340  
  287   13.9  0.0  0.0  s_1_1NewScaffoldedcontig_101392       5     47   (6570) + CR1-H           LINE/CR1            4759   4801   (11)   2341  
   22    0.0  0.0  0.0  s_1_1NewScaffoldedcontig_101392     881    902   (5715) + AT_rich         Low_complexity         1     22    (0)   2342  
  928   19.9  3.3  3.7  s_1_1NewScaffoldedcontig_101392    3771   3984   (2633) C CR1-X2          LINE/CR1             (4)   4134   3922   2343  
 2250   22.5  3.4  3.0  s_1_1NewScaffoldedcontig_101392    4002   4501   (2116) C CR1-X2          LINE/CR1           (455)   3683   3182   2343  
  640   23.6  0.0  0.0  s_1_1NewScaffoldedcontig_101394       1    127    (588) + GGERVL-B-int    LTR/ERVL            4947   5073  (332)   2344  
  718   19.1  0.2  0.9  s_1_1NewScaffoldedcontig_101396    4465   4606   (1383) + CR1-D2          LINE/CR1            4392   4671    (8)   2345  
  930   23.1  6.3 10.7  s_1_1NewScaffoldedcontig_101397    2123   2486  (10337) + GGLTR5A         LTR/ERVL               1    348  (195)   2346  
  195    4.2  0.0  0.0  s_1_1NewScaffoldedcontig_101397    2549   2572  (10251) + (TTA)n          Simple_repeat          1     24    (0)   2347  
   21    0.0  0.0  0.0  s_1_1NewScaffoldedcontig_101397   11556  11576   (1247) + AT_rich         Low_complexity         1     21    (0)   2348  
   24    0.0  0.0  0.0  s_1_1NewScaffoldedcontig_101398      42     65    (713) + AT_rich         Low_complexity         1     24    (0)   2349  
   24    0.0  0.0  0.0  s_1_1NewScaffoldedcontig_101398     706    729     (49) + AT_rich         Low_complexity         1     24    (0)   2350  
  273   27.5  2.9  0.0  s_1_1NewScaffoldedcontig_101399    9662   9730  (13384) C CR1-Y1_Aves     LINE/CR1             (8)   3331   3261   2351  
  297    5.7  0.0  0.0  s_1_1NewScaffoldedcontig_101399   13610  13644   (9470) + CR1-E           LINE/CR1            4440   4474   (50)   2352  
   23    0.0  0.0  0.0  s_1_1NewScaffoldedcontig_101399   19388  19410   (3704) + AT_rich         Low_complexity         1     23    (0)   2353  
  347   23.2  0.0  0.0  s_1_1NewScaffoldedcontig_1014      2001   2069   (2791) + CR1-E           LINE/CR1            3314   3382 (1142)   2354 *
 1877   17.4  1.4  1.4  s_1_1NewScaffoldedcontig_1014      2061   2409   (2451) C CR1-E           LINE/CR1           (757)   3767   3419   2355 *
 3995   20.3  3.1  0.3  s_1_1NewScaffoldedcontig_1014      2400   3183   (1677) C CR1-E           LINE/CR1          (1443)   3081   2276   2355  
 1439   25.7  3.2  0.3  s_1_1NewScaffoldedcontig_1014      3182   3489   (1371) + CR1-E           LINE/CR1            4208   4524    (0)   2354 *
   28    0.0  0.0  0.0  s_1_1NewScaffoldedcontig_1014      3627   3654   (1206) + AT_rich         Low_complexity         1     28    (0)   2356  
   22    0.0  0.0  0.0  s_1_1NewScaffoldedcontig_10140     3486   3507  (18090) + AT_rich         Low_complexity         1     22    (0)   2357  
  408   13.1  0.0  0.4  s_1_1NewScaffoldedcontig_10140    13042  13111   (8486) C CR1AVI          LINE/CR1             (6)    715    655   2358  
  512   43.3  2.9  1.7  s_1_1NewScaffoldedcontig_10140    17480  17653   (3944) C CR1-E           LINE/CR1             (4)   4520   4345   2359  
  391    7.5  1.9  0.0  s_1_1NewScaffoldedcontig_101400    1703   1755      (0) C CR1-E           LINE/CR1             (9)   4515   4462   2360  
  239   15.7  0.0  1.9  s_1_1NewScaffoldedcontig_101401     536    587   (1952) + T-rich          Low_complexity         3     53    (0)   2361  
  325    8.9 21.4  0.0  s_1_1NewScaffoldedcontig_101402    7523   7578   (1287) + CR1-E           LINE/CR1            4452   4519    (5)   2362  
   22    3.5  0.0  0.0  s_1_1NewScaffoldedcontig_101404     982   1010   (5309) + AT_rich         Low_complexity         1     29    (0)   2363  
   21    0.0  0.0  0.0  s_1_1NewScaffoldedcontig_101404    2322   2342   (3977) + AT_rich         Low_complexity         1     21    (0)   2364  
 3182   18.3  4.4  0.2  s_1_1NewScaffoldedcontig_101405     327    896   (9462) C TguLTR5d        LTR/ERVL             (1)    594      1   2365  
   22    0.0  0.0  0.0  s_1_1NewScaffoldedcontig_101405    9195   9216   (1142) + AT_rich         Low_complexity         1     22    (0)   2366  
   21    0.0  0.0  0.0  s_1_1NewScaffoldedcontig_101406    1168   1188    (114) + GC_rich         Low_complexity         1     21    (0)   2367  
  577   20.2  1.8  0.0  s_1_1NewScaffoldedcontig_101407       1    114   (7448) + CR1-C4          LINE/CR1            4396   4511    (0)   2368  
   27    2.9  0.0  0.0  s_1_1NewScaffoldedcontig_101407    5592   5625   (1937) + AT_rich         Low_complexity         1     34    (0)   2369  
   24    0.0  0.0  0.0  s_1_1NewScaffoldedcontig_101407    6975   6998    (564) + AT_rich         Low_complexity         1     24    (0)   2370  
  585   24.9  7.8  0.6  s_1_1NewScaffoldedcontig_101408    1294   1459   (8057) + CR1-H           LINE/CR1            4629   4806    (6)   2371  
  290   20.3  1.6  0.0  s_1_1NewScaffoldedcontig_101408    2880   2943   (6573) C CR1-E           LINE/CR1             (7)   4517   4453   2372  
  413   27.1  5.2  0.0  s_1_1NewScaffoldedcontig_101408    4768   4906   (4610) + CR1-F0          LINE/CR1            3964   4091  (162)   2373  
  776   19.2  3.3  2.8  s_1_1NewScaffoldedcontig_101408    5571   5784   (3732) + CR1-E           LINE/CR1            4114   4328  (196)   2374  
  239   24.3  1.4  0.0  s_1_1NewScaffoldedcontig_10141        1     70   (1398) C CR1-E           LINE/CR1           (198)   4326   4256   2375  
 1207   34.5  3.5  0.9  s_1_1NewScaffoldedcontig_101410    1031   1693   (1128) C CR1-X           LINE/CR1           (855)   3281   2602   2376  
  661   32.3  2.6  2.3  s_1_1NewScaffoldedcontig_101410    2296   2637    (184) C CR1-X           LINE/CR1          (1655)   2481   2139   2376  
  241   16.5  2.2  6.6  s_1_1NewScaffoldedcontig_101411     188    278    (461) + (TATAA)n        Simple_repeat          4     90    (0)   2377  
   21    3.6  0.0  0.0  s_1_1NewScaffoldedcontig_101413      12     39   (2495) + GC_rich         Low_complexity         1     28    (0)   2378  
   26    5.0  0.0  0.0  s_1_1NewScaffoldedcontig_101413     140    179   (2355) + GC_rich         Low_complexity         1     40    (0)   2379  
   21    3.6  0.0  0.0  s_1_1NewScaffoldedcontig_101413    2238   2265    (269) + GC_rich         Low_complexity         1     28    (0)   2380  
  256   21.6  9.0  0.0  s_1_1NewScaffoldedcontig_101415    1382   1492   (7490) + T-rich          Low_complexity         2    122    (0)   2381  
  226   20.5  0.0  0.0  s_1_1NewScaffoldedcontig_101416     206    244  (17675) + (TG)n           Simple_repeat          1     39    (0)   2382  
  197   10.8  0.0  2.6  s_1_1NewScaffoldedcontig_10142     2553   2590  (43561) + (TTA)n          Simple_repeat          1     37    (0)   2383  
  311   34.1  0.8  3.9  s_1_1NewScaffoldedcontig_10142    19286  19413  (26738) + MIR_Aves1       SINE/MIR              10    133  (131)   2384  
  212   18.4  0.0  0.0  s_1_1NewScaffoldedcontig_10142    24578  24615  (21536) + (TTAA)n         Simple_repeat          2     39    (0)   2385  
  983   10.6  0.0  0.0  s_1_1NewScaffoldedcontig_10142    40873  41004   (5147) + CR1-E           LINE/CR1            4393   4524    (0)   2386  
   24    0.0  0.0  0.0  s_1_1NewScaffoldedcontig_10142    41122  41145   (5006) + AT_rich         Low_complexity         1     24    (0)   2387  
  374   30.2  6.0  2.7  s_1_1NewScaffoldedcontig_10142    42104  42307   (3844) + CR1-Y4          LINE/CR1            2693   2862  (477)   2388  
 1163   15.4  0.5  0.5  s_1_1NewScaffoldedcontig_10142    45963  46151      (0) + CR1-E           LINE/CR1            3733   3921  (603)   2389  
  227   32.9  4.3  4.3  s_1_1NewScaffoldedcontig_101420      29    190   (1258) C GGERVK10-int    LTR/ERVK          (4007)   3069   2908   2390  
  360   24.4  9.3 13.2  s_1_1NewScaffoldedcontig_101423    1248   1398   (5584) C TguLTR5d        LTR/ERVL             (0)    595    451   2391  
  793   27.5  8.7  2.3  s_1_1NewScaffoldedcontig_101423    1416   1679   (5303) C GGLTR5A         LTR/ERVL           (285)    310     30   2392  
   21    0.0  0.0  0.0  s_1_1NewScaffoldedcontig_101423    1798   1818   (5164) + AT_rich         Low_complexity         1     21    (0)   2393  
 1692   29.2  0.6  0.0  s_1_1NewScaffoldedcontig_101424       1    466    (485) + CR1-E           LINE/CR1            1769   2237 (2287)   2394  
  487   35.1  8.2  0.0  s_1_1NewScaffoldedcontig_101425    4549   4682   (9983) C CR1-E           LINE/CR1          (1647)   2877   2733   2395 *
 1176   25.6  0.7  0.3  s_1_1NewScaffoldedcontig_101425    4681   4962   (9703) C CR1-E           LINE/CR1          (2606)   1918   1636   2395  
   21    3.6  0.0  0.0  s_1_1NewScaffoldedcontig_101425    7231   7258   (7407) + AT_rich         Low_complexity         1     28    (0)   2396  
   21    0.0  0.0  0.0  s_1_1NewScaffoldedcontig_101425    7555   7575   (7090) + AT_rich         Low_complexity         1     21    (0)   2397  
  306   26.3  7.9 12.5  s_1_1NewScaffoldedcontig_101425   10093  10244   (4421) + TguLTR5d        LTR/ERVL             451    595    (0)   2398  
   22    0.0  0.0  0.0  s_1_1NewScaffoldedcontig_101425   10375  10396   (4269) + AT_rich         Low_complexity         1     22    (0)   2399  
  186   16.7  0.0  0.0  s_1_1NewScaffoldedcontig_101425   11973  12008   (2657) + A-rich          Low_complexity         1     36    (0)   2400  
   22    3.5  0.0  0.0  s_1_1NewScaffoldedcontig_101425   12572  12600   (2065) + AT_rich         Low_complexity         1     29    (0)   2401  
  315   11.1  0.0  0.0  s_1_1NewScaffoldedcontig_101426       4     48   (9771) C CR1-E           LINE/CR1           (658)   3866   3822   2402  
   22    0.0  0.0  0.0  s_1_1NewScaffoldedcontig_101426     327    348   (9471) + AT_rich         Low_complexity         1     22    (0)   2403  
  205   18.6  0.0  0.0  s_1_1NewScaffoldedcontig_101426     848    890   (8929) + A-rich          Low_complexity         1     43    (0)   2404  
  265   26.0 10.5  0.0  s_1_1NewScaffoldedcontig_101426    1823   1915   (7904) + CR1-C3          LINE/CR1            4456   4533    (6)   2405  
  396   18.2  0.0  0.0  s_1_1NewScaffoldedcontig_101426    7717   7782   (2037) + CR1-C2          LINE/CR1            3849   3914  (629)   2406  
  750   26.3  8.1  5.4  s_1_1NewScaffoldedcontig_101426    8362   8872    (947) C GGLTR5A         LTR/ERVL             (0)    543     44   2407  
 4501   24.0  1.9  0.0  s_1_1NewScaffoldedcontig_101426    8929   9819      (0) + CR1-E           LINE/CR1            2923   3830  (694)   2408  
 1265   15.7  3.0  0.1  s_1_1NewScaffoldedcontig_101427     833   1074      (0) + CR1-Y4          LINE/CR1            4111   4370  (147)   2409  
  401   19.4  0.0  0.0  s_1_1NewScaffoldedcontig_101429     557    623   (2065) + CR1-D           LINE/CR1            3327   3393 (1285)   2410  
  195    4.2  0.0  0.0  s_1_1NewScaffoldedcontig_101429    2183   2206    (482) + (GAA)n          Simple_repeat          3     26    (0)   2411  
  474   34.8  2.6  1.0  s_1_1NewScaffoldedcontig_101429    2251   2552    (136) + GGERVL-A-int    LTR/ERVL            1680   1986 (3929)   2412 *
  662   20.9  0.7  0.7  s_1_1NewScaffoldedcontig_101429    2551   2685      (3) C CR1-E           LINE/CR1             (1)   4523   4389   2413  
 4658   37.4  4.5  0.0  s_1_1NewScaffoldedcontig_10143     3964   5117      (0) C CR1-E           LINE/CR1             (7)   4517   3312   2414  
   24    3.2  0.0  0.0  s_1_1NewScaffoldedcontig_101430    1001   1031   (2753) + AT_rich         Low_complexity         1     31    (0)   2415  
  546   25.7  9.9  0.0  s_1_1NewScaffoldedcontig_101430    3597   3748     (36) + CR1-Y1_Aves     LINE/CR1            3166   3332    (7)   2416  
   30    0.0  0.0  0.0  s_1_1NewScaffoldedcontig_101433    1139   1168   (8865) + AT_rich         Low_complexity         1     30    (0)   2417  
  676   19.2  0.8  0.0  s_1_1NewScaffoldedcontig_101435       1    125   (1270) C CR1-E           LINE/CR1           (643)   3881   3756   2418  
   24    0.0  0.0  0.0  s_1_1NewScaffoldedcontig_10144      457    480  (28589) + AT_rich         Low_complexity         1     24    (0)   2419  
  245    0.0  3.1  0.0  s_1_1NewScaffoldedcontig_10144    21491  21522   (7547) + CR1-E           LINE/CR1            4485   4517    (7)   2420  
  824   18.8  6.6  3.6  s_1_1NewScaffoldedcontig_10144    22638  22803   (6266) + MER131          SINE?                  1    171    (3)   2421  
   22    0.0  0.0  0.0  s_1_1NewScaffoldedcontig_10144    24650  24671   (4398) + AT_rich         Low_complexity         1     22    (0)   2422  
  310   32.1  5.3  2.8  s_1_1NewScaffoldedcontig_101440    4166   4405  (14027) C CR1-D2          LINE/CR1            (96)   4582   4187   2423  
   21    0.0  0.0  0.0  s_1_1NewScaffoldedcontig_101440   12237  12257   (6175) + AT_rich         Low_complexity         1     21    (0)   2424  
  317   24.9  0.4  1.2  s_1_1NewScaffoldedcontig_101440   16042  16142   (2290) C CR1-Y2          LINE/CR1            (15)   4797   4738   2425  
   22    0.0  0.0  0.0  s_1_1NewScaffoldedcontig_101442    7281   7302  (14599) + AT_rich         Low_complexity         1     22    (0)   2426  
  661   15.4  0.0  0.0  s_1_1NewScaffoldedcontig_101442   13900  14009   (7892) + CR1-E           LINE/CR1            4317   4426   (98)   2427  
 1256   25.3  7.4  0.0  s_1_1NewScaffoldedcontig_101443       5    261    (576) + CR1-E           LINE/CR1            3486   3761  (763)   2428  
  289   22.9  0.0  1.6  s_1_1NewScaffoldedcontig_101444       1     62    (783) C CR1-E           LINE/CR1          (2148)   2376   2316   2429  
  693   25.4  0.0  1.7  s_1_1NewScaffoldedcontig_101445     545    716     (16) C Eulor2A         DNA?                (31)    277    109   2430  
  407   18.5  0.0  0.0  s_1_1NewScaffoldedcontig_101446     595    659   (6303) + CR1-B2          LINE/CR1            3428   3492 (1080)   2431  
  695   23.5  9.4  2.6  s_1_1NewScaffoldedcontig_101446    5625   5816   (1146) + CR1-H           LINE/CR1            4598   4802   (10)   2432  
  401   11.5  0.0  0.0  s_1_1NewScaffoldedcontig_101446    6851   6911     (51) + CR1-E           LINE/CR1            4284   4344  (180)   2433  
  748   24.8  7.5  0.9  s_1_1NewScaffoldedcontig_101449       1    228   (6676) C GGLTR5A         LTR/ERVL           (352)    243      1   2434  
  370   16.7  0.0  0.0  s_1_1NewScaffoldedcontig_101449    3639   3704   (3200) + CR1-E           LINE/CR1            4359   4424  (100)   2435  
  209   21.7  0.0  0.0  s_1_1NewScaffoldedcontig_10145     4041   4086   (3436) + (TAA)n          Simple_repeat          2     47    (0)   2436  
  485   27.7  0.7  0.0  s_1_1NewScaffoldedcontig_10145     7386   7522      (0) + CR1-E           LINE/CR1            4171   4308  (216)   2437  
  676   22.7  1.5  0.0  s_1_1NewScaffoldedcontig_101450       1    132   (2448) C CR1-D2          LINE/CR1            (98)   4581   4448   2438  
  722   19.0  8.9  0.6  s_1_1NewScaffoldedcontig_101450    2412   2580      (0) + CR1-H           LINE/CR1            4619   4801   (11)   2439  
  204   16.3  2.3  0.0  s_1_1NewScaffoldedcontig_101452    3712   3754   (1042) + A-rich          Low_complexity         2     45    (0)   2440  
  580   21.6  0.0  0.0  s_1_1NewScaffoldedcontig_101453       7    117    (616) C GGERVL-B-int    LTR/ERVL            (54)   5861   5751   2441  
 2207   24.0  1.9  1.4  s_1_1NewScaffoldedcontig_101453     222    733      (0) C GGERVL-B-int    LTR/ERVL           (266)   5139   4625   2441  
  227   14.3 11.9  0.0  s_1_1NewScaffoldedcontig_101456     506    547    (460) + CR1-B2          LINE/CR1            4174   4220  (352)   2442 *
  289   11.6  0.0  0.0  s_1_1NewScaffoldedcontig_101456     515    557    (450) + CR1-G           LINE/CR1            3877   3919  (328)   2443  
  413   20.3  6.8  0.9  s_1_1NewScaffoldedcontig_101456     892   1007      (0) + CR1-C2          LINE/CR1            3818   3907  (636)   2444  
  242   15.6  0.0  0.0  s_1_1NewScaffoldedcontig_101457       1     45    (899) + CR1-E           LINE/CR1            4479   4523    (1)   2445  
  391   18.0  1.1  3.4  s_1_1NewScaffoldedcontig_101457     652    748    (196) + CR1-Y3          LINE/CR1            2763   2846  (493)   2446  
  244   18.9  1.9  0.0  s_1_1NewScaffoldedcontig_101457     719    771    (173) C GGLTR8A         LTR/ERVL          (1010)     54      1   2447 *
 1175   15.6  7.0  0.0  s_1_1NewScaffoldedcontig_101459    1442   1640    (902) + CR1-Y2          LINE/CR1            3841   4053  (461)   2448  
  341   22.2  0.0  0.0  s_1_1NewScaffoldedcontig_10146        2     64   (4050) C CR1-C3          LINE/CR1           (106)   4433   4371   2449  
  510   13.9  0.0  0.0  s_1_1NewScaffoldedcontig_10146      708    793   (3321) + (TTCC)n         Simple_repeat          1     86    (0)   2450  
 1137   28.7  1.8  1.4  s_1_1NewScaffoldedcontig_101463    8991   9269   (1161) + CR1-E           LINE/CR1            4229   4508   (16)   2451  
  934   30.5  7.7  1.1  s_1_1NewScaffoldedcontig_101463    9641   9992    (438) + CR1-Y2_Aves     LINE/CR1            2346   2720  (619)   2452  
   25    0.0  0.0  0.0  s_1_1NewScaffoldedcontig_101464    5242   5266      (0) + AT_rich         Low_complexity         1     25    (0)   2453  
  232   15.4  1.9  3.7  s_1_1NewScaffoldedcontig_101466    1645   1698   (5778) + (TATATG)n       Simple_repeat          2     54    (0)   2454  
   22    0.0  0.0  0.0  s_1_1NewScaffoldedcontig_101466    7211   7232    (244) + AT_rich         Low_complexity         1     22    (0)   2455  
 1891   23.0  2.0  0.5  s_1_1NewScaffoldedcontig_101467    3194   3590   (1430) + CR1-Y2_Aves     LINE/CR1            2928   3330    (9)   2456  
   24    3.2  0.0  0.0  s_1_1NewScaffoldedcontig_101467    4798   4828    (192) + AT_rich         Low_complexity         1     31    (0)   2457  
  460   21.1  7.0  3.3  s_1_1NewScaffoldedcontig_101468       3    152   (1144) C CR1-C4          LINE/CR1            (82)   4429   4300   2458  
  265   41.4  3.5  8.3  s_1_1NewScaffoldedcontig_101468    1152   1296      (0) C CR1-C4          LINE/CR1             (7)   4504   4367   2459  
 1166   26.4  5.8  1.1  s_1_1NewScaffoldedcontig_101469      13    359   (9415) C CR1-Y2_Aves     LINE/CR1          (1072)   2267   1946   2460  
   23    5.4  0.0  0.0  s_1_1NewScaffoldedcontig_101469    6159   6195   (3579) + AT_rich         Low_complexity         1     37    (0)   2461  
  989   30.6  1.8  1.4  s_1_1NewScaffoldedcontig_101469    8796   9077    (697) C CR1-Y2_Aves     LINE/CR1           (618)   2721   2439   2462  
  237   23.4  0.0  1.3  s_1_1NewScaffoldedcontig_10147     2127   2204  (12313) + A-rich          Low_complexity         3     79    (0)   2463  
   21    0.0  0.0  0.0  s_1_1NewScaffoldedcontig_10147     3324   3344  (11173) + AT_rich         Low_complexity         1     21    (0)   2464  
   21    0.0  0.0  0.0  s_1_1NewScaffoldedcontig_10147     4541   4561   (9956) + AT_rich         Low_complexity         1     21    (0)   2465  
   26    0.0  0.0  0.0  s_1_1NewScaffoldedcontig_10147     6457   6482   (8035) + AT_rich         Low_complexity         1     26    (0)   2466  
  270    0.0  0.0  0.0  s_1_1NewScaffoldedcontig_10147     7416   7445   (7072) + (TAAA)n         Simple_repeat          3     32    (0)   2467  
   27    0.0  0.0  0.0  s_1_1NewScaffoldedcontig_10147     8267   8293   (6224) + AT_rich         Low_complexity         1     27    (0)   2468  
  224   12.5  3.5  1.8  s_1_1NewScaffoldedcontig_10147    13165  13221   (1296) + A-rich          Low_complexity         3     60    (0)   2469  
   21    0.0  0.0  0.0  s_1_1NewScaffoldedcontig_10147    14428  14448     (69) + AT_rich         Low_complexity         1     21    (0)   2470  
  203    3.2  0.0  6.1  s_1_1NewScaffoldedcontig_101472    1528   1560    (255) + (CCAA)n         Simple_repeat          1     31    (0)   2471  
  203   13.1  2.1  2.1  s_1_1NewScaffoldedcontig_101473       4     50  (10914) + T-rich          Low_complexity         3     49    (0)   2472  
 1015   24.3  9.1  3.6  s_1_1NewScaffoldedcontig_101473    1999   2496   (8468) + GGLTR5A         LTR/ERVL               1    496   (47)   2473  
  296   21.1  0.0  0.0  s_1_1NewScaffoldedcontig_101473    2529   2580   (8384) + TguLTR5d        LTR/ERVL             544    595    (0)   2474  
  243    0.0  0.0  0.0  s_1_1NewScaffoldedcontig_101473    4127   4153   (6811) + (T)n            Simple_repeat          1     27    (0)   2475  
   23   10.1  0.0  0.0  s_1_1NewScaffoldedcontig_101473    7192   7270   (3694) + AT_rich         Low_complexity         1     79    (0)   2476  
 4540   20.6  0.4  0.5  s_1_1NewScaffoldedcontig_101473    8191   9022   (1942) C CR1-E           LINE/CR1             (0)   4524   3694   2477  
  244    9.4  0.0  0.0  s_1_1NewScaffoldedcontig_101474    3523   3554      (0) + CR1-E           LINE/CR1            3089   3120 (1404)   2478  
  338   15.4  0.0  0.0  s_1_1NewScaffoldedcontig_101475    5230   5281  (13577) C CR1-C4          LINE/CR1           (120)   4391   4340   2479  
  186    7.1  0.0  0.0  s_1_1NewScaffoldedcontig_101475    6071   6098  (12760) + (CAATG)n        Simple_repeat          3     30    (0)   2480  
  677   13.3  2.6  0.0  s_1_1NewScaffoldedcontig_101475    6100   6212  (12646) + CR1-E           LINE/CR1            4242   4357  (167)   2481  
  180   11.1  0.0  0.0  s_1_1NewScaffoldedcontig_101475   15308  15334   (3524) + (GGGAA)n        Simple_repeat          4     30    (0)   2482  
 1514   19.7  9.8  0.0  s_1_1NewScaffoldedcontig_101476       1    305   (1186) + CR1-E           LINE/CR1            4188   4522    (2)   2483  
  189    0.0  0.0  0.0  s_1_1NewScaffoldedcontig_101476    1295   1315    (176) + (CA)n           Simple_repeat          1     21    (0)   2484  
  348   25.3  1.1  4.2  s_1_1NewScaffoldedcontig_101477     479    573   (1226) C Z-REP           Satellite/macro   (5995)   4356   4265   2485  
  406   21.1  7.2  2.1  s_1_1NewScaffoldedcontig_101477     689    785   (1014) + CR1-C4          LINE/CR1            4404   4505    (6)   2486  
  375   19.1  4.8  0.0  s_1_1NewScaffoldedcontig_101478      32    115   (1458) C CR1-E           LINE/CR1          (1534)   2990   2903   2487  
  364   21.2  0.6  1.1  s_1_1NewScaffoldedcontig_101478    1484   1573      (0) C CR1-G           LINE/CR1           (174)   4073   3997   2488  
  669   27.5  3.2  0.5  s_1_1NewScaffoldedcontig_10148      174    363  (48044) C CR1-H           LINE/CR1           (111)   4701   4507   2489  
   42    0.0  0.0  0.0  s_1_1NewScaffoldedcontig_10148    15406  15447  (32960) + AT_rich         Low_complexity         1     42    (0)   2490  
  459    9.6  2.4  0.0  s_1_1NewScaffoldedcontig_10148    19503  19579  (28828) C CR1-E           LINE/CR1             (0)   4524   4460   2491  
  180    7.7  0.0  0.0  s_1_1NewScaffoldedcontig_10148    47809  47834    (573) + (CTG)n          Simple_repeat          3     28    (0)   2492  
   24    3.2  0.0  0.0  s_1_1NewScaffoldedcontig_101480   18040  18070   (3241) + AT_rich         Low_complexity         1     31    (0)   2493  
   21    0.0  0.0  0.0  s_1_1NewScaffoldedcontig_101482    1891   1911   (4311) + AT_rich         Low_complexity         1     21    (0)   2494  
  452   15.2  1.2  2.5  s_1_1NewScaffoldedcontig_101482    4669   4749   (1473) C CR1-E           LINE/CR1            (57)   4467   4388   2495  
   21    0.0  0.0  0.0  s_1_1NewScaffoldedcontig_101483    4177   4197    (979) + AT_rich         Low_complexity         1     21    (0)   2496  
  741   50.0  0.0  1.5  s_1_1NewScaffoldedcontig_101486    3885   4156   (6211) C CR1-E           LINE/CR1            (15)   4509   4242   2497  
 1079   15.0  3.7  0.0  s_1_1NewScaffoldedcontig_101486    4227   4413   (5954) C CR1-E           LINE/CR1           (418)   4106   3913   2498  
  236   17.5  0.0  0.0  s_1_1NewScaffoldedcontig_101486    8784   8823   (1544) + CR1-D2          LINE/CR1            4098   4137  (542)   2499  
 2194   27.0  0.6  0.4  s_1_1NewScaffoldedcontig_101486    9826  10367      (0) + CR1-F           LINE/CR1            2815   3357 (1156)   2500  
  649   25.9  6.5  5.4  s_1_1NewScaffoldedcontig_101487       2    262   (1524) + GGLTR8B         LTR/ERVL             553    816  (255)   2501  
  310   14.5  0.0  5.2  s_1_1NewScaffoldedcontig_101487     556    613   (1173) C CR1-D2          LINE/CR1            (14)   4665   4611   2502  
  723   23.9 12.1  2.9  s_1_1NewScaffoldedcontig_101487    1473   1786      (0) + GGLTR8B         LTR/ERVL              38    380  (691)   2503  
  391    9.8  6.6  0.0  s_1_1NewScaffoldedcontig_101488       4     64   (2388) + CR1-E           LINE/CR1            4454   4518    (6)   2504  
  344   20.0  0.0  0.0  s_1_1NewScaffoldedcontig_101488    2390   2449      (3) + CR1-E           LINE/CR1            4412   4471   (53)   2505  
  327   21.2  2.5  0.0  s_1_1NewScaffoldedcontig_101489    2358   2437      (7) C CR1-E           LINE/CR1            (11)   4513   4432   2506  
  229   30.3  3.7  3.7  s_1_1NewScaffoldedcontig_10149        1    161   (8361) C CR1-C           LINE/CR1          (3146)   1397   1237   2507  
   27    0.0  0.0  0.0  s_1_1NewScaffoldedcontig_10149     5296   5322   (3200) + AT_rich         Low_complexity         1     27    (0)   2508  
  180    0.0  0.0  0.0  s_1_1NewScaffoldedcontig_10149     5363   5382   (3140) + (CAAA)n         Simple_repeat          2     21    (0)   2509  
  475   59.2  3.7  2.5  s_1_1NewScaffoldedcontig_101490      22    265  (11317) C CR1-E           LINE/CR1           (301)   4223   3977   2510  
   24    0.0  0.0  0.0  s_1_1NewScaffoldedcontig_101490    1990   2013   (9569) + AT_rich         Low_complexity         1     24    (0)   2511  
  410   26.1 16.1  0.7  s_1_1NewScaffoldedcontig_101490    5149   5291   (6291) C CR1-H2          LINE/CR1             (5)   4807   4643   2512  
 2223   27.1  1.4  0.5  s_1_1NewScaffoldedcontig_101490    5312   5893   (5689) C CR1-H2          LINE/CR1          (1110)   3702   2838   2512  
  221   15.3  4.0  5.3  s_1_1NewScaffoldedcontig_101490    9220   9295   (2287) + T-rich          Low_complexity         4     78    (0)   2513  
 1439   19.5  2.8  0.0  s_1_1NewScaffoldedcontig_101492       1    282   (4121) + CR1-E           LINE/CR1            4235   4524    (0)   2514  
   27    4.9  0.0  0.0  s_1_1NewScaffoldedcontig_101492    3114   3154   (1249) + AT_rich         Low_complexity         1     41    (0)   2515  
  287   19.5  4.2  3.8  s_1_1NewScaffoldedcontig_101492    3573   3680    (723) C CR1-H           LINE/CR1            (22)   4790   4739   2516  
  487   58.6  3.5  0.0  s_1_1NewScaffoldedcontig_101493       1    198   (2729) + CR1-C3          LINE/CR1            4330   4534    (5)   2517  
  246    6.2  0.0  0.0  s_1_1NewScaffoldedcontig_101493    1986   2017    (910) + (TTA)n          Simple_repeat          2     33    (0)   2518  
 5291   24.9  1.2  0.1  s_1_1NewScaffoldedcontig_101497    1366   2458   (2314) + CR1-Y1_Aves     LINE/CR1            1217   2321 (1018)   2519 *
 5527   15.6  1.2  0.3  s_1_1NewScaffoldedcontig_101497    2456   3335   (1437) + CR1-Y4          LINE/CR1            3617   4504   (11)   2520  
  381    3.1  7.7  0.0  s_1_1NewScaffoldedcontig_101497    4080   4144    (628) + (CATTT)n        Simple_repeat          2     71    (0)   2521  
  189    0.0  0.0  0.0  s_1_1NewScaffoldedcontig_101497    4146   4166    (606) + (TTCC)n         Simple_repeat          1     21    (0)   2522  
   24    0.0  0.0  0.0  s_1_1NewScaffoldedcontig_101498      27     50  (20447) + AT_rich         Low_complexity         1     24    (0)   2523  
  354   10.7  0.0  0.0  s_1_1NewScaffoldedcontig_101498     289    344  (20153) + (CA)n           Simple_repeat          2     57    (0)   2524  
   22    0.0  0.0  0.0  s_1_1NewScaffoldedcontig_101498    5088   5109  (15388) + AT_rich         Low_complexity         1     22    (0)   2525  
   21    0.0  0.0  0.0  s_1_1NewScaffoldedcontig_101498   17787  17807   (2690) + AT_rich         Low_complexity         1     21    (0)   2526  
   23    0.0  0.0  0.0  s_1_1NewScaffoldedcontig_101498   20461  20483     (14) + AT_rich         Low_complexity         1     23    (0)   2527  
   21    3.6  0.0  0.0  s_1_1NewScaffoldedcontig_1015     15645  15672  (31631) + AT_rich         Low_complexity         1     28    (0)   2528  
  355   36.4  0.8  8.3  s_1_1NewScaffoldedcontig_1015     19048  19167  (28136) C CR1-E           LINE/CR1             (0)   4524   4414   2529  
 1930   13.4  0.3  0.3  s_1_1NewScaffoldedcontig_1015     22100  22384  (24919) + CR1-E           LINE/CR1            4234   4518    (6)   2530  
  324   16.2  1.4  5.6  s_1_1NewScaffoldedcontig_1015     23195  23266  (24037) C CR1-C4          LINE/CR1             (2)   4509   4441   2531  
   31    4.4  0.0  0.0  s_1_1NewScaffoldedcontig_1015     24333  24377  (22926) + AT_rich         Low_complexity         1     45    (0)   2532  
  233   28.0  5.3  1.3  s_1_1NewScaffoldedcontig_1015     29541  29616  (17687) C LFSINE_Vert     SINE               (269)    190    112   2533  
   23    0.0  0.0  0.0  s_1_1NewScaffoldedcontig_1015     30793  30815  (16488) + AT_rich         Low_complexity         1     23    (0)   2534  
   22    0.0  0.0  0.0  s_1_1NewScaffoldedcontig_1015     33693  33714  (13589) + AT_rich         Low_complexity         1     22    (0)   2535  
   21    0.0  0.0  0.0  s_1_1NewScaffoldedcontig_1015     37565  37585   (9718) + AT_rich         Low_complexity         1     21    (0)   2536  
  556   33.2  9.8  2.9  s_1_1NewScaffoldedcontig_10150     5456   5660   (4970) C GGLTR5A         LTR/ERVL           (353)    242     24   2537  
  411   15.9  0.0  0.0  s_1_1NewScaffoldedcontig_10150     5698   5760   (4870) + CR1-E           LINE/CR1            2934   2996 (1528)   2538  
  483   18.0  1.1  0.0  s_1_1NewScaffoldedcontig_10150     8111   8199   (2431) C CR1-C4          LINE/CR1            (13)   4498   4409   2539  
 4119   18.9  2.0  0.0  s_1_1NewScaffoldedcontig_101500      85    830    (421) + CR1-E           LINE/CR1            3759   4519    (5)   2540  
   22    9.4  0.0  0.0  s_1_1NewScaffoldedcontig_101503     340    403   (1407) + AT_rich         Low_complexity         1     64    (0)   2541  
  641   25.6  1.3  0.0  s_1_1NewScaffoldedcontig_101504    3229   3384   (7099) + UCON12A         Unknown               37    194  (175)   2542  
  580   29.6  5.7  3.5  s_1_1NewScaffoldedcontig_101504    8088   8315   (2168) + UCON28b         Unknown              193    425  (150)   2543  
  427   18.3  2.4  0.0  s_1_1NewScaffoldedcontig_101505    1017   1098      (0) C CR1-C4          LINE/CR1             (0)   4511   4428   2544  
 2933   19.9  0.2  0.0  s_1_1NewScaffoldedcontig_101506    6915   7437   (3328) C CR1-D2          LINE/CR1             (8)   4671   4148   2545  
  230   35.3  2.2  5.6  s_1_1NewScaffoldedcontig_101511      32    121    (443) + TguLTR5d        LTR/ERVL             223    309  (289)   2546  
  256   23.1 11.4 16.4  s_1_1NewScaffoldedcontig_101511     265    404    (160) + TguLTR5d        LTR/ERVL             463    595    (0)   2546  
  306   18.9  0.0  0.0  s_1_1NewScaffoldedcontig_101511     405    457    (107) + CR1-C4          LINE/CR1            4335   4387  (124)   2547  
  581   15.4  0.0  0.0  s_1_1NewScaffoldedcontig_101514       1     91   (5878) C CR1-E           LINE/CR1           (713)   3811   3721   2548  
  324   14.8  0.0  0.0  s_1_1NewScaffoldedcontig_101514    1637   1697   (4272) + (GA)n           Simple_repeat          2     62    (0)   2549  
  502   24.7  4.6  4.6  s_1_1NewScaffoldedcontig_101514    1972   2145   (3824) + MER131          SINE?                  1    174    (0)   2550  
  343   39.4  0.0  7.5  s_1_1NewScaffoldedcontig_101515      95    201  (14671) + CR1-E           LINE/CR1            4426   4524    (0)   2551  
  192   17.9  0.0  0.0  s_1_1NewScaffoldedcontig_101515    1580   1618  (13254) + (TA)n           Simple_repeat          2     40    (0)   2552  
   23    3.3  0.0  0.0  s_1_1NewScaffoldedcontig_101515    2213   2242  (12630) + AT_rich         Low_complexity         1     30    (0)   2553  
 1486   19.5  2.3  0.0  s_1_1NewScaffoldedcontig_101515    2892   3152  (11720) + CR1-E           LINE/CR1            3864   4130  (394)   2554  
  291    5.4  0.0  0.0  s_1_1NewScaffoldedcontig_101515    5568   5604   (9268) + (A)n            Simple_repeat          1     37    (0)   2555  
  831   24.9  3.5  0.4  s_1_1NewScaffoldedcontig_101515    6125   6350   (8522) + CR1-Y2_Aves     LINE/CR1            2990   3222  (117)   2556  
   24    5.3  0.0  0.0  s_1_1NewScaffoldedcontig_101515   13954  13991    (881) + AT_rich         Low_complexity         1     38    (0)   2557  
  301   15.7  0.0  1.9  s_1_1NewScaffoldedcontig_101517      21     72    (558) C GGLTR5B         LTR/ERVL           (194)    349    299   2558  
  881   22.4  7.1  0.5  s_1_1NewScaffoldedcontig_101517     152    362    (268) C TguLTR5d        LTR/ERVL           (367)    228      4   2559  
  355   29.4  7.1  5.1  s_1_1NewScaffoldedcontig_101518    1667   1863     (86) + CR1-Y2_Aves     LINE/CR1            3104   3304   (35)   2560  
  201    7.4  0.0  0.0  s_1_1NewScaffoldedcontig_101519     703    729      (9) + (T)n            Simple_repeat          1     27    (0)   2561  
   25    0.0  0.0  0.0  s_1_1NewScaffoldedcontig_10152     3871   3895  (24105) + AT_rich         Low_complexity         1     25    (0)   2562  
   24    5.3  0.0  0.0  s_1_1NewScaffoldedcontig_10152     7576   7613  (20387) + AT_rich         Low_complexity         1     38    (0)   2563  
  235   17.9  0.0  0.0  s_1_1NewScaffoldedcontig_10152    10832  10870  (17130) C CR1-B           LINE/CR1          (1016)   3551   3513   2564  
  213   15.4  0.0  0.0  s_1_1NewScaffoldedcontig_10152    13872  13910  (14090) + (TG)n           Simple_repeat          2     40    (0)   2565  
   22    0.0  0.0  0.0  s_1_1NewScaffoldedcontig_10152    17987  18008   (9992) + AT_rich         Low_complexity         1     22    (0)   2566  
  841   26.1  4.2  5.9  s_1_1NewScaffoldedcontig_101524    3649   4002  (12555) + CR1-X2          LINE/CR1            3782   4129    (9)   2567  
   24    0.0  0.0  0.0  s_1_1NewScaffoldedcontig_101524    4831   4854  (11703) + AT_rich         Low_complexity         1     24    (0)   2568  
  454   33.3  0.0  0.0  s_1_1NewScaffoldedcontig_101524   15943  16092    (465) C GGERVL-A-int    LTR/ERVL          (3374)   2541   2392   2569  
  382   31.8  9.4  3.9  s_1_1NewScaffoldedcontig_101524   16234  16541     (16) C GGERVL-A-int    LTR/ERVL          (3794)   2121   1797   2569  
  410   23.2  5.0  2.1  s_1_1NewScaffoldedcontig_101526     140    280   (4150) + CR1-Y2          LINE/CR1            4369   4513    (1)   2570  
 2667   20.7  0.7  5.9  s_1_1NewScaffoldedcontig_101526    3514   4052    (378) + CR1-E           LINE/CR1            3072   3582  (942)   2571  
 1073   19.8  1.5  0.5  s_1_1NewScaffoldedcontig_101526    4053   4250    (180) + CR1-C4          LINE/CR1            4312   4511    (0)   2572  
  769   12.0  0.0  0.0  s_1_1NewScaffoldedcontig_101527     246    353    (560) C CR1-E           LINE/CR1             (5)   4519   4412   2573  
 1003   17.6  7.7  0.0  s_1_1NewScaffoldedcontig_101527     362    543    (370) C CR1-E           LINE/CR1           (777)   3747   3552   2573  
  692   19.0  4.8  7.5  s_1_1NewScaffoldedcontig_101529       1    188   (3135) C CR1-E           LINE/CR1           (230)   4294   4098   2574  
 2907   24.4 12.5  2.6  s_1_1NewScaffoldedcontig_101529    1361   2243   (1080) + CR1-Y2_Aves     LINE/CR1            1795   2764  (575)   2575  
  765   21.9  1.1  4.8  s_1_1NewScaffoldedcontig_101529    2242   2428    (895) + CR1-Y2_Aves     LINE/CR1            3157   3336    (3)   2575 *
 2290   25.1  3.1  0.2  s_1_1NewScaffoldedcontig_101529    2738   3249     (74) + CR1-Y2_Aves     LINE/CR1             701   1227 (2112)   2576  
  323   23.3  0.0  0.0  s_1_1NewScaffoldedcontig_101529    3251   3323      (0) + CR1-D           LINE/CR1            3374   3446 (1232)   2577  
  206   26.5  0.0  0.0  s_1_1NewScaffoldedcontig_10153    11592  11640  (14611) + A-rich          Low_complexity         1     49    (0)   2578  
  292   33.7  9.4  0.6  s_1_1NewScaffoldedcontig_10153    20922  21091   (5160) + CR1-Y2          LINE/CR1            3852   4036  (478)   2579  
  622   26.8  0.0  0.0  s_1_1NewScaffoldedcontig_10153    22745  22867   (3384) + CR1-E           LINE/CR1            4402   4524    (0)   2580  
  538   16.0  3.0  0.0  s_1_1NewScaffoldedcontig_10153    25044  25143   (1108) + CR1-C4          LINE/CR1            4266   4368  (143)   2581  
  365   12.5  0.0  0.0  s_1_1NewScaffoldedcontig_10153    25152  25207   (1044) + CR1-E           LINE/CR1            4469   4524    (0)   2582  
  446   16.9  3.6  0.0  s_1_1NewScaffoldedcontig_10153    26169  26251      (0) + CR1-C2          LINE/CR1            4262   4347  (196)   2583  
  291   27.8  3.4  3.4  s_1_1NewScaffoldedcontig_101531    1471   1589   (1415) + UCON29          DNA/PiggyBac?        234    352   (85)   2584  
 1466   21.9  4.1  0.0  s_1_1NewScaffoldedcontig_101534    1047   1316   (1572) + CR1-E           LINE/CR1            3910   4190  (334)   2585  
  608   19.3  0.8  1.6  s_1_1NewScaffoldedcontig_101534    1314   1434   (1454) + CR1-E           LINE/CR1            4397   4516    (8)   2585 *
 3022   18.2  9.0  2.5  s_1_1NewScaffoldedcontig_101534    1695   2330    (558) C CR1-Y1_Aves     LINE/CR1             (0)   3339   2663   2586  
  225   16.4  0.0  3.5  s_1_1NewScaffoldedcontig_101535    3026   3082      (0) + A-rich          Low_complexity         4     58    (0)   2587  
  514   22.4  3.8 12.2  s_1_1NewScaffoldedcontig_101537    1535   1828     (62) C TguLTR5d        LTR/ERVL             (0)    595    283   2588  
  300   13.2  3.8  0.0  s_1_1NewScaffoldedcontig_10154        1     53  (18779) + CR1-E           LINE/CR1            4470   4524    (0)   2589  
  653   21.4  0.8  0.0  s_1_1NewScaffoldedcontig_10154     1818   1948  (16884) + CR1-E           LINE/CR1            4385   4516    (8)   2590  
  468   14.1  1.4  0.0  s_1_1NewScaffoldedcontig_10154     2664   2734  (16098) C CR1-C4          LINE/CR1            (10)   4501   4430   2591  
  635   14.7  2.4  3.8  s_1_1NewScaffoldedcontig_10154     3315   3445  (15387) C CR1-H2          LINE/CR1             (7)   4504   4386   2592  
 1525   23.6  0.8  1.1  s_1_1NewScaffoldedcontig_10154     5537   5904  (12928) C CR1-Y4          LINE/CR1            (73)   4442   4076   2593  
  291   22.0  0.0  0.0  s_1_1NewScaffoldedcontig_10154     9261   9319   (9513) C CR1-F           LINE/CR1            (14)   4499   4441   2594  
 1334   20.7  3.7  0.3  s_1_1NewScaffoldedcontig_10154    17761  18056    (776) + CR1-E           LINE/CR1            4215   4520    (4)   2595  
  449   44.0  0.8  0.0  s_1_1NewScaffoldedcontig_101541       8    141   (2131) C CR1-E           LINE/CR1            (52)   4472   4338   2596  
  247   24.2  1.6  3.1  s_1_1NewScaffoldedcontig_101541    1676   1739    (533) C Eulor5A         DNA?               (251)     65      3   2597  
   46    6.8  0.0  0.0  s_1_1NewScaffoldedcontig_101542     166    253   (4067) + GC_rich         Low_complexity         1     88    (0)   2598  
   22    8.8  0.0  0.0  s_1_1NewScaffoldedcontig_101542    1588   1644   (2676) + GC_rich         Low_complexity         1     57    (0)   2599  
   23    0.0  0.0  0.0  s_1_1NewScaffoldedcontig_101545     319    341   (6910) + AT_rich         Low_complexity         1     23    (0)   2600  
 1691   24.1  8.4  1.1  s_1_1NewScaffoldedcontig_101545    5003   5452   (1799) + CR1-H           LINE/CR1            4311   4793   (19)   2601  
  264   21.7  0.0  0.0  s_1_1NewScaffoldedcontig_101546      39     98   (6869) + GGLTR5A         LTR/ERVL             536    595    (0)   2602  
  297   18.7 11.8  1.3  s_1_1NewScaffoldedcontig_101546     584    659   (6308) + CR1-Y2_Aves     LINE/CR1            3248   3331    (8)   2603  
  693   38.2  5.6  0.0  s_1_1NewScaffoldedcontig_101548       1    206   (2466) + CR1-E           LINE/CR1            3884   4107  (404)   2604  
  362   19.4  0.0  0.0  s_1_1NewScaffoldedcontig_101548     236    297   (2375) + CR1-E           LINE/CR1            4167   4228  (296)   2604  
  226   22.0  0.0  0.0  s_1_1NewScaffoldedcontig_101549     454    503      (0) + CR1-E           LINE/CR1            4315   4364  (160)   2605  
  289   25.8  1.5  3.8  s_1_1NewScaffoldedcontig_10155     7523   7655   (4726) + T-rich          Low_complexity         3    132    (0)   2606  
  647   22.0  3.5  0.7  s_1_1NewScaffoldedcontig_10155    12240  12381      (0) C CR1-E           LINE/CR1             (7)   4517   4372   2607  
  934   16.4  2.8  6.9  s_1_1NewScaffoldedcontig_101550     385    600    (692) + CR1-E           LINE/CR1            4305   4511   (13)   2608  
  459   16.1  4.3  0.0  s_1_1NewScaffoldedcontig_101550    1199   1291      (1) C CR1-E           LINE/CR1             (2)   4522   4426   2609  
  732   16.3  1.6  0.0  s_1_1NewScaffoldedcontig_101551       1    123    (695) + CR1-E           LINE/CR1            4393   4517    (7)   2610  
  731   17.9  3.6  2.8  s_1_1NewScaffoldedcontig_101552       2    162   (2963) C CR1-D2          LINE/CR1           (527)   4152   3864   2611  
  214   23.9  0.0  0.0  s_1_1NewScaffoldedcontig_101553     870    915   (4249) + (CCCTAA)n       Simple_repeat          3     48    (0)   2612  
  873   12.7  0.0  0.0  s_1_1NewScaffoldedcontig_101557       2    127   (5645) C Eulor6D         DNA?                (87)    215     90   2613  
  204    9.7  0.0  0.0  s_1_1NewScaffoldedcontig_101557    2357   2387   (3385) + (T)n            Simple_repeat          1     31    (0)   2614  
  842   22.5  8.3  2.4  s_1_1NewScaffoldedcontig_101559    1875   2132      (2) + GGLTR5A         LTR/ERVL               1    274  (321)   2615  
  399   25.9  9.6  2.4  s_1_1NewScaffoldedcontig_10156     1874   2039  (22752) + CR1-Y2_Aves     LINE/CR1            3143   3320   (19)   2616  
   24    6.7  0.0  0.0  s_1_1NewScaffoldedcontig_10156     8172   8216  (16575) + AT_rich         Low_complexity         1     45    (0)   2617  
  324   16.7  0.0  0.0  s_1_1NewScaffoldedcontig_10156    24744  24791      (0) + CR1-D2          LINE/CR1            4258   4305  (374)   2618  
  207    0.0  0.0  0.0  s_1_1NewScaffoldedcontig_101561       5     27   (3647) + (CA)n           Simple_repeat          1     23    (0)   2619  
  536   17.4  0.0  0.0  s_1_1NewScaffoldedcontig_101562    2195   2292   (9522) + CR1-D2          LINE/CR1            4375   4472  (207)   2620  
   27    7.3  0.0  0.0  s_1_1NewScaffoldedcontig_101563     164    218   (3158) + AT_rich         Low_complexity         1     55    (0)   2621  
   24    5.3  0.0  0.0  s_1_1NewScaffoldedcontig_101563    2726   2763    (613) + AT_rich         Low_complexity         1     38    (0)   2622  
 1297   23.2  1.6  0.0  s_1_1NewScaffoldedcontig_101567    1643   1948    (503) + CR1-E           LINE/CR1            4046   4356  (168)   2623  
  180   13.5  0.0  0.0  s_1_1NewScaffoldedcontig_10157     3719   3755   (7084) + (CAAA)n         Simple_repeat          2     38    (0)   2624  
   22    0.0  0.0  0.0  s_1_1NewScaffoldedcontig_10157     4891   4912   (5927) + AT_rich         Low_complexity         1     22    (0)   2625  
  328   35.2  5.8  4.5  s_1_1NewScaffoldedcontig_10157     8076   8298   (2541) C CR1-Y2_Aves     LINE/CR1          (1386)   1953   1728   2626  
  233   16.2  0.0  0.0  s_1_1NewScaffoldedcontig_10157     8324   8360   (2479) C CR1-E           LINE/CR1          (1688)   2836   2800   2627  
  203   10.8  5.4  0.0  s_1_1NewScaffoldedcontig_10157    10803  10839      (0) + CT-rich         Low_complexity         2     40    (0)   2628  
  216    0.0  0.0  0.0  s_1_1NewScaffoldedcontig_101570     950    973   (4706) + (CAAAA)n        Simple_repeat          2     25    (0)   2629  
  432   21.1  0.0  1.0  s_1_1NewScaffoldedcontig_101570    4637   4732    (947) C CR1-E           LINE/CR1             (2)   4522   4428   2630  
  336   22.3  6.4 18.7  s_1_1NewScaffoldedcontig_101571      13    183    (490) + TguLTR5d        LTR/ERVL             446    595    (0)   2631  
  237   24.1  3.5  0.0  s_1_1NewScaffoldedcontig_101572     317    374   (6189) + CT-rich         Low_complexity         2     61    (0)   2632  
  320   19.2  0.5  1.4  s_1_1NewScaffoldedcontig_101572    1500   1594   (4969) + CR1-F2          LINE/CR1            4740   4791   (21)   2633  
  384   11.7  0.0  0.0  s_1_1NewScaffoldedcontig_101572    2456   2515   (4048) C GGLTR5A         LTR/ERVL             (0)    595    536   2634  
   30    0.0  0.0  0.0  s_1_1NewScaffoldedcontig_101573     164    193   (1788) + AT_rich         Low_complexity         1     30    (0)   2635  
  315    0.0  0.0  0.0  s_1_1NewScaffoldedcontig_101573    1947   1981      (0) + (TA)n           Simple_repeat          2     36    (0)   2636  
  360   29.5  0.8  0.0  s_1_1NewScaffoldedcontig_101575       2    130   (5227) + GGERVL-B-int    LTR/ERVL            4527   4656  (749)   2637  
  471   23.5  1.0  1.0  s_1_1NewScaffoldedcontig_101575    4347   4449    (908) + GGERVL-B-int    LTR/ERVL            5007   5109  (296)   2637  
  426   21.7  9.9  0.8  s_1_1NewScaffoldedcontig_101575    4436   4556    (801) + GGLTR5A         LTR/ERVL              85    216  (379)   2638 *
 2088   22.6  3.5  0.2  s_1_1NewScaffoldedcontig_101576      73    506     (65) + GGERVL-B-int    LTR/ERVL            4689   5136  (269)   2639  
  534   20.4  1.0  0.0  s_1_1NewScaffoldedcontig_101578     767    869      (0) C CR1-E           LINE/CR1           (885)   3639   3536   2640  
  580   17.6  0.0  1.8  s_1_1NewScaffoldedcontig_101579       6    115   (4929) C CR1-E           LINE/CR1            (53)   4471   4364   2641  
   22    0.0  0.0  0.0  s_1_1NewScaffoldedcontig_101579     585    606   (4438) + AT_rich         Low_complexity         1     22    (0)   2642  
  899   27.2 13.4  1.2  s_1_1NewScaffoldedcontig_101579    3788   4190    (854) + CR1-Y2_Aves     LINE/CR1            2879   3330    (9)   2643  
 1256   24.2  2.3  3.8  s_1_1NewScaffoldedcontig_10158      713   1103   (4724) C GGLTR8B         LTR/ERVL           (686)    385      1   2644  
  988   27.9  5.2  1.9  s_1_1NewScaffoldedcontig_10158     2596   2867   (2960) + CR1-E           LINE/CR1            4176   4617  (195)   2645
[truncated: 47,964,978 more chars]
