# Supplementary material for: A Multi-Platform Draft de novo Genome Assembly and Comparative Analysis for the Scarlet Macaw (Ara macao)
Source: PLoS One. 2013 May 8;8(5):e62415. doi: 10.1371/journal.pone.0062415 (PMC3648530; doi:10.1371/journal.pone.0062415)
Supplement: Table S8 — Summary of scarlet macaw predicted microsatellites within the simple de novo assembly using PHOBOS. The table was split into two parts (S8a, S8b) to reduce file size. (ZIP) [file pone.0062415.s009.zip]

Archive with 3 entries (2 files):
- TableS8_SMACv1.0_PHOBOS/
- TableS8_SMACv1.0_PHOBOS/TableS8a_PhobosFinal-1.txt
- TableS8_SMACv1.0_PHOBOS/TableS8b_PhobosFinal-2.txt
