# Supplementary material for: A Multi-Platform Draft de novo Genome Assembly and Comparative Analysis for the Scarlet Macaw (Ara macao)
Source: PLoS One. 2013 May 8;8(5):e62415. doi: 10.1371/journal.pone.0062415 (PMC3648530; doi:10.1371/journal.pone.0062415)
Supplement: Table S9 — Summary of scarlet macaw predicted microsatellites within the scaffolded de novo assembly using PHOBOS. The table was split into two parts (S9a, S9b) to reduce file size. (ZIP) [file pone.0062415.s010.zip]

Archive with 3 entries (2 files):
- TableS9_SMACv1.1_PHOBOS/
- TableS9_SMACv1.1_PHOBOS/TableS9a_SMACv1.1_PhobosFinal-1.phobos
- TableS9_SMACv1.1_PHOBOS/TableS9b_SMACv1.1_PhobosFinal-2.phobos
