# Supplementary material for: A Multi-Platform Draft de novo Genome Assembly and Comparative Analysis for the Scarlet Macaw (Ara macao)
Source: PLoS One. 2013 May 8;8(5):e62415. doi: 10.1371/journal.pone.0062415 (PMC3648530; doi:10.1371/journal.pone.0062415)
Supplement: Table S10 — Summary of scarlet macaw putative SNPs predicted within the simple de novo assembly. (ZIP) [file pone.0062415.s011.zip]

Archive with 1 entries (1 files):
- TableS10_SMACv1.0PutativeSNPs.csv
