# Supplementary material for: A Multi-Platform Draft de novo Genome Assembly and Comparative Analysis for the Scarlet Macaw (Ara macao)
Source: PLoS One. 2013 May 8;8(5):e62415. doi: 10.1371/journal.pone.0062415 (PMC3648530; doi:10.1371/journal.pone.0062415)
Supplement: Table S10 — Summary of scarlet macaw putative SNPs predicted within the simple de novo assembly. (ZIP) [file pone.0062415.s011.zip › TableS10_SMACv1.0PutativeSNPs.csv]

Mapping	Reference Position	Consensus Position	Variation Type	Length	Reference	Variants	Allele Variations	Frequencies	Coverage	Variant #1	Frequency of #1	Count of #1	Variant #2	Frequency of #2	Count of #2
s_1_1_contig3023 mapping	2043	2043	SNP	1	G	2	G/C	61.7/38.3	60	G	61.667	37	C	38.333	23
s_1_1_contig3240 mapping	1958	1958	SNP	1	C	2	C/G	53.3/46.7	60	C	53.333	32	G	46.667	28
s_1_1_contig3276 mapping	2116	2026	SNP	1	C	2	C/G	58.3/41.7	60	C	58.333	35	G	41.667	25
s_1_1_contig3635 mapping	279	279	SNP	1	T	2	T/C	65.0/35.0	60	T	65	39	C	35	21
s_1_1_contig3839 mapping	2774	2774	SNP	1	A	2	A/G	56.7/43.3	60	A	56.667	34	G	43.333	26
s_1_1_contig4085 mapping	2326	2326	SNP	1	T	2	T/A	51.7/48.3	60	T	51.667	31	A	48.333	29
s_1_1_contig5318 mapping	7061	6982	SNP	1	G	2	G/C	51.7/48.3	60	G	51.667	31	C	48.333	29
s_1_1_contig5434 mapping	3170	3170	SNP	1	G	2	G/A	60.0/40.0	60	G	60	36	A	40	24
s_1_1_contig5434 mapping	3171	3171	SNP	1	G	2	G/A	60.0/40.0	60	G	60	36	A	40	24
s_1_1_contig6356 mapping	3062	3062	SNP	1	T	2	T/C	56.7/43.3	60	T	56.667	34	C	43.333	26
s_1_1_contig6955 mapping	5994	5967	SNP	1	G	2	G/A	63.3/36.7	60	G	63.333	38	A	36.667	22
s_1_1_contig7484 mapping	2983	2983	SNP	1	A	2	A/G	55.0/45.0	60	A	55	33	G	45	27
s_1_1_contig8461 mapping	5906	5909	SNP	1	C	2	C/T	51.7/48.3	60	C	51.667	31	T	48.333	29
s_1_1_contig9567 mapping	4792	4792	SNP	1	T	2	T/C	51.7/48.3	60	T	51.667	31	C	48.333	29
s_1_1_contig9808 mapping	2574	2454	SNP	1	G	2	G/A	65.0/35.0	60	G	65	39	A	35	21
s_1_1_contig9808 mapping	2804	2684	SNP	1	A	2	A/G	50.0/50.0	60	A	50	30	G	50	30
s_1_1_contig10368 mapping	1110	1080	SNP	1	C	2	C/T	55.0/45.0	60	C	55	33	T	45	27
s_1_1_contig10459 mapping	3287	3287	SNP	1	G	2	G/A	60.0/40.0	60	G	60	36	A	40	24
s_1_1_contig10757 mapping	1109	1109	SNP	1	G	2	G/A	63.3/36.7	60	G	63.333	38	A	36.667	22
s_1_1_contig12683 mapping	523	523	SNP	1	C	2	C/T	56.7/43.3	60	C	56.667	34	T	43.333	26
s_1_1_contig14374 mapping	1095	1095	SNP	1	A	2	A/G	50.0/50.0	60	A	50	30	G	50	30
s_1_1_contig15863 mapping	969	969	SNP	1	G	2	G/A	61.7/38.3	60	G	61.667	37	A	38.333	23
s_1_1_contig17120 mapping	3518	3355	SNP	1	T	2	T/A	53.3/46.7	60	T	53.333	32	A	46.667	28
s_1_1_contig30367 mapping	651	651	SNP	1	G	2	G/A	60.0/40.0	60	G	60	36	A	40	24
s_1_1_contig33916 mapping	705	705	SNP	1	A	2	A/G	63.3/36.7	60	A	63.333	38	G	36.667	22
s_1_1_contig34940 mapping	89	89	SNP	1	C	2	C/G	60.0/38.3	60	C	60	36	G	38.333	23
s_1_1_contig34991 mapping	1002	979	SNP	1	C	2	A/C	53.3/46.7	60	A	53.333	32	C	46.667	28
s_1_1_contig35050 mapping	471	444	SNP	1	C	2	C/T	51.7/48.3	60	C	51.667	31	T	48.333	29
s_1_1_contig35482 mapping	422	422	SNP	1	G	2	G/A	63.3/36.7	60	G	63.333	38	A	36.667	22
s_1_1_contig35528 mapping	2023	2002	SNP	1	G	2	G/A	53.3/46.7	60	G	53.333	32	A	46.667	28
s_1_1_contig35626 mapping	1207	1208	SNP	1	A	2	A/G	58.3/41.7	60	A	58.333	35	G	41.667	25
s_1_1_contig35838 mapping	573	573	SNP	1	T	2	T/C	63.3/36.7	60	T	63.333	38	C	36.667	22
s_1_1_contig35861 mapping	1299	1299	SNP	1	G	2	G/A	61.7/38.3	60	G	61.667	37	A	38.333	23
s_1_1_contig37192 mapping	464	466	SNP	1	C	2	C/T	58.3/41.7	60	C	58.333	35	T	41.667	25
s_1_1_contig37888 mapping	368	368	SNP	1	A	2	A/G	55.0/45.0	60	A	55	33	G	45	27
s_1_1_contig38381 mapping	143	143	SNP	1	T	2	T/C	61.7/36.7	60	T	61.667	37	C	36.667	22
s_1_1_contig38923 mapping	203	203	SNP	1	C	2	C/T	65.0/35.0	60	C	65	39	T	35	21
s_1_1_contig39852 mapping	386	386	SNP	1	T	2	T/C	61.7/38.3	60	T	61.667	37	C	38.333	23
s_1_1_contig40144 mapping	19	19	SNP	1	C	2	C/T	56.7/43.3	60	C	56.667	34	T	43.333	26
s_1_1_contig41072 mapping	600	600	SNP	1	A	2	A/G	56.7/43.3	60	A	56.667	34	G	43.333	26
s_1_1_contig47404 mapping	270	270	SNP	1	A	2	A/G	51.7/48.3	60	A	51.667	31	G	48.333	29
s_1_1_contig47589 mapping	276	276	SNP	1	G	2	G/C	65.0/35.0	60	G	65	39	C	35	21
s_1_1_contig47926 mapping	369	369	SNP	1	C	2	C/T	63.3/35.0	60	C	63.333	38	T	35	21
s_1_1_contig52568 mapping	6769	6473	SNP	1	A	2	A/G	56.7/43.3	60	A	56.667	34	G	43.333	26
s_1_1_contig55960 mapping	2018	2021	SNP	1	T	2	T/C	53.3/46.7	60	T	53.333	32	C	46.667	28
s_1_1_contig56320 mapping	7951	7757	SNP	1	C	2	T/C	51.7/48.3	60	T	51.667	31	C	48.333	29
s_1_1_contig56614 mapping	1592	1359	SNP	1	T	2	T/G	61.7/38.3	60	T	61.667	37	G	38.333	23
s_1_1_contig57238 mapping	8409	8167	SNP	1	T	2	T/C	51.7/48.3	60	T	51.667	31	C	48.333	29
s_1_1_contig57912 mapping	3267	3267	SNP	1	C	2	C/T	58.3/41.7	60	C	58.333	35	T	41.667	25
s_1_1_contig58301 mapping	7703	7106	SNP	1	A	2	A/G	51.7/48.3	60	A	51.667	31	G	48.333	29
s_1_1_contig58781 mapping	671	671	SNP	1	C	2	A/C	50.0/50.0	60	A	50	30	C	50	30
s_1_1_contig59805 mapping	4267	4210	SNP	1	A	2	A/G	55.0/45.0	60	A	55	33	G	45	27
s_1_1_contig60991 mapping	4026	4026	SNP	1	C	2	C/G	50.0/50.0	60	C	50	30	G	50	30
s_1_1_contig62965 mapping	7484	7485	SNP	1	A	2	A/G	58.3/41.7	60	A	58.333	35	G	41.667	25
s_1_1_contig63096 mapping	10034	9842	SNP	1	G	2	G/A	60.0/40.0	60	G	60	36	A	40	24
s_1_1_contig63307 mapping	36135	34957	SNP	1	A	2	A/G	58.3/41.7	60	A	58.333	35	G	41.667	25
s_1_1_contig63590 mapping	32450	32222	SNP	1	A	2	A/G	53.3/46.7	60	A	53.333	32	G	46.667	28
s_1_1_contig63675 mapping	10913	10663	SNP	1	T	2	T/C	56.7/43.3	60	T	56.667	34	C	43.333	26
s_1_1_contig64076 mapping	910	872	SNP	1	C	2	C/T	61.7/38.3	60	C	61.667	37	T	38.333	23
s_1_1_contig64076 mapping	3235	3197	SNP	1	G	2	G/C	61.7/38.3	60	G	61.667	37	C	38.333	23
s_1_1_contig64306 mapping	19961	19728	SNP	1	G	2	G/A	60.0/40.0	60	G	60	36	A	40	24
s_1_1_contig64324 mapping	113	113	SNP	1	G	2	G/T	55.0/45.0	60	G	55	33	T	45	27
s_1_1_contig64388 mapping	3736	3503	SNP	1	C	2	C/T	50.0/50.0	60	C	50	30	T	50	30
s_1_1_contig64864 mapping	10020	10001	SNP	1	C	2	C/G	61.7/38.3	60	C	61.667	37	G	38.333	23
s_1_1_contig65004 mapping	6366	5940	SNP	1	C	2	C/T	51.7/48.3	60	C	51.667	31	T	48.333	29
s_1_1_contig65006 mapping	14160	13619	SNP	1	A	2	A/G	53.3/46.7	60	A	53.333	32	G	46.667	28
s_1_1_contig65206 mapping	25435	24567	SNP	1	C	2	C/T	53.3/46.7	60	C	53.333	32	T	46.667	28
s_1_1_contig65365 mapping	17616	17492	SNP	1	G	2	G/A	55.0/45.0	60	G	55	33	A	45	27
s_1_1_contig65515 mapping	10744	10744	SNP	1	G	2	G/C	60.0/40.0	60	G	60	36	C	40	24
s_1_1_contig65708 mapping	9652	9562	SNP	1	C	2	C/T	58.3/41.7	60	C	58.333	35	T	41.667	25
s_1_1_contig65969 mapping	1034	1034	SNP	1	A	2	A/G	53.3/46.7	60	A	53.333	32	G	46.667	28
s_1_1_contig66270 mapping	22586	21781	SNP	1	A	2	A/G	65.0/35.0	60	A	65	39	G	35	21
s_1_1_contig66418 mapping	10401	10011	SNP	1	C	2	C/G	55.0/45.0	60	C	55	33	G	45	27
s_1_1_contig66418 mapping	10632	10242	SNP	1	C	2	C/T	51.7/48.3	60	C	51.667	31	T	48.333	29
s_1_1_contig66418 mapping	10887	10497	SNP	1	G	2	G/A	60.0/40.0	60	G	60	36	A	40	24
s_1_1_contig66434 mapping	11631	11430	SNP	1	T	2	T/C	63.3/36.7	60	T	63.333	38	C	36.667	22
s_1_1_contig66715 mapping	4140	4113	SNP	1	G	2	G/A	60.0/40.0	60	G	60	36	A	40	24
s_1_1_contig67022 mapping	4059	4059	SNP	1	C	2	C/T	55.0/45.0	60	C	55	33	T	45	27
s_1_1_contig67038 mapping	26	26	SNP	1	T	2	T/G	61.7/38.3	60	T	61.667	37	G	38.333	23
s_1_1_contig67092 mapping	22310	22204	SNP	1	C	2	C/T	51.7/48.3	60	C	51.667	31	T	48.333	29
s_1_1_contig67177 mapping	4200	3497	SNP	1	A	2	A/G	65.0/35.0	60	A	65	39	G	35	21
s_1_1_contig67195 mapping	4755	4476	SNP	1	G	2	A/G	65.0/35.0	60	A	65	39	G	35	21
s_1_1_contig67322 mapping	8139	7918	SNP	1	C	2	C/T	55.0/45.0	60	C	55	33	T	45	27
s_1_1_contig67826 mapping	26951	25486	SNP	1	C	2	C/T	58.3/41.7	60	C	58.333	35	T	41.667	25
s_1_1_contig68067 mapping	5402	5318	SNP	1	T	2	T/G	55.0/45.0	60	T	55	33	G	45	27
s_1_1_contig68158 mapping	3866	3672	SNP	1	G	2	G/A	60.0/40.0	60	G	60	36	A	40	24
s_1_1_contig68254 mapping	666	666	SNP	1	T	2	T/C	60.0/40.0	60	T	60	36	C	40	24
s_1_1_contig68452 mapping	7094	7094	SNP	1	C	2	C/T	55.0/45.0	60	C	55	33	T	45	27
s_1_1_contig68869 mapping	13635	13635	SNP	1	T	2	T/C	61.7/38.3	60	T	61.667	37	C	38.333	23
s_1_1_contig69138 mapping	6351	6172	SNP	1	C	2	C/T	53.3/46.7	60	C	53.333	32	T	46.667	28
s_1_1_contig69293 mapping	12920	12875	SNP	1	G	2	G/A	58.3/41.7	60	G	58.333	35	A	41.667	25
s_1_1_contig69313 mapping	11514	11317	SNP	1	G	2	A/G	50.0/50.0	60	A	50	30	G	50	30
s_1_1_contig69371 mapping	23393	23246	SNP	1	C	2	C/T	55.0/45.0	60	C	55	33	T	45	27
s_1_1_contig69376 mapping	8019	7888	SNP	1	A	2	A/G	60.0/40.0	60	A	60	36	G	40	24
s_1_1_contig69568 mapping	8387	8042	SNP	1	T	2	T/G	63.3/36.7	60	T	63.333	38	G	36.667	22
s_1_1_contig69975 mapping	18838	18676	SNP	1	A	2	A/G	50.0/50.0	60	A	50	30	G	50	30
s_1_1_contig69975 mapping	19057	18895	SNP	1	T	2	T/C	58.3/41.7	60	T	58.333	35	C	41.667	25
s_1_1_contig70110 mapping	544	544	SNP	1	C	2	C/T	53.3/46.7	60	C	53.333	32	T	46.667	28
s_1_1_contig70563 mapping	5198	5055	SNP	1	A	2	A/T	50.0/50.0	60	A	50	30	T	50	30
s_1_1_contig70577 mapping	2898	2898	SNP	1	G	2	G/C	56.7/43.3	60	G	56.667	34	C	43.333	26
s_1_1_contig70577 mapping	4565	4186	SNP	1	C	2	C/T	55.0/45.0	60	C	55	33	T	45	27
s_1_1_contig70748 mapping	2765	2582	SNP	1	A	2	A/C	56.7/43.3	60	A	56.667	34	C	43.333	26
s_1_1_contig70861 mapping	3207	3162	SNP	1	A	2	A/G	60.0/40.0	60	A	60	36	G	40	24
s_1_1_contig70933 mapping	7732	7732	SNP	1	C	2	C/T	58.3/41.7	60	C	58.333	35	T	41.667	25
s_1_1_contig71055 mapping	3575	3551	SNP	1	C	2	C/T	60.0/40.0	60	C	60	36	T	40	24
s_1_1_contig71128 mapping	2497	2336	SNP	1	C	2	C/T	53.3/46.7	60	C	53.333	32	T	46.667	28
s_1_1_contig71541 mapping	5941	5661	SNP	1	G	2	G/C	60.0/40.0	60	G	60	36	C	40	24
s_1_1_contig72064 mapping	17275	17005	SNP	1	T	2	T/C	53.3/46.7	60	T	53.333	32	C	46.667	28
s_1_1_contig72407 mapping	2369	1931	SNP	1	G	2	G/A	61.7/38.3	60	G	61.667	37	A	38.333	23
s_1_1_contig72447 mapping	406	406	SNP	1	A	2	A/C	60.0/40.0	60	A	60	36	C	40	24
s_1_1_contig72499 mapping	12788	11452	SNP	1	A	2	A/G	63.3/36.7	60	A	63.333	38	G	36.667	22
s_1_1_contig72570 mapping	15825	15500	SNP	1	T	2	T/G	56.7/43.3	60	T	56.667	34	G	43.333	26
s_1_1_contig72754 mapping	1630	1513	SNP	1	T	2	T/C	65.0/35.0	60	T	65	39	C	35	21
s_1_1_contig72866 mapping	3938	3938	SNP	1	A	2	A/G	58.3/41.7	60	A	58.333	35	G	41.667	25
s_1_1_contig73263 mapping	11363	11223	SNP	1	A	2	A/G	51.7/48.3	60	A	51.667	31	G	48.333	29
s_1_1_contig73476 mapping	817	817	SNP	1	G	2	G/A	53.3/46.7	60	G	53.333	32	A	46.667	28
s_1_1_contig73607 mapping	5566	5567	SNP	1	G	2	G/A	63.3/36.7	60	G	63.333	38	A	36.667	22
s_1_1_contig73625 mapping	150	150	SNP	1	A	2	A/T	60.0/36.7	60	A	60	36	T	36.667	22
s_1_1_contig74290 mapping	1890	1891	SNP	1	T	2	T/A	58.3/41.7	60	T	58.333	35	A	41.667	25
s_1_1_contig74356 mapping	3178	3078	SNP	1	A	2	A/G	60.0/40.0	60	A	60	36	G	40	24
s_1_1_contig75376 mapping	49958	49298	SNP	1	G	2	G/T	63.3/36.7	60	G	63.333	38	T	36.667	22
s_1_1_contig76285 mapping	20105	19542	SNP	1	G	2	G/A	51.7/48.3	60	G	51.667	31	A	48.333	29
s_1_1_contig76354 mapping	730	730	SNP	1	C	2	C/G	51.7/48.3	60	C	51.667	31	G	48.333	29
s_1_1_contig76459 mapping	3517	3459	SNP	1	A	2	A/G	61.7/38.3	60	A	61.667	37	G	38.333	23
s_1_1_contig77359 mapping	18525	17860	SNP	1	C	2	C/T	61.7/38.3	60	C	61.667	37	T	38.333	23
s_1_1_contig77399 mapping	7205	7093	SNP	1	G	2	G/C	65.0/35.0	60	G	65	39	C	35	21
s_1_1_contig78116 mapping	6328	5793	SNP	1	A	2	A/G	58.3/41.7	60	A	58.333	35	G	41.667	25
s_1_1_contig79170 mapping	33157	31996	SNP	1	C	2	C/T	56.7/43.3	60	C	56.667	34	T	43.333	26
s_1_1_contig80091 mapping	7854	7118	SNP	1	G	2	G/C	60.0/40.0	60	G	60	36	C	40	24
s_1_1_contig80624 mapping	14496	13217	SNP	1	A	2	A/G	55.0/45.0	60	A	55	33	G	45	27
s_1_1_contig81770 mapping	741	741	SNP	1	G	2	G/A	56.7/43.3	60	G	56.667	34	A	43.333	26
s_1_1_contig81822 mapping	15366	13845	SNP	1	C	2	C/G	50.0/50.0	60	C	50	30	G	50	30
s_1_1_contig82018 mapping	7902	7888	SNP	1	C	2	T/C	63.3/36.7	60	T	63.333	38	C	36.667	22
s_1_1_contig82647 mapping	4138	3627	SNP	1	G	2	G/A	60.0/40.0	60	G	60	36	A	40	24
s_1_1_contig82800 mapping	19664	19520	SNP	1	T	2	T/C	58.3/41.7	60	T	58.333	35	C	41.667	25
s_1_1_contig82963 mapping	6012	5714	SNP	1	A	2	A/C	65.0/35.0	60	A	65	39	C	35	21
s_1_1_contig83071 mapping	11265	11084	SNP	1	T	2	T/C	55.0/45.0	60	T	55	33	C	45	27
s_1_1_contig83332 mapping	1840	1631	SNP	1	G	2	G/A	60.0/40.0	60	G	60	36	A	40	24
s_1_1_contig83735 mapping	10753	10300	SNP	1	G	2	G/A	63.3/36.7	60	G	63.333	38	A	36.667	22
s_1_1_contig83817 mapping	8924	8771	SNP	1	G	2	G/A	58.3/41.7	60	G	58.333	35	A	41.667	25
s_1_1_contig84082 mapping	16902	16791	SNP	1	C	2	C/T	65.0/35.0	60	C	65	39	T	35	21
s_1_1_contig84451 mapping	3664	3664	SNP	1	C	2	C/T	60.0/40.0	60	C	60	36	T	40	24
s_1_1_contig84573 mapping	3499	3499	SNP	1	C	2	C/T	65.0/35.0	60	C	65	39	T	35	21
s_1_1_contig84675 mapping	13332	13157	SNP	1	G	2	G/A	58.3/41.7	60	G	58.333	35	A	41.667	25
s_1_1_contig84946 mapping	1685	1421	SNP	1	G	2	G/A	61.7/38.3	60	G	61.667	37	A	38.333	23
s_1_1_contig85126 mapping	15607	15296	SNP	1	G	2	G/C	56.7/43.3	60	G	56.667	34	C	43.333	26
s_1_1_contig85417 mapping	4402	4278	SNP	1	C	2	C/G	50.0/50.0	60	C	50	30	G	50	30
s_1_1_contig86855 mapping	489	489	SNP	1	C	2	C/A	63.3/36.7	60	C	63.333	38	A	36.667	22
s_1_1_contig87481 mapping	125	125	SNP	1	T	2	T/C	65.0/35.0	60	T	65	39	C	35	21
s_1_1_contig87483 mapping	3119	2695	SNP	1	G	2	A/G	65.0/35.0	60	A	65	39	G	35	21
s_1_1_contig87606 mapping	7524	7524	SNP	1	T	2	T/C	53.3/46.7	60	T	53.333	32	C	46.667	28
s_1_1_contig87606 mapping	10211	10211	SNP	1	A	2	A/G	58.3/41.7	60	A	58.333	35	G	41.667	25
s_1_1_contig87670 mapping	10885	10885	SNP	1	T	2	T/C	55.0/45.0	60	T	55	33	C	45	27
s_1_1_contig88074 mapping	41	41	SNP	1	C	2	T/C	50.0/46.7	60	T	50	30	C	46.667	28
s_1_1_contig89067 mapping	1498	1380	SNP	1	C	2	C/A	65.0/35.0	60	C	65	39	A	35	21
s_1_1_contig89682 mapping	12013	12014	SNP	1	A	2	G/A	51.7/48.3	60	G	51.667	31	A	48.333	29
s_1_1_contig89756 mapping	11085	10277	SNP	1	G	2	A/G	61.7/38.3	60	A	61.667	37	G	38.333	23
s_1_1_contig89822 mapping	2566	2566	SNP	1	A	2	A/G	53.3/46.7	60	A	53.333	32	G	46.667	28
s_1_1_contig90271 mapping	4060	4035	SNP	1	G	2	G/A	55.0/45.0	60	G	55	33	A	45	27
s_1_1_contig90451 mapping	9924	9228	SNP	1	G	2	G/A	58.3/41.7	60	G	58.333	35	A	41.667	25
s_1_1_contig90798 mapping	11506	10992	SNP	1	C	2	C/A	55.0/45.0	60	C	55	33	A	45	27
s_1_1_contig91508 mapping	444	444	SNP	1	G	2	G/A	63.3/36.7	60	G	63.333	38	A	36.667	22
s_1_1_contig91727 mapping	533	533	SNP	1	G	2	G/A	60.0/40.0	60	G	60	36	A	40	24
s_1_1_contig92173 mapping	5857	5777	SNP	1	A	2	A/G	53.3/46.7	60	A	53.333	32	G	46.667	28
s_1_1_contig92428 mapping	896	896	SNP	1	C	2	C/T	53.3/46.7	60	C	53.333	32	T	46.667	28
s_1_1_contig92681 mapping	975	975	SNP	1	A	2	A/T	55.0/45.0	60	A	55	33	T	45	27
s_1_1_contig92746 mapping	2596	2455	SNP	1	T	2	T/C	56.7/43.3	60	T	56.667	34	C	43.333	26
s_1_1_contig92908 mapping	6319	5803	SNP	1	T	2	T/C	60.0/40.0	60	T	60	36	C	40	24
s_1_1_contig93256 mapping	734	598	SNP	1	T	2	C/T	51.7/48.3	60	C	51.667	31	T	48.333	29
s_1_1_contig93419 mapping	8926	8780	SNP	1	G	2	G/A	65.0/35.0	60	G	65	39	A	35	21
s_1_1_contig93984 mapping	3210	3050	SNP	1	G	2	G/C	58.3/41.7	60	G	58.333	35	C	41.667	25
s_1_1_contig94242 mapping	8155	8067	SNP	1	T	2	T/C	55.0/45.0	60	T	55	33	C	45	27
s_1_1_contig94338 mapping	5087	5087	SNP	1	C	2	C/T	61.7/38.3	60	C	61.667	37	T	38.333	23
s_1_1_contig94947 mapping	10168	8868	SNP	1	G	2	G/C	56.7/43.3	60	G	56.667	34	C	43.333	26
s_1_1_contig95782 mapping	5052	4708	SNP	1	C	2	C/G	56.7/43.3	60	C	56.667	34	G	43.333	26
s_1_1_contig96225 mapping	2895	2895	SNP	1	C	2	C/A	65.0/35.0	60	C	65	39	A	35	21
s_1_1_contig96313 mapping	5180	5017	SNP	1	C	2	C/G	60.0/38.3	60	C	60	36	G	38.333	23
s_1_1_contig96689 mapping	2616	2532	SNP	1	G	2	G/C	56.7/43.3	60	G	56.667	34	C	43.333	26
s_1_1_contig96874 mapping	1549	1549	SNP	1	T	2	A/T	53.3/46.7	60	A	53.333	32	T	46.667	28
s_1_1_contig96893 mapping	10086	9793	SNP	1	T	2	T/C	63.3/36.7	60	T	63.333	38	C	36.667	22
s_1_1_contig97290 mapping	6457	6391	SNP	1	G	2	G/T	65.0/35.0	60	G	65	39	T	35	21
s_1_1_contig97496 mapping	9040	8943	SNP	1	A	2	A/G	63.3/36.7	60	A	63.333	38	G	36.667	22
s_1_1_contig97541 mapping	6277	6277	SNP	1	C	2	C/T	53.3/46.7	60	C	53.333	32	T	46.667	28
s_1_1_contig98052 mapping	4098	3940	SNP	1	T	2	T/C	63.3/36.7	60	T	63.333	38	C	36.667	22
s_1_1_contig98799 mapping	2485	2485	SNP	1	G	2	G/A	60.0/40.0	60	G	60	36	A	40	24
s_1_1_contig98942 mapping	3488	3292	SNP	1	T	2	T/C	58.3/41.7	60	T	58.333	35	C	41.667	25
s_1_1_contig99744 mapping	4262	4262	SNP	1	T	2	T/A	61.7/38.3	60	T	61.667	37	A	38.333	23
s_1_1_contig99749 mapping	1889	1452	SNP	1	G	2	G/A	58.3/41.7	60	G	58.333	35	A	41.667	25
s_1_1_contig101475 mapping	2278	2278	SNP	1	G	2	G/A	55.0/45.0	60	G	55	33	A	45	27
s_1_1_contig101728 mapping	7333	6787	SNP	1	A	2	A/G	58.3/40.0	60	A	58.333	35	G	40	24
s_1_1_contig102081 mapping	4984	4964	SNP	1	C	2	C/T	58.3/41.7	60	C	58.333	35	T	41.667	25
s_1_1_contig102082 mapping	7633	7422	SNP	1	T	2	T/C	53.3/46.7	60	T	53.333	32	C	46.667	28
s_1_1_contig102242 mapping	17380	17211	SNP	1	C	2	C/T	55.0/45.0	60	C	55	33	T	45	27
s_1_1_contig102686 mapping	5824	5824	SNP	1	G	2	G/A	58.3/41.7	60	G	58.333	35	A	41.667	25
s_1_1_contig104503 mapping	6055	5929	SNP	1	A	2	A/G	56.7/43.3	60	A	56.667	34	G	43.333	26
s_1_1_contig104674 mapping	3728	3728	SNP	1	A	2	A/G	56.7/43.3	60	A	56.667	34	G	43.333	26
s_1_1_contig105003 mapping	1283	1283	SNP	1	A	2	G/A	55.0/45.0	60	G	55	33	A	45	27
s_1_1_contig105038 mapping	1947	1947	SNP	1	G	2	G/A	61.7/38.3	60	G	61.667	37	A	38.333	23
s_1_1_contig106859 mapping	663	625	SNP	1	A	2	A/C	50.0/50.0	60	A	50	30	C	50	30
s_1_1_contig107338 mapping	7785	7459	SNP	1	C	2	C/T	65.0/35.0	60	C	65	39	T	35	21
s_1_1_contig108001 mapping	5163	5131	SNP	1	C	2	C/T	60.0/40.0	60	C	60	36	T	40	24
s_1_1_contig108001 mapping	6346	6317	SNP	1	T	2	T/A	60.0/40.0	60	T	60	36	A	40	24
s_1_1_contig108001 mapping	7087	7058	SNP	1	G	2	G/C	61.7/38.3	60	G	61.667	37	C	38.333	23
s_1_1_contig109144 mapping	1550	1497	SNP	1	G	2	A/G	65.0/35.0	60	A	65	39	G	35	21
s_1_1_contig109586 mapping	4242	4242	SNP	1	T	2	T/C	63.3/36.7	60	T	63.333	38	C	36.667	22
s_1_1_contig109894 mapping	42	42	SNP	1	T	2	C/T	55.0/45.0	60	C	55	33	T	45	27
s_1_1_contig110009 mapping	7580	6529	SNP	1	T	2	T/C	63.3/36.7	60	T	63.333	38	C	36.667	22
s_1_1_contig110798 mapping	1619	1619	SNP	1	G	2	G/A	55.0/45.0	60	G	55	33	A	45	27
s_1_1_contig110972 mapping	3440	2412	SNP	1	G	2	G/C	63.3/36.7	60	G	63.333	38	C	36.667	22
s_1_1_contig111023 mapping	391	391	SNP	1	T	2	T/C	60.0/40.0	60	T	60	36	C	40	24
s_1_1_contig111863 mapping	5381	4318	SNP	1	C	2	C/T	60.0/40.0	60	C	60	36	T	40	24
s_1_1_contig111863 mapping	6133	5070	SNP	1	G	2	G/C	63.3/36.7	60	G	63.333	38	C	36.667	22
s_1_1_contig111863 mapping	6134	5071	SNP	1	A	2	A/G	63.3/36.7	60	A	63.333	38	G	36.667	22
s_1_1_contig112956 mapping	3300	3089	SNP	1	C	2	C/T	60.0/40.0	60	C	60	36	T	40	24
s_1_1_contig113247 mapping	6890	6618	SNP	1	A	2	A/T	56.7/43.3	60	A	56.667	34	T	43.333	26
s_1_1_contig113341 mapping	6878	6711	SNP	1	T	2	T/C	55.0/45.0	60	T	55	33	C	45	27
s_1_1_contig114339 mapping	4686	4528	SNP	1	A	2	A/G	58.3/41.7	60	A	58.333	35	G	41.667	25
s_1_1_contig119235 mapping	3392	3339	SNP	1	C	2	C/T	51.7/48.3	60	C	51.667	31	T	48.333	29
s_1_1_contig119715 mapping	484	440	SNP	1	T	2	T/C	56.7/43.3	60	T	56.667	34	C	43.333	26
s_1_1_contig120461 mapping	2533	2533	SNP	1	C	2	C/G	58.3/41.7	60	C	58.333	35	G	41.667	25
s_1_1_contig120903 mapping	2984	2611	SNP	1	C	2	C/T	58.3/40.0	60	C	58.333	35	T	40	24
s_1_1_contig121125 mapping	646	646	SNP	1	G	2	G/A	58.3/41.7	60	G	58.333	35	A	41.667	25
s_1_1_contig121229 mapping	1021	1021	SNP	1	C	2	C/T	65.0/35.0	60	C	65	39	T	35	21
s_1_1_contig122496 mapping	4124	4086	SNP	1	C	2	C/T	51.7/46.7	60	C	51.667	31	T	46.667	28
s_1_1_contig122766 mapping	6789	6728	SNP	1	G	2	G/A	58.3/41.7	60	G	58.333	35	A	41.667	25
s_1_1_contig123813 mapping	1412	1339	SNP	1	T	2	T/C	56.7/43.3	60	T	56.667	34	C	43.333	26
s_1_1_contig126474 mapping	2653	2585	SNP	1	C	2	C/G	48.3/40.0	60	C	48.333	29	G	40	24
s_1_1_contig128609 mapping	2244	2244	SNP	1	A	2	A/G	56.7/43.3	60	A	56.667	34	G	43.333	26
s_1_1_contig128786 mapping	1478	1431	SNP	1	G	2	G/A	61.7/38.3	60	G	61.667	37	A	38.333	23
s_1_1_contig129425 mapping	7307	6705	SNP	1	T	2	T/C	50.0/43.3	60	T	50	30	C	43.333	26
s_1_1_contig130916 mapping	1263	1263	SNP	1	C	2	C/A	65.0/35.0	60	C	65	39	A	35	21
s_1_1_contig131251 mapping	3147	3090	SNP	1	T	2	T/C	51.7/48.3	60	T	51.667	31	C	48.333	29
s_1_1_contig132781 mapping	2330	2330	SNP	1	C	2	C/T	61.7/38.3	60	C	61.667	37	T	38.333	23
s_1_1_contig133316 mapping	1356	1312	SNP	1	A	2	A/G	56.7/43.3	60	A	56.667	34	G	43.333	26
s_1_1_contig134484 mapping	402	402	SNP	1	C	2	C/T	55.0/45.0	60	C	55	33	T	45	27
s_1_1_contig135131 mapping	1202	1202	SNP	1	G	2	G/A	65.0/35.0	60	G	65	39	A	35	21
s_1_1_contig135166 mapping	9712	8152	SNP	1	T	2	T/C	51.7/48.3	60	T	51.667	31	C	48.333	29
s_1_1_contig135452 mapping	5154	4609	SNP	1	G	2	A/G	50.0/50.0	60	A	50	30	G	50	30
s_1_1_contig135988 mapping	6537	6538	SNP	1	T	2	T/C	56.7/41.7	60	T	56.667	34	C	41.667	25
s_1_1_contig136739 mapping	1808	1274	SNP	1	G	2	G/A	63.3/36.7	60	G	63.333	38	A	36.667	22
s_1_1_contig139844 mapping	1677	1648	SNP	1	A	2	G/A	55.0/45.0	60	G	55	33	A	45	27
s_1_1_contig140476 mapping	4576	4576	SNP	1	G	2	G/C	53.3/46.7	60	G	53.333	32	C	46.667	28
s_1_1_contig142467 mapping	9731	9492	SNP	1	A	2	A/C	63.3/36.7	60	A	63.333	38	C	36.667	22
s_1_1_contig142481 mapping	2885	2247	SNP	1	C	2	C/T	60.0/40.0	60	C	60	36	T	40	24
s_1_1_contig143003 mapping	1621	1621	SNP	1	A	2	A/G	56.7/43.3	60	A	56.667	34	G	43.333	26
s_1_1_contig143409 mapping	2374	1960	SNP	1	A	2	A/G	58.3/41.7	60	A	58.333	35	G	41.667	25
s_1_1_contig143797 mapping	3324	2904	SNP	1	A	2	A/G	58.3/41.7	60	A	58.333	35	G	41.667	25
s_1_1_contig143920 mapping	2411	2330	SNP	1	C	2	C/T	51.7/48.3	60	C	51.667	31	T	48.333	29
s_1_1_contig143932 mapping	2166	2006	SNP	1	C	2	C/T	60.0/40.0	60	C	60	36	T	40	24
s_1_1_contig144094 mapping	4311	4311	SNP	1	C	2	C/A	53.3/46.7	60	C	53.333	32	A	46.667	28
s_1_1_contig145104 mapping	2220	2193	SNP	1	G	2	T/G	53.3/46.7	60	T	53.333	32	G	46.667	28
s_1_1_contig145242 mapping	1850	1852	SNP	1	A	2	A/G	56.7/43.3	60	A	56.667	34	G	43.333	26
s_1_1_contig145312 mapping	5567	5432	SNP	1	A	2	A/G	61.7/38.3	60	A	61.667	37	G	38.333	23
s_1_1_contig145317 mapping	1868	1529	SNP	1	A	2	A/G	61.7/38.3	60	A	61.667	37	G	38.333	23
s_1_1_contig145391 mapping	2892	2057	SNP	1	G	2	G/A	60.0/40.0	60	G	60	36	A	40	24
s_1_1_contig145395 mapping	2671	1659	SNP	1	T	2	T/G	58.3/41.7	60	T	58.333	35	G	41.667	25
s_1_1_contig145486 mapping	759	759	SNP	1	A	2	A/C	56.7/43.3	60	A	56.667	34	C	43.333	26
s_1_1_contig145491 mapping	464	464	SNP	1	G	2	G/A	56.7/43.3	60	G	56.667	34	A	43.333	26
s_1_1_contig145919 mapping	3489	1648	SNP	1	A	2	A/G	53.3/46.7	60	A	53.333	32	G	46.667	28
s_1_1_contig145998 mapping	1522	1458	SNP	1	A	2	G/A	51.7/48.3	60	G	51.667	31	A	48.333	29
s_1_1_contig146027 mapping	1249	770	SNP	1	C	2	A/C	50.0/50.0	60	A	50	30	C	50	30
s_1_1_contig146034 mapping	91	91	SNP	1	T	2	T/C	56.7/43.3	60	T	56.667	34	C	43.333	26
s_1_1_contig146086 mapping	4260	4261	SNP	1	A	2	A/C	58.3/41.7	60	A	58.333	35	C	41.667	25
s_1_1_contig146163 mapping	2351	2099	SNP	1	C	2	C/G	56.7/43.3	60	C	56.667	34	G	43.333	26
s_1_1_contig146417 mapping	1821	1823	SNP	1	G	2	G/A	55.0/45.0	60	G	55	33	A	45	27
s_1_1_contig146709 mapping	2565	2565	SNP	1	A	2	A/C	63.3/36.7	60	A	63.333	38	C	36.667	22
s_1_1_contig146718 mapping	3084	3087	SNP	1	C	2	C/G	60.0/40.0	60	C	60	36	G	40	24
s_1_1_contig146867 mapping	2953	2397	SNP	1	T	2	T/A	60.0/40.0	60	T	60	36	A	40	24
s_1_1_contig146993 mapping	5470	5470	SNP	1	T	2	T/C	55.0/45.0	60	T	55	33	C	45	27
s_1_1_contig147030 mapping	940	940	SNP	1	T	2	T/C	58.3/41.7	60	T	58.333	35	C	41.667	25
s_1_1_contig147030 mapping	941	941	SNP	1	G	2	G/A	58.3/41.7	60	G	58.333	35	A	41.667	25
s_1_1_contig147438 mapping	2391	2391	SNP	1	C	2	C/T	61.7/38.3	60	C	61.667	37	T	38.333	23
s_1_1_contig147605 mapping	11862	11519	SNP	1	A	2	A/G	60.0/40.0	60	A	60	36	G	40	24
s_1_1_contig148036 mapping	1089	1089	SNP	1	A	2	A/G	63.3/36.7	60	A	63.333	38	G	36.667	22
s_1_1_contig148446 mapping	3843	3579	SNP	1	A	2	A/G	56.7/43.3	60	A	56.667	34	G	43.333	26
s_1_1_contig148555 mapping	2616	2617	SNP	1	T	2	T/C	60.0/40.0	60	T	60	36	C	40	24
s_1_1_contig148811 mapping	2447	1519	SNP	1	G	2	G/A	61.7/38.3	60	G	61.667	37	A	38.333	23
s_1_1_contig148833 mapping	514	514	SNP	1	T	2	T/C	60.0/40.0	60	T	60	36	C	40	24
s_1_1_contig149357 mapping	91	91	SNP	1	A	2	A/G	56.7/43.3	60	A	56.667	34	G	43.333	26
s_1_1_contig149597 mapping	1581	1581	SNP	1	A	2	A/G	61.7/38.3	60	A	61.667	37	G	38.333	23
s_1_1_contig150421 mapping	1588	1420	SNP	1	T	2	T/C	53.3/46.7	60	T	53.333	32	C	46.667	28
s_1_1_contig151022 mapping	5772	2393	SNP	1	A	2	A/G	53.3/46.7	60	A	53.333	32	G	46.667	28
s_1_1_contig151831 mapping	3793	3732	SNP	1	C	2	C/T	53.3/46.7	60	C	53.333	32	T	46.667	28
s_1_1_contig151860 mapping	526	527	SNP	1	G	2	G/A	55.0/45.0	60	G	55	33	A	45	27
s_1_1_contig152170 mapping	447	447	SNP	1	C	2	C/T	65.0/35.0	60	C	65	39	T	35	21
s_1_1_contig152170 mapping	537	537	SNP	1	A	2	A/G	58.3/41.7	60	A	58.333	35	G	41.667	25
s_1_1_contig152273 mapping	336	336	SNP	1	A	2	A/C	56.7/43.3	60	A	56.667	34	C	43.333	26
s_1_1_contig153337 mapping	3189	3077	SNP	1	C	2	C/G	56.7/43.3	60	C	56.667	34	G	43.333	26
s_1_1_contig153912 mapping	32	32	SNP	1	T	2	C/T	51.7/43.3	60	C	51.667	31	T	43.333	26
s_1_1_contig154208 mapping	927	890	SNP	1	G	2	C/G	63.3/36.7	60	C	63.333	38	G	36.667	22
s_1_1_contig154221 mapping	2363	2274	SNP	1	T	2	G/T	55.0/45.0	60	G	55	33	T	45	27
s_1_1_contig154260 mapping	1591	1592	SNP	1	A	2	A/C	60.0/40.0	60	A	60	36	C	40	24
s_1_1_contig154358 mapping	2453	2279	SNP	1	T	2	T/C	63.3/36.7	60	T	63.333	38	C	36.667	22
s_1_1_contig154422 mapping	58	58	SNP	1	G	2	A/G	55.0/45.0	60	A	55	33	G	45	27
s_1_1_contig154496 mapping	307	234	SNP	1	T	2	T/A	65.0/35.0	60	T	65	39	A	35	21
s_1_1_contig154642 mapping	1154	1154	SNP	1	A	2	C/A	60.0/40.0	60	C	60	36	A	40	24
s_1_1_contig154659 mapping	871	523	SNP	1	G	2	G/C	53.3/46.7	60	G	53.333	32	C	46.667	28
s_1_1_contig154659 mapping	872	524	SNP	1	G	2	G/C	56.7/43.3	60	G	56.667	34	C	43.333	26
s_1_1_contig154688 mapping	352	353	SNP	1	T	2	T/C	55.0/45.0	60	T	55	33	C	45	27
s_1_1_contig154944 mapping	1145	794	SNP	1	A	2	G/A	48.3/40.0	60	G	48.333	29	A	40	24
s_1_1_contig155242 mapping	119	119	SNP	1	A	2	A/G	53.3/45.0	60	A	53.333	32	G	45	27
s_1_1_contig155444 mapping	1803	1803	SNP	1	C	2	C/T	60.0/40.0	60	C	60	36	T	40	24
s_1_1_contig155461 mapping	5062	5062	SNP	1	G	2	G/C	63.3/36.7	60	G	63.333	38	C	36.667	22
s_1_1_contig155478 mapping	1037	1037	SNP	1	A	2	A/T	63.3/36.7	60	A	63.333	38	T	36.667	22
s_1_1_contig158038 mapping	3008	2964	SNP	1	C	2	C/T	61.7/38.3	60	C	61.667	37	T	38.333	23
s_1_1_contig158459 mapping	5838	5694	SNP	1	C	2	C/T	53.3/46.7	60	C	53.333	32	T	46.667	28
s_1_1_contig158664 mapping	3696	3696	SNP	1	T	2	T/C	51.7/46.7	60	T	51.667	31	C	46.667	28
s_1_1_contig158714 mapping	3011	2883	SNP	1	G	2	G/A	61.7/38.3	60	G	61.667	37	A	38.333	23
s_1_1_contig159084 mapping	2120	2120	SNP	1	G	2	G/A	53.3/46.7	60	G	53.333	32	A	46.667	28
s_1_1_contig159266 mapping	951	951	SNP	1	A	2	A/G	56.7/43.3	60	A	56.667	34	G	43.333	26
s_1_1_contig159295 mapping	5534	5264	SNP	1	A	2	A/G	55.0/45.0	60	A	55	33	G	45	27
s_1_1_contig159378 mapping	6827	6156	SNP	1	A	2	A/T	50.0/50.0	60	A	50	30	T	50	30
s_1_1_contig159418 mapping	2341	2256	SNP	1	C	2	C/A	61.7/38.3	60	C	61.667	37	A	38.333	23
s_1_1_contig159433 mapping	3217	3195	SNP	1	A	2	A/G	55.0/45.0	60	A	55	33	G	45	27
s_1_1_contig160619 mapping	439	439	SNP	1	G	2	G/A	55.0/45.0	60	G	55	33	A	45	27
s_1_1_contig160619 mapping	490	490	SNP	1	A	2	A/G	56.7/43.3	60	A	56.667	34	G	43.333	26
s_1_1_contig160738 mapping	1973	1973	SNP	1	C	2	C/T	58.3/41.7	60	C	58.333	35	T	41.667	25
s_1_1_contig160846 mapping	7400	7402	SNP	1	A	2	A/G	56.7/43.3	60	A	56.667	34	G	43.333	26
s_1_1_contig161656 mapping	2713	2591	SNP	1	G	2	G/A	55.0/45.0	60	G	55	33	A	45	27
s_1_1_contig161709 mapping	3042	2950	SNP	1	A	2	A/G	53.3/46.7	60	A	53.333	32	G	46.667	28
s_1_1_contig162638 mapping	837	731	SNP	1	T	2	T/C	56.7/43.3	60	T	56.667	34	C	43.333	26
s_1_1_contig163008 mapping	2683	2482	SNP	1	T	2	C/T	55.0/45.0	60	C	55	33	T	45	27
s_1_1_contig163134 mapping	1040	1040	SNP	1	A	2	G/A	51.7/48.3	60	G	51.667	31	A	48.333	29
s_1_1_contig163184 mapping	4791	4604	SNP	1	C	2	C/A	58.3/41.7	60	C	58.333	35	A	41.667	25
s_1_1_contig163504 mapping	5185	5185	SNP	1	T	2	C/T	50.0/50.0	60	C	50	30	T	50	30
s_1_1_contig163726 mapping	4749	4640	SNP	1	A	2	A/G	55.0/45.0	60	A	55	33	G	45	27
s_1_1_contig163727 mapping	1070	540	SNP	1	G	2	G/A	58.3/41.7	60	G	58.333	35	A	41.667	25
s_1_1_contig165242 mapping	2246	2246	SNP	1	T	2	T/C	58.3/41.7	60	T	58.333	35	C	41.667	25
s_1_1_contig166356 mapping	4668	3984	SNP	1	A	2	A/G	53.3/46.7	60	A	53.333	32	G	46.667	28
s_1_1_contig169910 mapping	2681	2681	SNP	1	G	2	G/A	58.3/41.7	60	G	58.333	35	A	41.667	25
s_1_1_contig169975 mapping	732	732	SNP	1	C	2	C/A	55.0/45.0	60	C	55	33	A	45	27
s_1_1_contig170105 mapping	454	454	SNP	1	C	2	C/G	60.0/40.0	60	C	60	36	G	40	24
s_1_1_contig170314 mapping	2740	2377	SNP	1	A	2	A/G	50.0/50.0	60	A	50	30	G	50	30
s_1_1_contig170948 mapping	2530	2281	SNP	1	G	2	G/A	56.7/43.3	60	G	56.667	34	A	43.333	26
s_1_1_contig170999 mapping	999	999	SNP	1	C	2	C/T	58.3/41.7	60	C	58.333	35	T	41.667	25
s_1_1_contig170999 mapping	1217	1217	SNP	1	T	2	T/C	53.3/46.7	60	T	53.333	32	C	46.667	28
s_1_1_contig171009 mapping	1142	905	SNP	1	A	2	A/G	65.0/35.0	60	A	65	39	G	35	21
s_1_1_contig171016 mapping	730	469	SNP	1	G	2	G/T	50.0/50.0	60	G	50	30	T	50	30
s_1_1_contig171056 mapping	17	17	SNP	1	G	2	G/A	61.7/38.3	60	G	61.667	37	A	38.333	23
s_1_1_contig174996 mapping	618	618	SNP	1	C	2	C/T	53.3/46.7	60	C	53.333	32	T	46.667	28
s_1_1_contig175743 mapping	6007	6007	SNP	1	T	2	T/C	55.0/45.0	60	T	55	33	C	45	27
s_1_1_contig179118 mapping	801	801	SNP	1	A	2	A/G	60.0/40.0	60	A	60	36	G	40	24
s_1_1_contig179219 mapping	11890	11789	SNP	1	T	2	T/C	61.7/38.3	60	T	61.667	37	C	38.333	23
s_1_1_contig179583 mapping	188	188	SNP	1	A	2	A/C	60.0/38.3	60	A	60	36	C	38.333	23
s_1_1_contig179583 mapping	220	220	SNP	1	C	2	C/G	58.3/41.7	60	C	58.333	35	G	41.667	25
s_1_1_contig180720 mapping	4148	4074	SNP	1	T	2	C/T	51.7/48.3	60	C	51.667	31	T	48.333	29
s_1_1_contig181239 mapping	560	560	SNP	1	G	2	G/C	55.0/45.0	60	G	55	33	C	45	27
s_1_1_contig181349 mapping	2084	2085	SNP	1	C	2	C/G	60.0/40.0	60	C	60	36	G	40	24
s_1_1_contig184502 mapping	1012	1012	SNP	1	C	2	C/G	61.7/38.3	60	C	61.667	37	G	38.333	23
s_1_1_contig184533 mapping	8539	8540	SNP	1	C	2	C/T	55.0/45.0	60	C	55	33	T	45	27
s_1_1_contig184533 mapping	9333	9334	SNP	1	T	2	T/A	51.7/48.3	60	T	51.667	31	A	48.333	29
s_1_1_contig185167 mapping	3025	3015	SNP	1	A	2	A/G	63.3/36.7	60	A	63.333	38	G	36.667	22
s_1_1_contig185234 mapping	252	252	SNP	1	A	2	A/G	63.3/36.7	60	A	63.333	38	G	36.667	22
s_1_1_contig185234 mapping	792	790	SNP	1	C	2	C/T	60.0/40.0	60	C	60	36	T	40	24
s_1_1_contig185295 mapping	792	792	SNP	1	G	2	G/A	51.7/46.7	60	G	51.667	31	A	46.667	28
s_1_1_contig186779 mapping	1254	1003	SNP	1	A	2	A/G	60.0/40.0	60	A	60	36	G	40	24
s_1_1_contig187226 mapping	1190	1190	SNP	1	C	2	C/G	51.7/48.3	60	C	51.667	31	G	48.333	29
s_1_1_contig187596 mapping	2096	2042	SNP	1	C	2	C/T	61.7/36.7	60	C	61.667	37	T	36.667	22
s_1_1_contig188621 mapping	2708	2562	SNP	1	A	2	A/G	61.7/38.3	60	A	61.667	37	G	38.333	23
s_1_1_contig189003 mapping	68	68	SNP	1	G	2	A/G	50.0/50.0	60	A	50	30	G	50	30
s_1_1_contig189135 mapping	157	157	SNP	1	G	2	G/A	61.7/38.3	60	G	61.667	37	A	38.333	23
s_1_1_contig189250 mapping	362	285	SNP	1	G	2	G/C	55.0/45.0	60	G	55	33	C	45	27
s_1_1_contig189598 mapping	861	861	SNP	1	T	2	T/C	61.7/38.3	60	T	61.667	37	C	38.333	23
s_1_1_contig189609 mapping	512	512	SNP	1	T	2	G/T	50.0/50.0	60	G	50	30	T	50	30
s_1_1_contig189627 mapping	759	758	SNP	1	A	2	A/G	63.3/36.7	60	A	63.333	38	G	36.667	22
s_1_1_contig189804 mapping	252	252	SNP	1	A	2	G/A	63.3/35.0	60	G	63.333	38	A	35	21
s_1_1_contig189862 mapping	144	144	SNP	1	T	2	T/C	60.0/40.0	60	T	60	36	C	40	24
s_1_1_contig189894 mapping	132	132	SNP	1	A	2	A/G	60.0/40.0	60	A	60	36	G	40	24
s_1_1_contig189894 mapping	547	547	SNP	1	G	2	G/A	53.3/46.7	60	G	53.333	32	A	46.667	28
s_1_1_contig189950 mapping	488	488	SNP	1	C	2	C/G	53.3/46.7	60	C	53.333	32	G	46.667	28
s_1_1_contig189950 mapping	489	489	SNP	1	A	2	A/G	53.3/46.7	60	A	53.333	32	G	46.667	28
s_1_1_contig190280 mapping	50	50	SNP	1	C	2	G/C	41.7/38.3	60	G	41.667	25	C	38.333	23
s_1_1_contig190965 mapping	474	474	SNP	1	T	2	C/T	50.0/50.0	60	C	50	30	T	50	30
s_1_1_contig191027 mapping	44	44	SNP	1	A	2	A/G	63.3/36.7	60	A	63.333	38	G	36.667	22
s_1_1_contig191896 mapping	2493	2227	SNP	1	A	2	A/G	63.3/36.7	60	A	63.333	38	G	36.667	22
s_1_1_contig192089 mapping	836	171	SNP	1	C	2	C/T	55.0/45.0	60	C	55	33	T	45	27
s_1_1_contig194932 mapping	5302	5203	SNP	1	A	2	A/G	60.0/40.0	60	A	60	36	G	40	24
s_1_1_contig194983 mapping	952	952	SNP	1	T	2	T/C	53.3/46.7	60	T	53.333	32	C	46.667	28
s_1_1_contig195039 mapping	1057	959	SNP	1	A	2	A/G	61.7/38.3	60	A	61.667	37	G	38.333	23
s_1_1_contig195306 mapping	2763	2764	SNP	1	T	2	T/G	58.3/41.7	60	T	58.333	35	G	41.667	25
s_1_1_contig195515 mapping	456	456	SNP	1	A	2	A/G	53.3/46.7	60	A	53.333	32	G	46.667	28
s_1_1_contig195565 mapping	939	939	SNP	1	C	2	C/T	61.7/38.3	60	C	61.667	37	T	38.333	23
s_1_1_contig196438 mapping	782	755	SNP	1	T	2	T/G	61.7/38.3	60	T	61.667	37	G	38.333	23
s_1_1_contig197432 mapping	487	441	SNP	1	A	2	A/G	61.7/38.3	60	A	61.667	37	G	38.333	23
s_1_1_contig197527 mapping	1434	1437	SNP	1	T	2	T/C	56.7/43.3	60	T	56.667	34	C	43.333	26
s_1_1_contig197718 mapping	207	207	SNP	1	C	2	C/G	63.3/36.7	60	C	63.333	38	G	36.667	22
s_1_1_contig197875 mapping	1596	1596	SNP	1	T	2	T/C	56.7/43.3	60	T	56.667	34	C	43.333	26
s_1_1_contig197932 mapping	177	177	SNP	1	A	2	A/C	61.7/38.3	60	A	61.667	37	C	38.333	23
s_1_1_contig198252 mapping	865	669	SNP	1	T	2	T/C	53.3/46.7	60	T	53.333	32	C	46.667	28
s_1_1_contig199343 mapping	2134	2134	SNP	1	T	2	T/C	53.3/46.7	60	T	53.333	32	C	46.667	28
s_1_1_contig199603 mapping	1560	1560	SNP	1	C	2	C/T	53.3/46.7	60	C	53.333	32	T	46.667	28
s_1_1_contig200315 mapping	384	384	SNP	1	T	2	C/T	51.7/48.3	60	C	51.667	31	T	48.333	29
s_1_1_contig200315 mapping	3195	2992	SNP	1	A	2	G/A	51.7/48.3	60	G	51.667	31	A	48.333	29
s_1_1_contig200456 mapping	5334	5334	SNP	1	G	2	G/C	58.3/41.7	60	G	58.333	35	C	41.667	25
s_1_1_contig202086 mapping	10934	10933	SNP	1	G	2	G/A	65.0/35.0	60	G	65	39	A	35	21
s_1_1_contig202349 mapping	619	619	SNP	1	T	2	T/C	53.3/46.7	60	T	53.333	32	C	46.667	28
s_1_1_contig202876 mapping	955	926	SNP	1	C	2	C/T	60.0/40.0	60	C	60	36	T	40	24
s_1_1_contig202876 mapping	2471	2442	SNP	1	G	2	G/A	53.3/46.7	60	G	53.333	32	A	46.667	28
s_1_1_contig203396 mapping	515	515	SNP	1	A	2	A/G	60.0/40.0	60	A	60	36	G	40	24
s_1_1_contig203396 mapping	518	518	SNP	1	A	2	A/T	61.7/38.3	60	A	61.667	37	T	38.333	23
s_1_1_contig203848 mapping	5784	5785	SNP	1	G	2	G/C	60.0/40.0	60	G	60	36	C	40	24
s_1_1_contig203874 mapping	89	89	SNP	1	G	2	G/A	65.0/35.0	60	G	65	39	A	35	21
s_1_1_contig203875 mapping	627	627	SNP	1	G	2	G/T	55.0/45.0	60	G	55	33	T	45	27
s_1_1_contig204100 mapping	1678	1615	SNP	1	A	2	A/G	58.3/41.7	60	A	58.333	35	G	41.667	25
s_1_1_contig204282 mapping	931	931	SNP	1	A	2	A/G	51.7/48.3	60	A	51.667	31	G	48.333	29
s_1_1_contig205295 mapping	1893	1875	SNP	1	T	2	T/C	61.7/38.3	60	T	61.667	37	C	38.333	23
s_1_1_contig205323 mapping	725	725	SNP	1	G	2	G/A	61.7/38.3	60	G	61.667	37	A	38.333	23
s_1_1_contig205401 mapping	720	720	SNP	1	A	2	A/G	60.0/40.0	60	A	60	36	G	40	24
s_1_1_contig205650 mapping	508	508	SNP	1	G	2	G/T	50.0/50.0	60	G	50	30	T	50	30
s_1_1_contig205763 mapping	361	361	SNP	1	C	2	C/T	63.3/36.7	60	C	63.333	38	T	36.667	22
s_1_1_contig206128 mapping	395	270	SNP	1	G	2	G/A	60.0/38.3	60	G	60	36	A	38.333	23
s_1_1_contig206558 mapping	610	610	SNP	1	A	2	A/G	65.0/35.0	60	A	65	39	G	35	21
s_1_1_contig206585 mapping	210	134	SNP	1	C	2	C/T	61.7/35.0	60	C	61.667	37	T	35	21
s_1_1_contig206599 mapping	1772	1772	SNP	1	A	2	A/C	65.0/35.0	60	A	65	39	C	35	21
s_1_1_contig206768 mapping	138	138	SNP	1	C	2	C/A	56.7/43.3	60	C	56.667	34	A	43.333	26
s_1_1_contig206768 mapping	334	334	SNP	1	A	2	A/G	61.7/38.3	60	A	61.667	37	G	38.333	23
s_1_1_contig207345 mapping	483	372	SNP	1	A	2	A/T	60.0/40.0	60	A	60	36	T	40	24
s_1_1_contig207347 mapping	199	199	SNP	1	T	2	T/C	60.0/40.0	60	T	60	36	C	40	24
s_1_1_contig207348 mapping	426	426	SNP	1	T	2	T/C	58.3/41.7	60	T	58.333	35	C	41.667	25
s_1_1_contig207411 mapping	207	207	SNP	1	C	2	T/C	60.0/40.0	60	T	60	36	C	40	24
s_1_1_contig207559 mapping	299	299	SNP	1	G	2	T/G	60.0/36.7	60	T	60	36	G	36.667	22
s_1_1_contig207600 mapping	316	316	SNP	1	G	2	G/T	63.3/36.7	60	G	63.333	38	T	36.667	22
s_1_1_contig207718 mapping	307	245	SNP	1	G	2	G/T	58.3/41.7	60	G	58.333	35	T	41.667	25
s_1_1_contig207772 mapping	470	249	SNP	1	C	2	C/G	63.3/35.0	60	C	63.333	38	G	35	21
s_1_1_contig207786 mapping	930	930	SNP	1	C	2	C/T	60.0/40.0	60	C	60	36	T	40	24
s_1_1_contig208435 mapping	737	495	SNP	1	C	2	G/C	56.7/43.3	60	G	56.667	34	C	43.333	26
s_1_1_contig209654 mapping	3739	3739	SNP	1	T	2	T/C	55.0/45.0	60	T	55	33	C	45	27
s_1_1_contig209917 mapping	914	914	SNP	1	A	2	A/G	61.7/38.3	60	A	61.667	37	G	38.333	23
s_1_1_contig210329 mapping	4952	4878	SNP	1	T	2	T/A	58.3/41.7	60	T	58.333	35	A	41.667	25
s_1_1_contig210329 mapping	4954	4880	SNP	1	T	2	T/A	58.3/41.7	60	T	58.333	35	A	41.667	25
s_1_1_contig210333 mapping	2359	2312	SNP	1	A	2	A/T	58.3/41.7	60	A	58.333	35	T	41.667	25
s_1_1_contig211103 mapping	554	554	SNP	1	C	2	C/T	53.3/46.7	60	C	53.333	32	T	46.667	28
s_1_1_contig211118 mapping	670	670	SNP	1	T	2	T/C	60.0/40.0	60	T	60	36	C	40	24
s_1_1_contig211121 mapping	170	50	SNP	1	A	2	A/G	53.3/46.7	60	A	53.333	32	G	46.667	28
s_1_1_contig211332 mapping	311	311	SNP	1	T	2	C/T	61.7/38.3	60	C	61.667	37	T	38.333	23
s_1_1_contig211525 mapping	1012	1014	SNP	1	G	2	G/A	61.7/38.3	60	G	61.667	37	A	38.333	23
s_1_1_contig211584 mapping	938	939	SNP	1	T	2	G/T	50.0/50.0	60	G	50	30	T	50	30
s_1_1_contig211618 mapping	193	193	SNP	1	T	2	T/A	58.3/41.7	60	T	58.333	35	A	41.667	25
s_1_1_contig211703 mapping	321	321	SNP	1	A	2	A/T	55.0/43.3	60	A	55	33	T	43.333	26
s_1_1_contig211859 mapping	1646	1422	SNP	1	T	2	A/T	50.0/50.0	60	A	50	30	T	50	30
s_1_1_contig211922 mapping	1570	1573	SNP	1	A	2	A/T	65.0/35.0	60	A	65	39	T	35	21
s_1_1_contig212165 mapping	170	170	SNP	1	T	2	T/G	61.7/36.7	60	T	61.667	37	G	36.667	22
s_1_1_contig213780 mapping	46	46	SNP	1	T	2	A/T	56.7/43.3	60	A	56.667	34	T	43.333	26
s_1_1_contig213926 mapping	170	170	SNP	1	G	2	G/C	51.7/48.3	60	G	51.667	31	C	48.333	29
s_1_1_contig213965 mapping	485	485	SNP	1	C	2	C/T	50.0/50.0	60	C	50	30	T	50	30
s_1_1_contig214724 mapping	320	320	SNP	1	G	2	G/A	60.0/40.0	60	G	60	36	A	40	24
s_1_1_contig215110 mapping	6599	4205	SNP	1	T	2	T/C	63.3/36.7	60	T	63.333	38	C	36.667	22
s_1_1_contig215110 mapping	6882	4488	SNP	1	G	2	G/A	61.7/38.3	60	G	61.667	37	A	38.333	23
s_1_1_contig215383 mapping	1612	1512	SNP	1	A	2	A/G	53.3/46.7	60	A	53.333	32	G	46.667	28
s_1_1_contig215470 mapping	2304	2279	SNP	1	C	2	C/T	61.7/38.3	60	C	61.667	37	T	38.333	23
s_1_1_contig215891 mapping	8287	8161	SNP	1	T	2	T/C	58.3/41.7	60	T	58.333	35	C	41.667	25
s_1_1_contig216334 mapping	2575	2411	SNP	1	C	2	C/T	55.0/45.0	60	C	55	33	T	45	27
s_1_1_contig216486 mapping	2797	2797	SNP	1	T	2	T/C	56.7/43.3	60	T	56.667	34	C	43.333	26
s_1_1_contig216509 mapping	7883	7697	SNP	1	A	2	A/G	61.7/38.3	60	A	61.667	37	G	38.333	23
s_1_1_contig216664 mapping	633	633	SNP	1	A	2	A/G	53.3/46.7	60	A	53.333	32	G	46.667	28
s_1_1_contig216975 mapping	1821	1821	SNP	1	A	2	A/G	58.3/41.7	60	A	58.333	35	G	41.667	25
s_1_1_contig217078 mapping	1663	1663	SNP	1	C	2	C/T	50.0/50.0	60	C	50	30	T	50	30
s_1_1_contig217156 mapping	5139	5139	SNP	1	T	2	T/C	58.3/41.7	60	T	58.333	35	C	41.667	25
s_1_1_contig217591 mapping	3521	3410	SNP	1	C	2	C/T	51.7/48.3	60	C	51.667	31	T	48.333	29
s_1_1_contig217591 mapping	3626	3515	SNP	1	G	2	G/C	56.7/43.3	60	G	56.667	34	C	43.333	26
s_1_1_contig217783 mapping	2044	1998	SNP	1	A	2	A/T	56.7/43.3	60	A	56.667	34	T	43.333	26
s_1_1_contig218157 mapping	7151	7152	SNP	1	G	2	G/A	58.3/41.7	60	G	58.333	35	A	41.667	25
s_1_1_contig218885 mapping	2145	2074	SNP	1	C	2	C/T	53.3/46.7	60	C	53.333	32	T	46.667	28
s_1_1_contig218972 mapping	4112	3638	SNP	1	A	2	A/C	53.3/46.7	60	A	53.333	32	C	46.667	28
s_1_1_contig219191 mapping	2523	2523	SNP	1	G	2	G/C	53.3/46.7	60	G	53.333	32	C	46.667	28
s_1_1_contig219513 mapping	2719	2450	SNP	1	G	2	G/A	51.7/48.3	60	G	51.667	31	A	48.333	29
s_1_1_contig219575 mapping	1978	1901	SNP	1	G	2	G/A	56.7/43.3	60	G	56.667	34	A	43.333	26
s_1_1_contig219734 mapping	4046	3945	SNP	1	T	2	T/C	55.0/45.0	60	T	55	33	C	45	27
s_1_1_contig219981 mapping	1561	1461	SNP	1	C	2	C/G	63.3/36.7	60	C	63.333	38	G	36.667	22
s_1_1_contig220499 mapping	875	876	SNP	1	G	2	G/C	60.0/40.0	60	G	60	36	C	40	24
s_1_1_contig220722 mapping	1007	1007	SNP	1	T	2	T/C	65.0/35.0	60	T	65	39	C	35	21
s_1_1_contig220852 mapping	2014	1931	SNP	1	G	2	G/A	55.0/45.0	60	G	55	33	A	45	27
s_1_1_contig221808 mapping	6378	6284	SNP	1	A	2	A/G	56.7/43.3	60	A	56.667	34	G	43.333	26
s_1_1_contig221840 mapping	2041	2042	SNP	1	G	2	G/A	51.7/48.3	60	G	51.667	31	A	48.333	29
s_1_1_contig222009 mapping	2118	2118	SNP	1	C	2	C/T	51.7/48.3	60	C	51.667	31	T	48.333	29
s_1_1_contig222682 mapping	981	981	SNP	1	T	2	T/G	58.3/41.7	60	T	58.333	35	G	41.667	25
s_1_1_contig222710 mapping	2833	2548	SNP	1	A	2	A/G	58.3/41.7	60	A	58.333	35	G	41.667	25
s_1_1_contig223152 mapping	1214	1214	SNP	1	C	2	C/T	60.0/40.0	60	C	60	36	T	40	24
s_1_1_contig223309 mapping	1344	1344	SNP	1	A	2	A/T	56.7/43.3	60	A	56.667	34	T	43.333	26
s_1_1_contig223837 mapping	2745	1693	SNP	1	G	2	G/A	56.7/43.3	60	G	56.667	34	A	43.333	26
s_1_1_contig224795 mapping	541	541	SNP	1	T	2	T/C	56.7/43.3	60	T	56.667	34	C	43.333	26
s_1_1_contig224911 mapping	1499	1499	SNP	1	A	2	A/G	56.7/43.3	60	A	56.667	34	G	43.333	26
s_1_1_contig225357 mapping	1252	1252	SNP	1	T	2	T/C	60.0/40.0	60	T	60	36	C	40	24
s_1_1_contig225451 mapping	812	812	SNP	1	A	2	A/C	63.3/36.7	60	A	63.333	38	C	36.667	22
s_1_1_contig226158 mapping	1280	1280	SNP	1	A	2	A/G	60.0/40.0	60	A	60	36	G	40	24
s_1_1_contig226462 mapping	835	809	SNP	1	C	2	C/T	61.7/38.3	60	C	61.667	37	T	38.333	23
s_1_1_contig226839 mapping	1217	1103	SNP	1	T	2	T/G	55.0/45.0	60	T	55	33	G	45	27
s_1_1_contig227255 mapping	1067	1067	SNP	1	T	2	T/G	51.7/48.3	60	T	51.667	31	G	48.333	29
s_1_1_contig228294 mapping	2597	2500	SNP	1	A	2	A/G	51.7/48.3	60	A	51.667	31	G	48.333	29
s_1_1_contig228873 mapping	1148	1073	SNP	1	A	2	A/G	61.7/38.3	60	A	61.667	37	G	38.333	23
s_1_1_contig230248 mapping	427	351	SNP	1	C	2	C/T	53.3/46.7	60	C	53.333	32	T	46.667	28
s_1_1_contig231310 mapping	1107	1028	SNP	1	T	2	T/C	63.3/36.7	60	T	63.333	38	C	36.667	22
s_1_1_contig231581 mapping	302	302	SNP	1	C	2	C/T	53.3/46.7	60	C	53.333	32	T	46.667	28
s_1_1_contig232664 mapping	759	759	SNP	1	C	2	C/G	51.7/48.3	60	C	51.667	31	G	48.333	29
s_1_1_contig235211 mapping	1440	1156	SNP	1	A	2	C/A	48.3/46.7	60	C	48.333	29	A	46.667	28
s_1_1_contig236319 mapping	511	511	SNP	1	A	2	A/T	51.7/48.3	60	A	51.667	31	T	48.333	29
s_1_1_contig236319 mapping	1066	1067	SNP	1	T	2	T/G	61.7/38.3	60	T	61.667	37	G	38.333	23
s_1_1_contig237048 mapping	854	854	SNP	1	G	2	G/A	63.3/36.7	60	G	63.333	38	A	36.667	22
s_1_1_contig237957 mapping	1002	1002	SNP	1	G	2	A/G	56.7/41.7	60	A	56.667	34	G	41.667	25
s_1_1_contig239059 mapping	526	463	SNP	1	G	2	G/A	60.0/40.0	60	G	60	36	A	40	24
s_1_1_contig239378 mapping	1932	1933	SNP	1	C	2	C/T	63.3/36.7	60	C	63.333	38	T	36.667	22
s_1_1_contig239791 mapping	1115	949	SNP	1	A	2	G/A	55.0/45.0	60	G	55	33	A	45	27
s_1_1_contig240251 mapping	345	345	SNP	1	T	2	T/C	63.3/36.7	60	T	63.333	38	C	36.667	22
s_1_1_contig240844 mapping	260	260	SNP	1	C	2	C/G	53.3/46.7	60	C	53.333	32	G	46.667	28
s_1_1_contig240844 mapping	834	834	SNP	1	T	2	T/C	56.7/43.3	60	T	56.667	34	C	43.333	26
s_1_1_contig240919 mapping	2190	2036	SNP	1	T	2	T/C	55.0/45.0	60	T	55	33	C	45	27
s_1_1_contig241058 mapping	276	276	SNP	1	C	2	C/A	56.7/43.3	60	C	56.667	34	A	43.333	26
s_1_1_contig241134 mapping	3886	3456	SNP	1	G	2	G/A	58.3/41.7	60	G	58.333	35	A	41.667	25
s_1_1_contig241282 mapping	335	335	SNP	1	C	2	C/T	53.3/46.7	60	C	53.333	32	T	46.667	28
s_1_1_contig241478 mapping	200	114	SNP	1	G	2	G/A	58.3/41.7	60	G	58.333	35	A	41.667	25
s_1_1_contig241581 mapping	391	285	SNP	1	A	2	G/A	51.7/48.3	60	G	51.667	31	A	48.333	29
s_1_1_contig241614 mapping	1177	921	SNP	1	G	2	G/A	55.0/45.0	60	G	55	33	A	45	27
s_1_1_contig242001 mapping	532	532	SNP	1	A	2	A/G	56.7/43.3	60	A	56.667	34	G	43.333	26
s_1_1_contig242062 mapping	2451	2451	SNP	1	A	2	A/G	60.0/40.0	60	A	60	36	G	40	24
s_1_1_contig242142 mapping	257	257	SNP	1	A	2	A/G	56.7/43.3	60	A	56.667	34	G	43.333	26
s_1_1_contig242248 mapping	129	129	SNP	1	G	2	G/A	55.0/45.0	60	G	55	33	A	45	27
s_1_1_contig242274 mapping	251	251	SNP	1	T	2	C/T	53.3/45.0	60	C	53.333	32	T	45	27
s_1_1_contig242509 mapping	685	685	SNP	1	A	2	A/G	60.0/38.3	60	A	60	36	G	38.333	23
s_1_1_contig242528 mapping	522	522	SNP	1	C	2	C/G	60.0/40.0	60	C	60	36	G	40	24
s_1_1_contig242658 mapping	173	173	SNP	1	A	2	A/G	51.7/48.3	60	A	51.667	31	G	48.333	29
s_1_1_contig242677 mapping	364	364	SNP	1	G	2	G/A	55.0/45.0	60	G	55	33	A	45	27
s_1_1_contig242908 mapping	223	223	SNP	1	T	2	T/C	50.0/48.3	60	T	50	30	C	48.333	29
s_1_1_contig243022 mapping	710	549	SNP	1	C	2	C/T	60.0/40.0	60	C	60	36	T	40	24
s_1_1_contig243305 mapping	1105	680	SNP	1	A	2	A/G	55.0/45.0	60	A	55	33	G	45	27
s_1_1_contig244018 mapping	428	428	SNP	1	C	2	C/T	56.7/43.3	60	C	56.667	34	T	43.333	26
s_1_1_contig244266 mapping	128	128	SNP	1	G	2	G/C	56.7/43.3	60	G	56.667	34	C	43.333	26
s_1_1_contig244312 mapping	332	332	SNP	1	G	2	A/G	50.0/50.0	60	A	50	30	G	50	30
s_1_1_contig244556 mapping	482	482	SNP	1	G	2	C/G	61.7/38.3	60	C	61.667	37	G	38.333	23
s_1_1_contig245220 mapping	12	12	SNP	1	T	2	T/C	53.3/46.7	60	T	53.333	32	C	46.667	28
s_1_1_contig245670 mapping	392	392	SNP	1	C	2	C/T	55.0/45.0	60	C	55	33	T	45	27
s_1_1_contig245772 mapping	203	203	SNP	1	C	2	C/A	53.3/46.7	60	C	53.333	32	A	46.667	28
s_1_1_contig245811 mapping	289	289	SNP	1	T	2	T/C	56.7/43.3	60	T	56.667	34	C	43.333	26
s_1_1_contig245917 mapping	672	571	SNP	1	A	2	A/T	55.0/45.0	60	A	55	33	T	45	27
s_1_1_contig245936 mapping	186	188	SNP	1	C	2	A/C	58.3/41.7	60	A	58.333	35	C	41.667	25
s_1_1_contig246284 mapping	11	11	SNP	1	A	2	A/G	55.0/45.0	60	A	55	33	G	45	27
s_1_1_contig248513 mapping	303	137	SNP	1	A	2	A/G	51.7/48.3	60	A	51.667	31	G	48.333	29
s_1_1_contig249371 mapping	662	662	SNP	1	C	2	C/T	63.3/36.7	60	C	63.333	38	T	36.667	22
s_1_1_contig251504 mapping	956	956	SNP	1	G	2	G/A	63.3/36.7	60	G	63.333	38	A	36.667	22
s_1_1_contig251721 mapping	682	682	SNP	1	G	2	G/A	63.3/36.7	60	G	63.333	38	A	36.667	22
s_1_1_contig252605 mapping	611	572	SNP	1	A	2	A/G	58.3/41.7	60	A	58.333	35	G	41.667	25
s_1_1_contig252637 mapping	451	451	SNP	1	A	2	A/G	63.3/36.7	60	A	63.333	38	G	36.667	22
s_1_1_contig252852 mapping	655	654	SNP	1	G	2	G/A	56.7/43.3	60	G	56.667	34	A	43.333	26
s_1_1_contig252947 mapping	758	758	SNP	1	G	2	G/T	58.3/41.7	60	G	58.333	35	T	41.667	25
s_1_1_contig253042 mapping	615	463	SNP	1	C	2	T/C	60.0/40.0	60	T	60	36	C	40	24
s_1_1_contig253159 mapping	553	552	SNP	1	T	2	T/C	63.3/36.7	60	T	63.333	38	C	36.667	22
s_1_1_contig253257 mapping	21	21	SNP	1	A	2	A/G	56.7/43.3	60	A	56.667	34	G	43.333	26
s_1_1_contig253282 mapping	341	181	SNP	1	T	2	T/C	60.0/40.0	60	T	60	36	C	40	24
s_1_1_contig253288 mapping	685	364	SNP	1	G	2	G/A	48.3/46.7	60	G	48.333	29	A	46.667	28
s_1_1_contig253314 mapping	236	237	SNP	1	A	2	G/A	63.3/36.7	60	G	63.333	38	A	36.667	22
s_1_1_contig253482 mapping	1028	724	SNP	1	G	2	G/A	58.3/41.7	60	G	58.333	35	A	41.667	25
s_1_1_contig253606 mapping	229	229	SNP	1	G	2	A/G	53.3/46.7	60	A	53.333	32	G	46.667	28
s_1_1_contig253793 mapping	766	766	SNP	1	T	2	T/G	60.0/38.3	60	T	60	36	G	38.333	23
s_1_1_contig253936 mapping	807	807	SNP	1	A	2	T/A	40.0/35.0	60	T	40	24	A	35	21
s_1_1_contig253987 mapping	235	235	SNP	1	C	2	C/T	63.3/36.7	60	C	63.333	38	T	36.667	22
s_1_1_contig254082 mapping	246	246	SNP	1	G	2	G/T	65.0/35.0	60	G	65	39	T	35	21
s_1_1_contig254146 mapping	99	99	SNP	1	T	2	G/T	55.0/45.0	60	G	55	33	T	45	27
s_1_1_contig254150 mapping	202	204	SNP	1	A	2	A/G	51.7/46.7	60	A	51.667	31	G	46.667	28
s_1_1_contig254303 mapping	281	281	SNP	1	A	2	A/G	60.0/40.0	60	A	60	36	G	40	24
s_1_1_contig254327 mapping	502	503	SNP	1	A	2	A/C	55.0/45.0	60	A	55	33	C	45	27
s_1_1_contig254429 mapping	467	467	SNP	1	G	2	A/G	55.0/45.0	60	A	55	33	G	45	27
s_1_1_contig254889 mapping	452	325	SNP	1	A	2	A/G	58.3/41.7	60	A	58.333	35	G	41.667	25
s_1_1_contig255017 mapping	612	563	SNP	1	A	2	A/G	51.7/41.7	60	A	51.667	31	G	41.667	25
s_1_1_contig255182 mapping	469	469	SNP	1	A	2	A/G	58.3/41.7	60	A	58.333	35	G	41.667	25
s_1_1_contig255282 mapping	91	91	SNP	1	A	2	A/T	55.0/45.0	60	A	55	33	T	45	27
s_1_1_contig255299 mapping	368	186	SNP	1	G	2	A/G	63.3/36.7	60	A	63.333	38	G	36.667	22
s_1_1_contig255536 mapping	394	243	SNP	1	G	2	A/G	61.7/38.3	60	A	61.667	37	G	38.333	23
s_1_1_contig255548 mapping	204	204	SNP	1	A	2	T/A	53.3/46.7	60	T	53.333	32	A	46.667	28
s_1_1_contig255594 mapping	567	567	SNP	1	A	2	A/G	60.0/40.0	60	A	60	36	G	40	24
s_1_1_contig256017 mapping	143	143	SNP	1	G	2	G/A	60.0/40.0	60	G	60	36	A	40	24
s_1_1_contig256076 mapping	123	123	SNP	1	A	2	C/A	60.0/38.3	60	C	60	36	A	38.333	23
s_1_1_contig256254 mapping	201	201	SNP	1	A	2	G/A	53.3/43.3	60	G	53.333	32	A	43.333	26
s_1_1_contig256285 mapping	251	251	SNP	1	A	2	G/A	53.3/46.7	60	G	53.333	32	A	46.667	28
s_1_1_contig256608 mapping	491	492	SNP	1	C	2	T/C	51.7/48.3	60	T	51.667	31	C	48.333	29
s_1_1_contig256852 mapping	185	187	SNP	1	T	2	T/C	51.7/48.3	60	T	51.667	31	C	48.333	29
s_1_1_contig256975 mapping	479	479	SNP	1	G	2	A/G	50.0/50.0	60	A	50	30	G	50	30
s_1_1_contig257040 mapping	435	430	SNP	1	C	2	C/T	61.7/36.7	60	C	61.667	37	T	36.667	22
s_1_1_contig257203 mapping	616	616	SNP	1	C	2	C/A	53.3/46.7	60	C	53.333	32	A	46.667	28
s_1_1_contig257252 mapping	373	372	SNP	1	C	2	G/C	55.0/36.7	60	G	55	33	C	36.667	22
s_1_1_contig257252 mapping	374	373	SNP	1	A	2	G/A	55.0/45.0	60	G	55	33	A	45	27
s_1_1_contig257514 mapping	407	407	SNP	1	A	2	A/G	65.0/35.0	60	A	65	39	G	35	21
s_1_1_contig257514 mapping	414	414	SNP	1	T	2	T/C	61.7/38.3	60	T	61.667	37	C	38.333	23
s_1_1_contig257514 mapping	418	418	SNP	1	A	2	A/G	61.7/38.3	60	A	61.667	37	G	38.333	23
s_1_1_contig257879 mapping	64	64	SNP	1	C	2	A/C	63.3/36.7	60	A	63.333	38	C	36.667	22
s_1_1_contig258785 mapping	236	236	SNP	1	C	2	C/T	60.0/38.3	60	C	60	36	T	38.333	23
s_1_1_contig259134 mapping	458	458	SNP	1	C	2	C/T	53.3/46.7	60	C	53.333	32	T	46.667	28
s_1_1_contig259209 mapping	317	317	SNP	1	A	2	A/G	63.3/36.7	60	A	63.333	38	G	36.667	22
s_1_1_contig259238 mapping	205	204	SNP	1	C	2	C/T	58.3/41.7	60	C	58.333	35	T	41.667	25
s_1_1_contig260094 mapping	460	460	SNP	1	G	2	A/G	56.7/43.3	60	A	56.667	34	G	43.333	26
s_1_1_contig260866 mapping	615	615	SNP	1	T	2	T/C	60.0/40.0	60	T	60	36	C	40	24
s_1_1_contig261066 mapping	5083	4999	SNP	1	G	2	G/T	58.3/41.7	60	G	58.333	35	T	41.667	25
s_1_1_contig261170 mapping	2980	2911	SNP	1	A	2	A/G	56.7/43.3	60	A	56.667	34	G	43.333	26
s_1_1_contig261184 mapping	221	221	SNP	1	A	2	A/G	56.7/43.3	60	A	56.667	34	G	43.333	26
s_1_1_contig261243 mapping	609	609	SNP	1	G	2	G/A	58.3/41.7	60	G	58.333	35	A	41.667	25
s_1_1_contig261316 mapping	3164	3164	SNP	1	C	2	C/G	53.3/36.7	60	C	53.333	32	G	36.667	22
s_1_1_contig262129 mapping	3435	3435	SNP	1	A	2	A/G	50.0/50.0	60	A	50	30	G	50	30
s_1_1_contig262177 mapping	2485	2485	SNP	1	A	2	A/G	65.0/35.0	60	A	65	39	G	35	21
s_1_1_contig262200 mapping	305	305	SNP	1	C	2	C/T	56.7/43.3	60	C	56.667	34	T	43.333	26
s_1_1_contig262219 mapping	3454	3402	SNP	1	G	2	G/A	55.0/45.0	60	G	55	33	A	45	27
s_1_1_contig262270 mapping	1485	1485	SNP	1	G	2	G/A	63.3/36.7	60	G	63.333	38	A	36.667	22
s_1_1_contig262425 mapping	2968	2904	SNP	1	C	2	C/T	51.7/48.3	60	C	51.667	31	T	48.333	29
s_1_1_contig262783 mapping	741	741	SNP	1	T	2	T/C	56.7/43.3	60	T	56.667	34	C	43.333	26
s_1_1_contig263233 mapping	1961	1827	SNP	1	C	2	C/T	50.0/50.0	60	C	50	30	T	50	30
s_1_1_contig263278 mapping	7972	7274	SNP	1	T	2	T/G	60.0/40.0	60	T	60	36	G	40	24
s_1_1_contig263442 mapping	931	777	SNP	1	T	2	T/C	53.3/46.7	60	T	53.333	32	C	46.667	28
s_1_1_contig263890 mapping	2534	2534	SNP	1	C	2	C/T	60.0/40.0	60	C	60	36	T	40	24
s_1_1_contig263915 mapping	6796	6796	SNP	1	C	2	C/G	51.7/48.3	60	C	51.667	31	G	48.333	29
s_1_1_contig264378 mapping	7753	7201	SNP	1	T	2	T/C	56.7/43.3	60	T	56.667	34	C	43.333	26
s_1_1_contig265927 mapping	516	516	SNP	1	T	2	T/C	63.3/36.7	60	T	63.333	38	C	36.667	22
s_1_1_contig266602 mapping	963	963	SNP	1	G	2	G/C	61.7/38.3	60	G	61.667	37	C	38.333	23
s_1_1_contig269173 mapping	365	365	SNP	1	A	2	A/G	55.0/45.0	60	A	55	33	G	45	27
s_1_1_contig269651 mapping	1520	1520	SNP	1	G	2	G/A	58.3/41.7	60	G	58.333	35	A	41.667	25
s_1_1_contig270322 mapping	587	557	SNP	1	G	2	G/A	61.7/38.3	60	G	61.667	37	A	38.333	23
s_1_1_contig272899 mapping	994	998	SNP	1	T	2	T/G	56.7/43.3	60	T	56.667	34	G	43.333	26
s_1_1_contig274223 mapping	973	973	SNP	1	T	2	T/C	56.7/43.3	60	T	56.667	34	C	43.333	26
s_1_1_contig274432 mapping	1494	1494	SNP	1	G	2	G/A	58.3/41.7	60	G	58.333	35	A	41.667	25
s_1_1_contig274777 mapping	1826	1489	SNP	1	A	2	A/G	55.0/41.7	60	A	55	33	G	41.667	25
s_1_1_contig275269 mapping	1056	1056	SNP	1	G	2	G/C	55.0/45.0	60	G	55	33	C	45	27
s_1_1_contig275294 mapping	643	643	SNP	1	G	2	G/C	60.0/40.0	60	G	60	36	C	40	24
s_1_1_contig275362 mapping	234	234	SNP	1	C	2	C/T	61.7/38.3	60	C	61.667	37	T	38.333	23
s_1_1_contig275496 mapping	1834	1589	SNP	1	G	2	G/A	65.0/35.0	60	G	65	39	A	35	21
s_1_1_contig275517 mapping	541	541	SNP	1	G	2	G/A	56.7/41.7	60	G	56.667	34	A	41.667	25
s_1_1_contig275552 mapping	2445	2445	SNP	1	A	2	A/G	60.0/40.0	60	A	60	36	G	40	24
s_1_1_contig275993 mapping	588	588	SNP	1	T	2	T/C	61.7/38.3	60	T	61.667	37	C	38.333	23
s_1_1_contig276230 mapping	66	66	SNP	1	C	2	G/C	50.0/46.7	60	G	50	30	C	46.667	28
s_1_1_contig276496 mapping	835	835	SNP	1	T	2	T/G	53.3/46.7	60	T	53.333	32	G	46.667	28
s_1_1_contig276534 mapping	512	512	SNP	1	C	2	C/G	60.0/40.0	60	C	60	36	G	40	24
s_1_1_contig277701 mapping	369	369	SNP	1	G	2	G/A	60.0/40.0	60	G	60	36	A	40	24
s_1_1_contig277806 mapping	58	58	SNP	1	T	2	T/C	65.0/35.0	60	T	65	39	C	35	21
s_1_1_contig281162 mapping	695	695	SNP	1	C	2	C/G	58.3/41.7	60	C	58.333	35	G	41.667	25
s_1_1_contig281162 mapping	696	696	SNP	1	T	2	T/C	58.3/41.7	60	T	58.333	35	C	41.667	25
s_1_1_contig281224 mapping	358	358	SNP	1	A	2	A/G	58.3/41.7	60	A	58.333	35	G	41.667	25
s_1_1_contig281549 mapping	403	403	SNP	1	T	2	C/T	55.0/45.0	60	C	55	33	T	45	27
s_1_1_contig3342 mapping	3175	2900	SNP	1	C	2	C/G	61.0/39.0	59	C	61.017	36	G	38.983	23
s_1_1_contig3578 mapping	5479	5305	SNP	1	C	2	T/C	50.8/49.2	59	T	50.847	30	C	49.153	29
s_1_1_contig3742 mapping	5995	5990	SNP	1	C	2	C/T	61.0/39.0	59	C	61.017	36	T	38.983	23
s_1_1_contig4269 mapping	1277	1255	SNP	1	C	2	C/T	62.7/37.3	59	C	62.712	37	T	37.288	22
s_1_1_contig5661 mapping	3920	3920	SNP	1	T	2	T/C	62.7/37.3	59	T	62.712	37	C	37.288	22
s_1_1_contig6182 mapping	2801	2776	SNP	1	A	2	A/G	55.9/42.4	59	A	55.932	33	G	42.373	25
s_1_1_contig6194 mapping	5814	5816	SNP	1	C	2	C/T	62.7/37.3	59	C	62.712	37	T	37.288	22
s_1_1_contig6734 mapping	639	592	SNP	1	C	2	C/G	64.4/35.6	59	C	64.407	38	G	35.593	21
s_1_1_contig7175 mapping	935	935	SNP	1	T	2	T/C	59.3/40.7	59	T	59.322	35	C	40.678	24
s_1_1_contig7365 mapping	4188	3735	SNP	1	T	2	T/G	57.6/42.4	59	T	57.627	34	G	42.373	25
s_1_1_contig7811 mapping	2538	2317	SNP	1	G	2	A/G	50.8/49.2	59	A	50.847	30	G	49.153	29
s_1_1_contig8461 mapping	5989	5992	SNP	1	A	2	A/G	61.0/39.0	59	A	61.017	36	G	38.983	23
s_1_1_contig9254 mapping	1360	1360	SNP	1	C	2	C/T	64.4/35.6	59	C	64.407	38	T	35.593	21
s_1_1_contig9509 mapping	6447	6196	SNP	1	T	2	T/G	55.9/44.1	59	T	55.932	33	G	44.068	26
s_1_1_contig9575 mapping	2732	2732	SNP	1	T	2	T/C	59.3/40.7	59	T	59.322	35	C	40.678	24
s_1_1_contig10135 mapping	1860	1860	SNP	1	G	2	G/A	52.5/47.5	59	G	52.542	31	A	47.458	28
s_1_1_contig10813 mapping	1474	1474	SNP	1	G	2	G/A	55.9/44.1	59	G	55.932	33	A	44.068	26
s_1_1_contig11086 mapping	1013	1013	SNP	1	A	2	A/G	55.9/44.1	59	A	55.932	33	G	44.068	26
s_1_1_contig11446 mapping	602	519	SNP	1	C	2	C/G	59.3/40.7	59	C	59.322	35	G	40.678	24
s_1_1_contig15280 mapping	1768	1768	SNP	1	A	2	A/G	59.3/40.7	59	A	59.322	35	G	40.678	24
s_1_1_contig17149 mapping	1034	1005	SNP	1	C	2	G/C	57.6/42.4	59	G	57.627	34	C	42.373	25
s_1_1_contig20458 mapping	1570	1255	SNP	1	C	2	C/G	59.3/40.7	59	C	59.322	35	G	40.678	24
s_1_1_contig27074 mapping	1034	1034	SNP	1	C	2	C/T	52.5/47.5	59	C	52.542	31	T	47.458	28
s_1_1_contig27898 mapping	658	658	SNP	1	A	2	A/G	64.4/35.6	59	A	64.407	38	G	35.593	21
s_1_1_contig34227 mapping	1508	1508	SNP	1	G	2	G/A	64.4/35.6	59	G	64.407	38	A	35.593	21
s_1_1_contig34956 mapping	239	239	SNP	1	T	2	T/G	50.8/49.2	59	T	50.847	30	G	49.153	29
s_1_1_contig34991 mapping	997	974	SNP	1	A	2	G/A	62.7/37.3	59	G	62.712	37	A	37.288	22
s_1_1_contig35102 mapping	767	767	SNP	1	T	2	T/C	52.5/47.5	59	T	52.542	31	C	47.458	28
s_1_1_contig35626 mapping	1436	1437	SNP	1	T	2	T/A	52.5/47.5	59	T	52.542	31	A	47.458	28
s_1_1_contig35998 mapping	249	249	SNP	1	T	2	T/A	50.8/49.2	59	T	50.847	30	A	49.153	29
s_1_1_contig36157 mapping	383	383	SNP	1	T	2	T/A	64.4/35.6	59	T	64.407	38	A	35.593	21
s_1_1_contig37192 mapping	475	477	SNP	1	A	2	A/G	61.0/39.0	59	A	61.017	36	G	38.983	23
s_1_1_contig38381 mapping	258	258	SNP	1	C	2	C/G	64.4/35.6	59	C	64.407	38	G	35.593	21
s_1_1_contig38596 mapping	447	448	SNP	1	C	2	C/T	59.3/40.7	59	C	59.322	35	T	40.678	24
s_1_1_contig38923 mapping	159	159	SNP	1	C	2	C/G	62.7/37.3	59	C	62.712	37	G	37.288	22
s_1_1_contig39416 mapping	341	341	SNP	1	C	2	C/T	54.2/45.8	59	C	54.237	32	T	45.763	27
s_1_1_contig40387 mapping	56	56	SNP	1	T	2	C/T	59.3/40.7	59	C	59.322	35	T	40.678	24
s_1_1_contig41072 mapping	842	842	SNP	1	C	2	C/T	64.4/35.6	59	C	64.407	38	T	35.593	21
s_1_1_contig46437 mapping	367	367	SNP	1	C	2	C/T	55.9/44.1	59	C	55.932	33	T	44.068	26
s_1_1_contig47226 mapping	720	721	SNP	1	C	2	T/C	52.5/47.5	59	T	52.542	31	C	47.458	28
s_1_1_contig55568 mapping	6684	6632	SNP	1	T	2	T/C	64.4/35.6	59	T	64.407	38	C	35.593	21
s_1_1_contig55922 mapping	23599	23208	SNP	1	A	2	A/C	52.5/47.5	59	A	52.542	31	C	47.458	28
s_1_1_contig56163 mapping	8886	8886	SNP	1	A	2	G/A	59.3/39.0	59	G	59.322	35	A	38.983	23
s_1_1_contig58525 mapping	5156	4990	SNP	1	C	2	C/T	61.0/39.0	59	C	61.017	36	T	38.983	23
s_1_1_contig63307 mapping	7317	7206	SNP	1	G	2	G/A	64.4/35.6	59	G	64.407	38	A	35.593	21
s_1_1_contig63343 mapping	13944	13542	SNP	1	A	2	A/G	59.3/40.7	59	A	59.322	35	G	40.678	24
s_1_1_contig63570 mapping	4490	4447	SNP	1	G	2	G/A	64.4/35.6	59	G	64.407	38	A	35.593	21
s_1_1_contig63675 mapping	10219	9969	SNP	1	C	2	C/G	54.2/45.8	59	C	54.237	32	G	45.763	27
s_1_1_contig64144 mapping	3930	3931	SNP	1	A	2	A/C	62.7/37.3	59	A	62.712	37	C	37.288	22
s_1_1_contig64214 mapping	9443	9009	SNP	1	C	2	T/C	50.8/49.2	59	T	50.847	30	C	49.153	29
s_1_1_contig64518 mapping	2903	2903	SNP	1	C	2	C/T	54.2/45.8	59	C	54.237	32	T	45.763	27
s_1_1_contig64793 mapping	9142	9142	SNP	1	G	2	G/A	59.3/40.7	59	G	59.322	35	A	40.678	24
s_1_1_contig65004 mapping	121	121	SNP	1	G	2	G/A	52.5/47.5	59	G	52.542	31	A	47.458	28
s_1_1_contig65109 mapping	13517	13517	SNP	1	T	2	T/C	61.0/39.0	59	T	61.017	36	C	38.983	23
s_1_1_contig65294 mapping	29208	28437	SNP	1	T	2	T/C	61.0/39.0	59	T	61.017	36	C	38.983	23
s_1_1_contig65357 mapping	7037	6059	SNP	1	G	2	G/A	55.9/44.1	59	G	55.932	33	A	44.068	26
s_1_1_contig65515 mapping	637	637	SNP	1	T	2	T/C	61.0/39.0	59	T	61.017	36	C	38.983	23
s_1_1_contig65578 mapping	2515	2515	SNP	1	T	2	T/A	52.5/47.5	59	T	52.542	31	A	47.458	28
s_1_1_contig65681 mapping	4057	3927	SNP	1	G	2	G/A	62.7/37.3	59	G	62.712	37	A	37.288	22
s_1_1_contig65684 mapping	28330	28030	SNP	1	G	2	G/A	55.9/44.1	59	G	55.932	33	A	44.068	26
s_1_1_contig65968 mapping	6830	6217	SNP	1	C	2	C/T	57.6/42.4	59	C	57.627	34	T	42.373	25
s_1_1_contig65983 mapping	6767	6551	SNP	1	C	2	C/T	61.0/39.0	59	C	61.017	36	T	38.983	23
s_1_1_contig66270 mapping	1553	1176	SNP	1	C	2	C/T	61.0/39.0	59	C	61.017	36	T	38.983	23
s_1_1_contig66309 mapping	12658	11636	SNP	1	C	2	C/T	50.8/49.2	59	C	50.847	30	T	49.153	29
s_1_1_contig66368 mapping	2649	2594	SNP	1	A	2	A/G	61.0/39.0	59	A	61.017	36	G	38.983	23
s_1_1_contig66418 mapping	8354	7964	SNP	1	T	2	T/C	57.6/42.4	59	T	57.627	34	C	42.373	25
s_1_1_contig66418 mapping	10621	10231	SNP	1	C	2	C/G	52.5/47.5	59	C	52.542	31	G	47.458	28
s_1_1_contig66418 mapping	12455	12066	SNP	1	T	2	T/A	54.2/45.8	59	T	54.237	32	A	45.763	27
s_1_1_contig66437 mapping	6112	5822	SNP	1	G	2	G/A	62.7/37.3	59	G	62.712	37	A	37.288	22
s_1_1_contig66672 mapping	1445	1445	SNP	1	T	2	T/C	52.5/47.5	59	T	52.542	31	C	47.458	28
s_1_1_contig67010 mapping	2689	2249	SNP	1	C	2	C/T	57.6/42.4	59	C	57.627	34	T	42.373	25
s_1_1_contig67252 mapping	9111	8942	SNP	1	C	2	C/T	52.5/47.5	59	C	52.542	31	T	47.458	28
s_1_1_contig67746 mapping	18452	18406	SNP	1	T	2	T/C	59.3/40.7	59	T	59.322	35	C	40.678	24
s_1_1_contig67822 mapping	1726	1726	SNP	1	T	2	T/G	61.0/39.0	59	T	61.017	36	G	38.983	23
s_1_1_contig68122 mapping	4932	3259	SNP	1	T	2	T/C	61.0/39.0	59	T	61.017	36	C	38.983	23
s_1_1_contig68452 mapping	13419	13420	SNP	1	C	2	C/T	64.4/35.6	59	C	64.407	38	T	35.593	21
s_1_1_contig68455 mapping	25995	25185	SNP	1	G	2	G/A	57.6/42.4	59	G	57.627	34	A	42.373	25
s_1_1_contig68489 mapping	52669	51619	SNP	1	C	2	C/T	61.0/39.0	59	C	61.017	36	T	38.983	23
s_1_1_contig68512 mapping	11159	11159	SNP	1	C	2	C/G	57.6/42.4	59	C	57.627	34	G	42.373	25
s_1_1_contig69261 mapping	2695	2695	SNP	1	A	2	A/G	61.0/39.0	59	A	61.017	36	G	38.983	23
s_1_1_contig69293 mapping	10924	10879	SNP	1	T	2	T/C	61.0/39.0	59	T	61.017	36	C	38.983	23
s_1_1_contig69444 mapping	2067	2067	SNP	1	G	2	G/A	64.4/35.6	59	G	64.407	38	A	35.593	21
s_1_1_contig69508 mapping	6182	6125	SNP	1	G	2	G/A	55.9/42.4	59	G	55.932	33	A	42.373	25
s_1_1_contig69630 mapping	5365	5365	SNP	1	C	2	C/T	52.5/47.5	59	C	52.542	31	T	47.458	28
s_1_1_contig69985 mapping	709	664	SNP	1	C	2	C/T	52.5/47.5	59	C	52.542	31	T	47.458	28
s_1_1_contig69996 mapping	6170	6132	SNP	1	G	2	G/T	62.7/37.3	59	G	62.712	37	T	37.288	22
s_1_1_contig70062 mapping	13021	12906	SNP	1	G	2	G/A	50.8/49.2	59	G	50.847	30	A	49.153	29
s_1_1_contig70074 mapping	2377	2377	SNP	1	T	2	T/C	50.8/49.2	59	T	50.847	30	C	49.153	29
s_1_1_contig70555 mapping	6807	6627	SNP	1	T	2	T/A	57.6/42.4	59	T	57.627	34	A	42.373	25
s_1_1_contig70634 mapping	12051	11885	SNP	1	T	2	T/C	57.6/42.4	59	T	57.627	34	C	42.373	25
s_1_1_contig70651 mapping	6701	6701	SNP	1	C	2	C/G	54.2/45.8	59	C	54.237	32	G	45.763	27
s_1_1_contig70666 mapping	6589	5390	SNP	1	G	2	A/G	55.9/44.1	59	A	55.932	33	G	44.068	26
s_1_1_contig70990 mapping	2815	2815	SNP	1	T	2	T/C	54.2/45.8	59	T	54.237	32	C	45.763	27
s_1_1_contig71005 mapping	9647	9437	SNP	1	G	2	G/A	52.5/47.5	59	G	52.542	31	A	47.458	28
s_1_1_contig71137 mapping	2556	2183	SNP	1	A	2	A/G	64.4/35.6	59	A	64.407	38	G	35.593	21
s_1_1_contig71152 mapping	197	197	SNP	1	G	2	A/G	50.8/49.2	59	A	50.847	30	G	49.153	29
s_1_1_contig71349 mapping	11148	10538	SNP	1	T	2	T/C	57.6/42.4	59	T	57.627	34	C	42.373	25
s_1_1_contig71721 mapping	6001	5540	SNP	1	C	2	C/T	61.0/39.0	59	C	61.017	36	T	38.983	23
s_1_1_contig72031 mapping	395	311	SNP	1	C	2	C/T	55.9/44.1	59	C	55.932	33	T	44.068	26
s_1_1_contig72445 mapping	6748	6748	SNP	1	G	2	G/A	55.9/44.1	59	G	55.932	33	A	44.068	26
s_1_1_contig72481 mapping	18448	18418	SNP	1	T	2	T/C	59.3/40.7	59	T	59.322	35	C	40.678	24
s_1_1_contig72481 mapping	21431	21322	SNP	1	C	2	C/T	55.9/44.1	59	C	55.932	33	T	44.068	26
s_1_1_contig72499 mapping	12787	11451	SNP	1	C	2	C/G	62.7/37.3	59	C	62.712	37	G	37.288	22
s_1_1_contig72914 mapping	8223	7515	SNP	1	C	2	C/A	57.6/42.4	59	C	57.627	34	A	42.373	25
s_1_1_contig73156 mapping	3045	3048	SNP	1	A	2	A/T	55.9/44.1	59	A	55.932	33	T	44.068	26
s_1_1_contig73682 mapping	14315	13567	SNP	1	G	2	G/A	55.9/44.1	59	G	55.932	33	A	44.068	26
s_1_1_contig73736 mapping	3390	3390	SNP	1	A	2	A/G	54.2/45.8	59	A	54.237	32	G	45.763	27
s_1_1_contig74313 mapping	2856	2857	SNP	1	G	2	G/A	62.7/37.3	59	G	62.712	37	A	37.288	22
s_1_1_contig74356 mapping	3163	3063	SNP	1	T	2	T/C	59.3/40.7	59	T	59.322	35	C	40.678	24
s_1_1_contig75176 mapping	2150	2050	SNP	1	G	2	G/A	62.7/37.3	59	G	62.712	37	A	37.288	22
s_1_1_contig75395 mapping	5296	5081	SNP	1	C	2	C/T	59.3/40.7	59	C	59.322	35	T	40.678	24
s_1_1_contig75496 mapping	10919	10786	SNP	1	A	2	A/C	50.8/49.2	59	A	50.847	30	C	49.153	29
s_1_1_contig75670 mapping	10863	10824	SNP	1	C	2	C/T	54.2/45.8	59	C	54.237	32	T	45.763	27
s_1_1_contig75750 mapping	17128	16710	SNP	1	G	2	G/A	57.6/42.4	59	G	57.627	34	A	42.373	25
s_1_1_contig75906 mapping	9954	9773	SNP	1	G	2	G/A	52.5/47.5	59	G	52.542	31	A	47.458	28
s_1_1_contig75944 mapping	2781	2781	SNP	1	C	2	C/T	62.7/37.3	59	C	62.712	37	T	37.288	22
s_1_1_contig75960 mapping	2389	2392	SNP	1	A	2	A/G	64.4/35.6	59	A	64.407	38	G	35.593	21
s_1_1_contig76061 mapping	13463	12928	SNP	1	T	2	T/A	64.4/35.6	59	T	64.407	38	A	35.593	21
s_1_1_contig76136 mapping	4155	4156	SNP	1	A	2	A/G	55.9/44.1	59	A	55.932	33	G	44.068	26
s_1_1_contig76148 mapping	12666	12091	SNP	1	T	2	T/C	59.3/40.7	59	T	59.322	35	C	40.678	24
s_1_1_contig76224 mapping	2431	2359	SNP	1	A	2	A/T	55.9/42.4	59	A	55.932	33	T	42.373	25
s_1_1_contig76252 mapping	10238	9874	SNP	1	C	2	C/T	62.7/37.3	59	C	62.712	37	T	37.288	22
s_1_1_contig76323 mapping	6738	6386	SNP	1	A	2	A/G	54.2/45.8	59	A	54.237	32	G	45.763	27
s_1_1_contig76459 mapping	4542	4484	SNP	1	T	2	T/C	57.6/42.4	59	T	57.627	34	C	42.373	25
s_1_1_contig76553 mapping	10944	10848	SNP	1	T	2	T/C	52.5/47.5	59	T	52.542	31	C	47.458	28
s_1_1_contig76727 mapping	15934	15937	SNP	1	C	2	C/T	50.8/49.2	59	C	50.847	30	T	49.153	29
s_1_1_contig77163 mapping	6117	5985	SNP	1	G	2	G/A	59.3/40.7	59	G	59.322	35	A	40.678	24
s_1_1_contig77307 mapping	5382	5288	SNP	1	T	2	T/A	62.7/37.3	59	T	62.712	37	A	37.288	22
s_1_1_contig77399 mapping	6571	6459	SNP	1	G	2	G/C	57.6/42.4	59	G	57.627	34	C	42.373	25
s_1_1_contig77426 mapping	12769	11244	SNP	1	C	2	C/T	54.2/45.8	59	C	54.237	32	T	45.763	27
s_1_1_contig77426 mapping	12775	11250	SNP	1	T	2	T/G	52.5/47.5	59	T	52.542	31	G	47.458	28
s_1_1_contig77817 mapping	3215	3118	SNP	1	T	2	T/C	64.4/35.6	59	T	64.407	38	C	35.593	21
s_1_1_contig77992 mapping	17537	17451	SNP	1	G	2	G/T	57.6/42.4	59	G	57.627	34	T	42.373	25
s_1_1_contig78444 mapping	32104	31574	SNP	1	C	2	C/T	57.6/42.4	59	C	57.627	34	T	42.373	25
s_1_1_contig78845 mapping	9484	8880	SNP	1	G	2	G/A	54.2/45.8	59	G	54.237	32	A	45.763	27
s_1_1_contig78930 mapping	7701	7703	SNP	1	T	2	T/C	59.3/40.7	59	T	59.322	35	C	40.678	24
s_1_1_contig78992 mapping	3728	3251	SNP	1	C	2	C/T	54.2/45.8	59	C	54.237	32	T	45.763	27
s_1_1_contig79059 mapping	6037	5996	SNP	1	G	2	G/T	57.6/42.4	59	G	57.627	34	T	42.373	25
s_1_1_contig79616 mapping	3886	3886	SNP	1	C	2	C/G	54.2/45.8	59	C	54.237	32	G	45.763	27
s_1_1_contig79680 mapping	9049	8522	SNP	1	C	2	C/T	57.6/42.4	59	C	57.627	34	T	42.373	25
s_1_1_contig80523 mapping	15686	13901	SNP	1	T	2	T/A	61.0/39.0	59	T	61.017	36	A	38.983	23
s_1_1_contig80545 mapping	12174	12119	SNP	1	A	2	C/A	50.8/49.2	59	C	50.847	30	A	49.153	29
s_1_1_contig80559 mapping	8164	8164	SNP	1	C	2	C/T	54.2/45.8	59	C	54.237	32	T	45.763	27
s_1_1_contig80808 mapping	10265	10229	SNP	1	G	2	G/A	52.5/47.5	59	G	52.542	31	A	47.458	28
s_1_1_contig80897 mapping	7049	6286	SNP	1	T	2	T/C	62.7/37.3	59	T	62.712	37	C	37.288	22
s_1_1_contig81364 mapping	5079	5080	SNP	1	T	2	T/C	62.7/37.3	59	T	62.712	37	C	37.288	22
s_1_1_contig81409 mapping	526	526	SNP	1	A	2	A/G	55.9/44.1	59	A	55.932	33	G	44.068	26
s_1_1_contig81587 mapping	7309	7032	SNP	1	G	2	G/A	54.2/45.8	59	G	54.237	32	A	45.763	27
s_1_1_contig81822 mapping	21063	19542	SNP	1	C	2	C/T	59.3/40.7	59	C	59.322	35	T	40.678	24
s_1_1_contig82018 mapping	1363	1353	SNP	1	A	2	T/A	54.2/37.3	59	T	54.237	32	A	37.288	22
s_1_1_contig82018 mapping	6264	6250	SNP	1	T	2	T/C	59.3/40.7	59	T	59.322	35	C	40.678	24
s_1_1_contig82018 mapping	7853	7840	SNP	1	T	2	A/T	57.6/42.4	59	A	57.627	34	T	42.373	25
s_1_1_contig82183 mapping	8359	8359	SNP	1	G	2	G/C	59.3/40.7	59	G	59.322	35	C	40.678	24
s_1_1_contig82406 mapping	33192	32468	SNP	1	G	2	G/T	61.0/39.0	59	G	61.017	36	T	38.983	23
s_1_1_contig82693 mapping	16792	16258	SNP	1	C	2	C/T	55.9/44.1	59	C	55.932	33	T	44.068	26
s_1_1_contig82693 mapping	16945	16411	SNP	1	A	2	A/G	64.4/35.6	59	A	64.407	38	G	35.593	21
s_1_1_contig82891 mapping	647	607	SNP	1	T	2	T/C	54.2/45.8	59	T	54.237	32	C	45.763	27
s_1_1_contig82946 mapping	3989	3989	SNP	1	C	2	C/T	55.9/44.1	59	C	55.932	33	T	44.068	26
s_1_1_contig83113 mapping	2107	2107	SNP	1	G	2	G/A	64.4/35.6	59	G	64.407	38	A	35.593	21
s_1_1_contig83394 mapping	5835	5835	SNP	1	C	2	C/G	64.4/35.6	59	C	64.407	38	G	35.593	21
s_1_1_contig83500 mapping	1203	987	SNP	1	C	2	C/T	62.7/37.3	59	C	62.712	37	T	37.288	22
s_1_1_contig83965 mapping	5275	5275	SNP	1	A	2	A/T	50.8/49.2	59	A	50.847	30	T	49.153	29
s_1_1_contig84077 mapping	10077	9395	SNP	1	T	2	T/C	57.6/42.4	59	T	57.627	34	C	42.373	25
s_1_1_contig84368 mapping	2017	2017	SNP	1	T	2	T/C	59.3/40.7	59	T	59.322	35	C	40.678	24
s_1_1_contig84645 mapping	3700	3648	SNP	1	T	2	C/T	52.5/45.8	59	C	52.542	31	T	45.763	27
s_1_1_contig85112 mapping	5428	4749	SNP	1	T	2	T/C	59.3/39.0	59	T	59.322	35	C	38.983	23
s_1_1_contig85118 mapping	8611	8612	SNP	1	G	2	G/C	55.9/44.1	59	G	55.932	33	C	44.068	26
s_1_1_contig85410 mapping	16488	16463	SNP	1	A	2	A/G	50.8/49.2	59	A	50.847	30	G	49.153	29
s_1_1_contig85863 mapping	8330	8226	SNP	1	C	2	C/A	55.9/44.1	59	C	55.932	33	A	44.068	26
s_1_1_contig86156 mapping	1226	1137	SNP	1	A	2	A/G	54.2/45.8	59	A	54.237	32	G	45.763	27
s_1_1_contig87233 mapping	15636	15334	SNP	1	C	2	C/G	62.7/35.6	59	C	62.712	37	G	35.593	21
s_1_1_contig87472 mapping	4569	4516	SNP	1	C	2	C/T	57.6/42.4	59	C	57.627	34	T	42.373	25
s_1_1_contig87606 mapping	8114	8114	SNP	1	G	2	G/A	55.9/44.1	59	G	55.932	33	A	44.068	26
s_1_1_contig87624 mapping	3257	3257	SNP	1	C	2	C/A	50.8/49.2	59	C	50.847	30	A	49.153	29
s_1_1_contig88211 mapping	14383	14002	SNP	1	G	2	G/A	62.7/37.3	59	G	62.712	37	A	37.288	22
s_1_1_contig88419 mapping	20140	19244	SNP	1	G	2	G/C	59.3/40.7	59	G	59.322	35	C	40.678	24
s_1_1_contig88785 mapping	16705	15429	SNP	1	G	2	A/G	52.5/47.5	59	A	52.542	31	G	47.458	28
s_1_1_contig88833 mapping	9874	7826	SNP	1	A	2	G/A	59.3/40.7	59	G	59.322	35	A	40.678	24
s_1_1_contig89167 mapping	3443	3443	SNP	1	G	2	G/A	52.5/47.5	59	G	52.542	31	A	47.458	28
s_1_1_contig89722 mapping	9027	8997	SNP	1	T	2	T/C	55.9/44.1	59	T	55.932	33	C	44.068	26
s_1_1_contig89756 mapping	11087	10279	SNP	1	G	2	A/G	59.3/35.6	59	A	59.322	35	G	35.593	21
s_1_1_contig89822 mapping	27806	27622	SNP	1	C	2	C/T	50.8/49.2	59	C	50.847	30	T	49.153	29
s_1_1_contig90271 mapping	2554	2554	SNP	1	A	2	A/T	50.8/49.2	59	A	50.847	30	T	49.153	29
s_1_1_contig90271 mapping	4121	4096	SNP	1	T	2	T/C	64.4/35.6	59	T	64.407	38	C	35.593	21
s_1_1_contig90354 mapping	1292	1293	SNP	1	C	2	C/T	50.8/49.2	59	C	50.847	30	T	49.153	29
s_1_1_contig90357 mapping	38	38	SNP	1	A	2	A/G	62.7/37.3	59	A	62.712	37	G	37.288	22
s_1_1_contig90464 mapping	10826	10686	SNP	1	T	2	T/C	55.9/44.1	59	T	55.932	33	C	44.068	26
s_1_1_contig90899 mapping	4286	4176	SNP	1	T	2	T/C	54.2/45.8	59	T	54.237	32	C	45.763	27
s_1_1_contig91281 mapping	3839	3839	SNP	1	C	2	C/T	61.0/39.0	59	C	61.017	36	T	38.983	23
s_1_1_contig91727 mapping	2118	2118	SNP	1	A	2	G/A	52.5/47.5	59	G	52.542	31	A	47.458	28
s_1_1_contig92181 mapping	14717	14626	SNP	1	T	2	T/C	62.7/37.3	59	T	62.712	37	C	37.288	22
s_1_1_contig92253 mapping	306	306	SNP	1	C	2	T/C	55.9/44.1	59	T	55.932	33	C	44.068	26
s_1_1_contig92470 mapping	1392	1278	SNP	1	A	2	A/G	50.8/49.2	59	A	50.847	30	G	49.153	29
s_1_1_contig92504 mapping	9816	9535	SNP	1	G	2	G/T	54.2/45.8	59	G	54.237	32	T	45.763	27
s_1_1_contig92638 mapping	7888	7789	SNP	1	A	2	A/G	61.0/39.0	59	A	61.017	36	G	38.983	23
s_1_1_contig92746 mapping	2597	2456	SNP	1	T	2	T/A	55.9/44.1	59	T	55.932	33	A	44.068	26
s_1_1_contig93292 mapping	7164	7165	SNP	1	C	2	C/G	61.0/39.0	59	C	61.017	36	G	38.983	23
s_1_1_contig93419 mapping	7848	7702	SNP	1	A	2	A/G	62.7/37.3	59	A	62.712	37	G	37.288	22
s_1_1_contig93419 mapping	15533	14789	SNP	1	G	2	G/A	55.9/44.1	59	G	55.932	33	A	44.068	26
s_1_1_contig93476 mapping	11026	10648	SNP	1	G	2	G/A	50.8/49.2	59	G	50.847	30	A	49.153	29
s_1_1_contig94477 mapping	6992	6993	SNP	1	G	2	G/T	55.9/44.1	59	G	55.932	33	T	44.068	26
s_1_1_contig95131 mapping	7130	6909	SNP	1	A	2	A/G	61.0/39.0	59	A	61.017	36	G	38.983	23
s_1_1_contig95192 mapping	2527	2479	SNP	1	T	2	T/C	57.6/42.4	59	T	57.627	34	C	42.373	25
s_1_1_contig95813 mapping	2020	1952	SNP	1	G	2	G/A	54.2/45.8	59	G	54.237	32	A	45.763	27
s_1_1_contig96034 mapping	15363	13828	SNP	1	A	2	A/G	50.8/49.2	59	A	50.847	30	G	49.153	29
s_1_1_contig96062 mapping	987	929	SNP	1	C	2	C/A	55.9/44.1	59	C	55.932	33	A	44.068	26
s_1_1_contig97803 mapping	4941	4941	SNP	1	A	2	A/G	54.2/45.8	59	A	54.237	32	G	45.763	27
s_1_1_contig98891 mapping	1005	950	SNP	1	G	2	G/A	54.2/45.8	59	G	54.237	32	A	45.763	27
s_1_1_contig99780 mapping	3107	3068	SNP	1	T	2	T/C	59.3/40.7	59	T	59.322	35	C	40.678	24
s_1_1_contig101060 mapping	4523	4268	SNP	1	G	2	G/A	55.9/44.1	59	G	55.932	33	A	44.068	26
s_1_1_contig101840 mapping	6357	6320	SNP	1	G	2	A/G	52.5/47.5	59	A	52.542	31	G	47.458	28
s_1_1_contig102103 mapping	6162	6160	SNP	1	C	2	C/T	52.5/47.5	59	C	52.542	31	T	47.458	28
s_1_1_contig102129 mapping	1203	1203	SNP	1	G	2	G/C	54.2/45.8	59	G	54.237	32	C	45.763	27
s_1_1_contig102552 mapping	2183	2116	SNP	1	A	2	A/G	62.7/37.3	59	A	62.712	37	G	37.288	22
s_1_1_contig102990 mapping	322	322	SNP	1	C	2	C/T	54.2/45.8	59	C	54.237	32	T	45.763	27
s_1_1_contig103202 mapping	3750	3606	SNP	1	T	2	T/C	54.2/45.8	59	T	54.237	32	C	45.763	27
s_1_1_contig103766 mapping	5218	5145	SNP	1	A	2	A/G	55.9/44.1	59	A	55.932	33	G	44.068	26
s_1_1_contig104703 mapping	7404	7342	SNP	1	C	2	C/G	55.9/44.1	59	C	55.932	33	G	44.068	26
s_1_1_contig105540 mapping	11190	11095	SNP	1	A	2	A/G	54.2/44.1	59	A	54.237	32	G	44.068	26
s_1_1_contig105946 mapping	3112	2958	SNP	1	A	2	A/C	61.0/39.0	59	A	61.017	36	C	38.983	23
s_1_1_contig106179 mapping	7910	7642	SNP	1	C	2	C/G	55.9/44.1	59	C	55.932	33	G	44.068	26
s_1_1_contig106354 mapping	867	789	SNP	1	T	2	T/C	52.5/47.5	59	T	52.542	31	C	47.458	28
s_1_1_contig106447 mapping	4457	4049	SNP	1	G	2	G/A	57.6/42.4	59	G	57.627	34	A	42.373	25
s_1_1_contig106447 mapping	6016	5608	SNP	1	A	2	A/G	52.5/47.5	59	A	52.542	31	G	47.458	28
s_1_1_contig106903 mapping	7715	7715	SNP	1	T	2	T/G	55.9/44.1	59	T	55.932	33	G	44.068	26
s_1_1_contig106966 mapping	3220	3068	SNP	1	T	2	T/C	64.4/35.6	59	T	64.407	38	C	35.593	21
s_1_1_contig107508 mapping	382	382	SNP	1	A	2	A/G	57.6/42.4	59	A	57.627	34	G	42.373	25
s_1_1_contig108001 mapping	5868	5837	SNP	1	A	2	A/G	61.0/39.0	59	A	61.017	36	G	38.983	23
s_1_1_contig108001 mapping	6011	5980	SNP	1	T	2	T/C	64.4/35.6	59	T	64.407	38	C	35.593	21
s_1_1_contig108614 mapping	5234	4507	SNP	1	T	2	T/C	57.6/42.4	59	T	57.627	34	C	42.373	25
s_1_1_contig108614 mapping	5271	4544	SNP	1	C	2	C/A	55.9/44.1	59	C	55.932	33	A	44.068	26
s_1_1_contig109068 mapping	4885	4884	SNP	1	G	2	G/C	61.0/39.0	59	G	61.017	36	C	38.983	23
s_1_1_contig109144 mapping	1584	1531	SNP	1	C	2	T/C	61.0/39.0	59	T	61.017	36	C	38.983	23
s_1_1_contig109223 mapping	230	230	SNP	1	T	2	T/C	62.7/37.3	59	T	62.712	37	C	37.288	22
s_1_1_contig110009 mapping	7220	6169	SNP	1	T	2	C/T	52.5/47.5	59	C	52.542	31	T	47.458	28
s_1_1_contig110009 mapping	7330	6279	SNP	1	T	2	T/C	52.5/47.5	59	T	52.542	31	C	47.458	28
s_1_1_contig110024 mapping	205	205	SNP	1	T	2	T/A	52.5/45.8	59	T	52.542	31	A	45.763	27
s_1_1_contig110325 mapping	3730	3610	SNP	1	C	2	C/T	62.7/37.3	59	C	62.712	37	T	37.288	22
s_1_1_contig110976 mapping	6177	6059	SNP	1	T	2	T/C	57.6/42.4	59	T	57.627	34	C	42.373	25
s_1_1_contig111768 mapping	1750	1750	SNP	1	C	2	C/T	54.2/45.8	59	C	54.237	32	T	45.763	27
s_1_1_contig112118 mapping	2197	2197	SNP	1	C	2	C/T	55.9/44.1	59	C	55.932	33	T	44.068	26
s_1_1_contig113725 mapping	4500	4500	SNP	1	A	2	C/A	64.4/35.6	59	C	64.407	38	A	35.593	21
s_1_1_contig114929 mapping	3604	3285	SNP	1	C	2	C/A	55.9/44.1	59	C	55.932	33	A	44.068	26
s_1_1_contig115121 mapping	1882	1882	SNP	1	T	2	T/A	59.3/40.7	59	T	59.322	35	A	40.678	24
s_1_1_contig115272 mapping	1506	1488	SNP	1	C	2	C/T	61.0/39.0	59	C	61.017	36	T	38.983	23
s_1_1_contig116660 mapping	5309	5309	SNP	1	C	2	C/T	54.2/45.8	59	C	54.237	32	T	45.763	27
s_1_1_contig117491 mapping	600	600	SNP	1	A	2	A/G	55.9/44.1	59	A	55.932	33	G	44.068	26
s_1_1_contig118514 mapping	788	788	SNP	1	G	2	G/A	61.0/39.0	59	G	61.017	36	A	38.983	23
s_1_1_contig118846 mapping	5279	4992	SNP	1	A	2	A/G	54.2/45.8	59	A	54.237	32	G	45.763	27
s_1_1_contig119235 mapping	2924	2871	SNP	1	T	2	T/C	52.5/47.5	59	T	52.542	31	C	47.458	28
s_1_1_contig119235 mapping	3427	3374	SNP	1	A	2	A/G	52.5/47.5	59	A	52.542	31	G	47.458	28
s_1_1_contig121228 mapping	2720	2720	SNP	1	G	2	G/C	64.4/35.6	59	G	64.407	38	C	35.593	21
s_1_1_contig121843 mapping	1620	1620	SNP	1	C	2	C/T	52.5/47.5	59	C	52.542	31	T	47.458	28
s_1_1_contig123049 mapping	2411	2411	SNP	1	A	2	G/A	50.8/44.1	59	G	50.847	30	A	44.068	26
s_1_1_contig123845 mapping	8985	8335	SNP	1	T	2	T/C	55.9/44.1	59	T	55.932	33	C	44.068	26
s_1_1_contig124133 mapping	271	271	SNP	1	G	2	G/T	52.5/47.5	59	G	52.542	31	T	47.458	28
s_1_1_contig125566 mapping	1216	1218	SNP	1	T	2	T/C	64.4/35.6	59	T	64.407	38	C	35.593	21
s_1_1_contig125664 mapping	377	377	SNP	1	A	2	A/G	59.3/40.7	59	A	59.322	35	G	40.678	24
s_1_1_contig126720 mapping	8260	8261	SNP	1	C	2	C/T	49.2/35.6	59	C	49.153	29	T	35.593	21
s_1_1_contig126788 mapping	99	99	SNP	1	T	2	T/G	50.8/49.2	59	T	50.847	30	G	49.153	29
s_1_1_contig127268 mapping	2606	2351	SNP	1	C	2	C/T	61.0/39.0	59	C	61.017	36	T	38.983	23
s_1_1_contig127476 mapping	3596	3499	SNP	1	G	2	G/A	64.4/35.6	59	G	64.407	38	A	35.593	21
s_1_1_contig127674 mapping	5814	5698	SNP	1	T	2	T/C	59.3/39.0	59	T	59.322	35	C	38.983	23
s_1_1_contig127674 mapping	10689	10573	SNP	1	A	2	A/G	54.2/45.8	59	A	54.237	32	G	45.763	27
s_1_1_contig128725 mapping	5683	5548	SNP	1	G	2	G/C	64.4/35.6	59	G	64.407	38	C	35.593	21
s_1_1_contig132603 mapping	2358	2269	SNP	1	C	2	C/T	57.6/42.4	59	C	57.627	34	T	42.373	25
s_1_1_contig132623 mapping	3548	3437	SNP	1	A	2	A/G	57.6/42.4	59	A	57.627	34	G	42.373	25
s_1_1_contig133641 mapping	2464	2235	SNP	1	T	2	T/C	59.3/40.7	59	T	59.322	35	C	40.678	24
s_1_1_contig134099 mapping	4309	4135	SNP	1	A	2	C/A	54.2/45.8	59	C	54.237	32	A	45.763	27
s_1_1_contig134366 mapping	2929	2749	SNP	1	G	2	G/T	61.0/39.0	59	G	61.017	36	T	38.983	23
s_1_1_contig134458 mapping	6411	4907	SNP	1	T	2	T/A	62.7/37.3	59	T	62.712	37	A	37.288	22
s_1_1_contig135296 mapping	4112	4112	SNP	1	T	2	T/C	57.6/42.4	59	T	57.627	34	C	42.373	25
s_1_1_contig135919 mapping	3390	2866	SNP	1	A	2	A/G	61.0/39.0	59	A	61.017	36	G	38.983	23
s_1_1_contig136027 mapping	887	607	SNP	1	T	2	G/T	52.5/47.5	59	G	52.542	31	T	47.458	28
s_1_1_contig136043 mapping	1141	1141	SNP	1	G	2	G/A	57.6/42.4	59	G	57.627	34	A	42.373	25
s_1_1_contig136060 mapping	2374	2232	SNP	1	T	2	T/A	62.7/37.3	59	T	62.712	37	A	37.288	22
s_1_1_contig136315 mapping	2235	2235	SNP	1	G	2	A/G	49.2/49.2	59	A	49.153	29	G	49.153	29
s_1_1_contig138766 mapping	3162	2724	SNP	1	G	2	G/A	64.4/35.6	59	G	64.407	38	A	35.593	21
s_1_1_contig140888 mapping	398	398	SNP	1	T	2	T/C	55.9/44.1	59	T	55.932	33	C	44.068	26
s_1_1_contig142447 mapping	1025	962	SNP	1	G	2	G/C	54.2/45.8	59	G	54.237	32	C	45.763	27
s_1_1_contig142738 mapping	2167	1764	SNP	1	G	2	G/T	52.5/47.5	59	G	52.542	31	T	47.458	28
s_1_1_contig142781 mapping	6571	6573	SNP	1	A	2	G/A	50.8/49.2	59	G	50.847	30	A	49.153	29
s_1_1_contig142781 mapping	6592	6594	SNP	1	G	2	G/A	55.9/44.1	59	G	55.932	33	A	44.068	26
s_1_1_contig142944 mapping	1055	823	SNP	1	A	2	A/G	50.8/49.2	59	A	50.847	30	G	49.153	29
s_1_1_contig143029 mapping	2605	2605	SNP	1	T	2	T/C	54.2/45.8	59	T	54.237	32	C	45.763	27
s_1_1_contig143105 mapping	2428	2169	SNP	1	C	2	C/T	61.0/35.6	59	C	61.017	36	T	35.593	21
s_1_1_contig143106 mapping	2095	1917	SNP	1	C	2	T/C	61.0/39.0	59	T	61.017	36	C	38.983	23
s_1_1_contig143123 mapping	1196	1196	SNP	1	A	2	A/G	61.0/39.0	59	A	61.017	36	G	38.983	23
s_1_1_contig143367 mapping	65	65	SNP	1	A	2	A/G	62.7/37.3	59	A	62.712	37	G	37.288	22
s_1_1_contig143644 mapping	9521	9255	SNP	1	A	2	A/G	54.2/45.8	59	A	54.237	32	G	45.763	27
s_1_1_contig145008 mapping	12748	11310	SNP	1	T	2	T/G	57.6/42.4	59	T	57.627	34	G	42.373	25
s_1_1_contig145012 mapping	3137	3139	SNP	1	T	2	T/C	57.6/42.4	59	T	57.627	34	C	42.373	25
s_1_1_contig145083 mapping	5263	4913	SNP	1	A	2	G/A	54.2/45.8	59	G	54.237	32	A	45.763	27
s_1_1_contig145148 mapping	264	264	SNP	1	C	2	C/T	57.6/42.4	59	C	57.627	34	T	42.373	25
s_1_1_contig145155 mapping	1259	745	SNP	1	A	2	A/G	54.2/45.8	59	A	54.237	32	G	45.763	27
s_1_1_contig145231 mapping	770	597	SNP	1	A	2	A/G	59.3/40.7	59	A	59.322	35	G	40.678	24
s_1_1_contig145242 mapping	94	94	SNP	1	G	2	G/A	62.7/37.3	59	G	62.712	37	A	37.288	22
s_1_1_contig145242 mapping	1884	1886	SNP	1	T	2	T/C	64.4/35.6	59	T	64.407	38	C	35.593	21
s_1_1_contig145312 mapping	869	779	SNP	1	A	2	A/G	55.9/44.1	59	A	55.932	33	G	44.068	26
s_1_1_contig145312 mapping	3658	3523	SNP	1	A	2	A/G	61.0/39.0	59	A	61.017	36	G	38.983	23
s_1_1_contig145424 mapping	3213	2913	SNP	1	A	2	C/A	52.5/47.5	59	C	52.542	31	A	47.458	28
s_1_1_contig145611 mapping	89	89	SNP	1	A	2	A/G	62.7/37.3	59	A	62.712	37	G	37.288	22
s_1_1_contig145611 mapping	700	701	SNP	1	T	2	T/A	64.4/35.6	59	T	64.407	38	A	35.593	21
s_1_1_contig145784 mapping	2659	2357	SNP	1	T	2	T/C	54.2/45.8	59	T	54.237	32	C	45.763	27
s_1_1_contig145788 mapping	2039	1739	SNP	1	C	2	C/T	55.9/44.1	59	C	55.932	33	T	44.068	26
s_1_1_contig146020 mapping	1663	1663	SNP	1	T	2	T/A	57.6/42.4	59	T	57.627	34	A	42.373	25
s_1_1_contig146235 mapping	1456	1086	SNP	1	G	2	G/A	54.2/45.8	59	G	54.237	32	A	45.763	27
s_1_1_contig146275 mapping	375	375	SNP	1	A	2	A/G	62.7/37.3	59	A	62.712	37	G	37.288	22
s_1_1_contig146323 mapping	3572	3081	SNP	1	T	2	T/C	62.7/37.3	59	T	62.712	37	C	37.288	22
s_1_1_contig146325 mapping	2737	2423	SNP	1	T	2	T/C	62.7/37.3	59	T	62.712	37	C	37.288	22
s_1_1_contig146417 mapping	924	926	SNP	1	G	2	G/C	55.9/44.1	59	G	55.932	33	C	44.068	26
s_1_1_contig146718 mapping	3361	3364	SNP	1	T	2	T/C	64.4/35.6	59	T	64.407	38	C	35.593	21
s_1_1_contig146837 mapping	7529	7529	SNP	1	T	2	T/C	55.9/44.1	59	T	55.932	33	C	44.068	26
s_1_1_contig147030 mapping	2237	2237	SNP	1	G	2	G/A	61.0/39.0	59	G	61.017	36	A	38.983	23
s_1_1_contig147063 mapping	1229	849	SNP	1	G	2	G/A	59.3/40.7	59	G	59.322	35	A	40.678	24
s_1_1_contig147258 mapping	578	578	SNP	1	G	2	G/A	64.4/35.6	59	G	64.407	38	A	35.593	21
s_1_1_contig147518 mapping	1650	784	SNP	1	G	2	G/A	52.5/47.5	59	G	52.542	31	A	47.458	28
s_1_1_contig148383 mapping	2995	2995	SNP	1	T	2	T/C	64.4/35.6	59	T	64.407	38	C	35.593	21
s_1_1_contig148638 mapping	1284	1145	SNP	1	A	2	T/A	57.6/37.3	59	T	57.627	34	A	37.288	22
s_1_1_contig148991 mapping	1096	1096	SNP	1	T	2	T/G	59.3/40.7	59	T	59.322	35	G	40.678	24
s_1_1_contig149033 mapping	1620	1436	SNP	1	A	2	A/G	59.3/40.7	59	A	59.322	35	G	40.678	24
s_1_1_contig149272 mapping	5201	5201	SNP	1	C	2	C/T	57.6/42.4	59	C	57.627	34	T	42.373	25
s_1_1_contig149465 mapping	1301	1296	SNP	1	C	2	T/C	64.4/35.6	59	T	64.407	38	C	35.593	21
s_1_1_contig149465 mapping	1532	1527	SNP	1	G	2	G/A	55.9/44.1	59	G	55.932	33	A	44.068	26
s_1_1_contig149515 mapping	54	54	SNP	1	T	2	T/C	59.3/39.0	59	T	59.322	35	C	38.983	23
s_1_1_contig149785 mapping	1419	977	SNP	1	G	2	G/T	61.0/39.0	59	G	61.017	36	T	38.983	23
s_1_1_contig150758 mapping	726	395	SNP	1	C	2	C/T	61.0/39.0	59	C	61.017	36	T	38.983	23
s_1_1_contig151011 mapping	1034	1034	SNP	1	G	2	G/A	64.4/35.6	59	G	64.407	38	A	35.593	21
s_1_1_contig151221 mapping	1267	946	SNP	1	C	2	C/T	59.3/40.7	59	C	59.322	35	T	40.678	24
s_1_1_contig151855 mapping	1780	1729	SNP	1	T	2	T/C	54.2/45.8	59	T	54.237	32	C	45.763	27
s_1_1_contig151860 mapping	113	113	SNP	1	G	2	G/C	64.4/35.6	59	G	64.407	38	C	35.593	21
s_1_1_contig152170 mapping	800	800	SNP	1	G	2	G/A	52.5/47.5	59	G	52.542	31	A	47.458	28
s_1_1_contig152383 mapping	1514	1186	SNP	1	T	2	T/C	57.6/42.4	59	T	57.627	34	C	42.373	25
s_1_1_contig153439 mapping	23	23	SNP	1	T	2	T/G	62.7/37.3	59	T	62.712	37	G	37.288	22
s_1_1_contig154194 mapping	102	102	SNP	1	G	2	G/A	52.5/47.5	59	G	52.542	31	A	47.458	28
s_1_1_contig154221 mapping	1123	1034	SNP	1	G	2	G/C	55.9/44.1	59	G	55.932	33	C	44.068	26
s_1_1_contig154221 mapping	1132	1043	SNP	1	T	2	T/C	50.8/49.2	59	T	50.847	30	C	49.153	29
s_1_1_contig154286 mapping	2510	2109	SNP	1	A	2	A/G	59.3/40.7	59	A	59.322	35	G	40.678	24
s_1_1_contig154350 mapping	523	523	SNP	1	A	2	A/G	61.0/39.0	59	A	61.017	36	G	38.983	23
s_1_1_contig154350 mapping	2363	1714	SNP	1	G	2	G/A	54.2/45.8	59	G	54.237	32	A	45.763	27
s_1_1_contig154422 mapping	23	23	SNP	1	A	2	A/G	55.9/44.1	59	A	55.932	33	G	44.068	26
s_1_1_contig154422 mapping	59	59	SNP	1	A	2	T/A	45.8/42.4	59	T	45.763	27	A	42.373	25
s_1_1_contig154496 mapping	349	276	SNP	1	G	2	G/A	59.3/40.7	59	G	59.322	35	A	40.678	24
s_1_1_contig154534 mapping	249	249	SNP	1	A	2	A/G	50.8/49.2	59	A	50.847	30	G	49.153	29
s_1_1_contig155196 mapping	994	781	SNP	1	C	2	T/C	57.6/42.4	59	T	57.627	34	C	42.373	25
s_1_1_contig155200 mapping	1393	1394	SNP	1	G	2	G/A	52.5/47.5	59	G	52.542	31	A	47.458	28
s_1_1_contig155242 mapping	115	115	SNP	1	C	2	C/G	61.0/35.6	59	C	61.017	36	G	35.593	21
s_1_1_contig155478 mapping	1439	1439	SNP	1	T	2	T/C	61.0/39.0	59	T	61.017	36	C	38.983	23
s_1_1_contig157602 mapping	5775	5568	SNP	1	T	2	T/C	55.9/44.1	59	T	55.932	33	C	44.068	26
s_1_1_contig157754 mapping	575	575	SNP	1	G	2	G/A	59.3/40.7	59	G	59.322	35	A	40.678	24
s_1_1_contig157853 mapping	16799	16800	SNP	1	T	2	T/C	54.2/45.8	59	T	54.237	32	C	45.763	27
s_1_1_contig157853 mapping	19153	19155	SNP	1	C	2	C/G	55.9/44.1	59	C	55.932	33	G	44.068	26
s_1_1_contig158038 mapping	4328	4284	SNP	1	G	2	G/A	52.5/47.5	59	G	52.542	31	A	47.458	28
s_1_1_contig158242 mapping	4846	4844	SNP	1	T	2	T/C	54.2/45.8	59	T	54.237	32	C	45.763	27
s_1_1_contig158264 mapping	2381	2381	SNP	1	A	2	A/G	59.3/40.7	59	A	59.322	35	G	40.678	24
s_1_1_contig158521 mapping	2084	1653	SNP	1	A	2	A/T	50.8/49.2	59	A	50.847	30	T	49.153	29
s_1_1_contig158552 mapping	4339	4339	SNP	1	C	2	C/T	52.5/47.5	59	C	52.542	31	T	47.458	28
s_1_1_contig159122 mapping	11523	11319	SNP	1	T	2	T/A	55.9/44.1	59	T	55.932	33	A	44.068	26
s_1_1_contig159158 mapping	2445	2344	SNP	1	C	2	C/T	61.0/39.0	59	C	61.017	36	T	38.983	23
s_1_1_contig159230 mapping	2356	2358	SNP	1	T	2	T/C	54.2/45.8	59	T	54.237	32	C	45.763	27
s_1_1_contig159378 mapping	3758	3401	SNP	1	C	2	C/T	55.9/44.1	59	C	55.932	33	T	44.068	26
s_1_1_contig159917 mapping	179	179	SNP	1	A	2	A/G	50.8/49.2	59	A	50.847	30	G	49.153	29
s_1_1_contig160042 mapping	6950	6224	SNP	1	T	2	T/C	64.4/35.6	59	T	64.407	38	C	35.593	21
s_1_1_contig160053 mapping	408	334	SNP	1	C	2	C/A	59.3/40.7	59	C	59.322	35	A	40.678	24
s_1_1_contig160089 mapping	2098	2098	SNP	1	A	2	A/G	54.2/45.8	59	A	54.237	32	G	45.763	27
s_1_1_contig160157 mapping	9360	9360	SNP	1	C	2	C/A	61.0/39.0	59	C	61.017	36	A	38.983	23
s_1_1_contig160354 mapping	5766	5728	SNP	1	A	2	A/C	54.2/45.8	59	A	54.237	32	C	45.763	27
s_1_1_contig160488 mapping	3437	3437	SNP	1	G	2	G/A	59.3/40.7	59	G	59.322	35	A	40.678	24
s_1_1_contig160502 mapping	702	702	SNP	1	A	2	A/G	62.7/37.3	59	A	62.712	37	G	37.288	22
s_1_1_contig161457 mapping	2220	2195	SNP	1	G	2	G/A	50.8/49.2	59	G	50.847	30	A	49.153	29
s_1_1_contig161558 mapping	449	449	SNP	1	A	2	A/G	54.2/45.8	59	A	54.237	32	G	45.763	27
s_1_1_contig162045 mapping	3973	3973	SNP	1	T	2	T/C	55.9/44.1	59	T	55.932	33	C	44.068	26
s_1_1_contig162276 mapping	1273	1273	SNP	1	G	2	G/A	61.0/39.0	59	G	61.017	36	A	38.983	23
s_1_1_contig162748 mapping	4450	4450	SNP	1	T	2	T/C	54.2/45.8	59	T	54.237	32	C	45.763	27
s_1_1_contig163183 mapping	4691	4583	SNP	1	C	2	C/T	64.4/35.6	59	C	64.407	38	T	35.593	21
s_1_1_contig163468 mapping	101	101	SNP	1	C	2	C/G	54.2/45.8	59	C	54.237	32	G	45.763	27
s_1_1_contig163468 mapping	8376	8376	SNP	1	T	2	T/C	59.3/40.7	59	T	59.322	35	C	40.678	24
s_1_1_contig163841 mapping	492	492	SNP	1	T	2	T/C	54.2/45.8	59	T	54.237	32	C	45.763	27
s_1_1_contig165235 mapping	1456	1330	SNP	1	A	2	A/T	62.7/37.3	59	A	62.712	37	T	37.288	22
s_1_1_contig166280 mapping	4160	4160	SNP	1	T	2	T/C	50.8/47.5	59	T	50.847	30	C	47.458	28
s_1_1_contig166949 mapping	1098	1098	SNP	1	T	2	T/C	57.6/42.4	59	T	57.627	34	C	42.373	25
s_1_1_contig169267 mapping	2562	2370	SNP	1	G	2	G/C	55.9/40.7	59	G	55.932	33	C	40.678	24
s_1_1_contig170105 mapping	479	479	SNP	1	C	2	C/T	62.7/35.6	59	C	62.712	37	T	35.593	21
s_1_1_contig170105 mapping	483	483	SNP	1	A	2	A/C	59.3/40.7	59	A	59.322	35	C	40.678	24
s_1_1_contig170661 mapping	906	906	SNP	1	G	2	G/C	59.3/40.7	59	G	59.322	35	C	40.678	24
s_1_1_contig170999 mapping	1124	1124	SNP	1	T	2	T/C	61.0/39.0	59	T	61.017	36	C	38.983	23
s_1_1_contig171009 mapping	119	119	SNP	1	T	2	T/G	54.2/45.8	59	T	54.237	32	G	45.763	27
s_1_1_contig171044 mapping	1308	959	SNP	1	T	2	T/C	64.4/35.6	59	T	64.407	38	C	35.593	21
s_1_1_contig174034 mapping	3459	3327	SNP	1	G	2	G/A	57.6/42.4	59	G	57.627	34	A	42.373	25
s_1_1_contig174620 mapping	814	814	SNP	1	A	2	A/G	57.6/42.4	59	A	57.627	34	G	42.373	25
s_1_1_contig175555 mapping	1339	1339	SNP	1	A	2	A/G	55.9/42.4	59	A	55.932	33	G	42.373	25
s_1_1_contig175757 mapping	3087	3087	SNP	1	T	2	T/C	62.7/37.3	59	T	62.712	37	C	37.288	22
s_1_1_contig176028 mapping	860	800	SNP	1	A	2	A/G	54.2/45.8	59	A	54.237	32	G	45.763	27
s_1_1_contig177736 mapping	2370	2316	SNP	1	C	2	C/T	64.4/35.6	59	C	64.407	38	T	35.593	21
s_1_1_contig179583 mapping	5406	5406	SNP	1	A	2	A/G	59.3/40.7	59	A	59.322	35	G	40.678	24
s_1_1_contig179711 mapping	4544	4544	SNP	1	T	2	T/G	62.7/35.6	59	T	62.712	37	G	35.593	21
s_1_1_contig179792 mapping	1403	1403	SNP	1	T	2	T/C	57.6/42.4	59	T	57.627	34	C	42.373	25
s_1_1_contig180196 mapping	3095	3010	SNP	1	A	2	A/T	57.6/42.4	59	A	57.627	34	T	42.373	25
s_1_1_contig180382 mapping	1379	1379	SNP	1	G	2	G/C	59.3/40.7	59	G	59.322	35	C	40.678	24
s_1_1_contig180564 mapping	1174	1174	SNP	1	A	2	A/G	64.4/35.6	59	A	64.407	38	G	35.593	21
s_1_1_contig181991 mapping	1065	825	SNP	1	T	2	T/C	54.2/42.4	59	T	54.237	32	C	42.373	25
s_1_1_contig182812 mapping	2540	2540	SNP	1	C	2	C/T	59.3/40.7	59	C	59.322	35	T	40.678	24
s_1_1_contig184536 mapping	606	514	SNP	1	T	2	T/A	59.3/40.7	59	T	59.322	35	A	40.678	24
s_1_1_contig184652 mapping	254	254	SNP	1	A	2	A/G	52.5/47.5	59	A	52.542	31	G	47.458	28
s_1_1_contig184993 mapping	277	279	SNP	1	T	2	T/C	55.9/44.1	59	T	55.932	33	C	44.068	26
s_1_1_contig185167 mapping	3047	3037	SNP	1	C	2	C/T	64.4/35.6	59	C	64.407	38	T	35.593	21
s_1_1_contig185234 mapping	478	477	SNP	1	G	2	G/A	52.5/47.5	59	G	52.542	31	A	47.458	28
s_1_1_contig186844 mapping	2206	2207	SNP	1	G	2	G/T	62.7/37.3	59	G	62.712	37	T	37.288	22
s_1_1_contig188364 mapping	6391	5928	SNP	1	T	2	T/C	57.6/42.4	59	T	57.627	34	C	42.373	25
s_1_1_contig189003 mapping	359	359	SNP	1	T	2	G/T	49.2/47.5	59	G	49.153	29	T	47.458	28
s_1_1_contig189006 mapping	178	178	SNP	1	A	2	A/T	54.2/45.8	59	A	54.237	32	T	45.763	27
s_1_1_contig189135 mapping	203	203	SNP	1	G	2	G/A	62.7/37.3	59	G	62.712	37	A	37.288	22
s_1_1_contig189135 mapping	367	367	SNP	1	T	2	T/C	57.6/42.4	59	T	57.627	34	C	42.373	25
s_1_1_contig189169 mapping	228	228	SNP	1	A	2	A/G	54.2/45.8	59	A	54.237	32	G	45.763	27
s_1_1_contig189250 mapping	1320	1199	SNP	1	A	2	G/A	61.0/39.0	59	G	61.017	36	A	38.983	23
s_1_1_contig189371 mapping	379	379	SNP	1	C	2	C/G	62.7/37.3	59	C	62.712	37	G	37.288	22
s_1_1_contig189371 mapping	410	410	SNP	1	A	2	A/G	59.3/40.7	59	A	59.322	35	G	40.678	24
s_1_1_contig189411 mapping	1180	171	SNP	1	G	2	G/C	62.7/37.3	59	G	62.712	37	C	37.288	22
s_1_1_contig189559 mapping	121	121	SNP	1	C	2	C/A	52.5/47.5	59	C	52.542	31	A	47.458	28
s_1_1_contig189609 mapping	359	359	SNP	1	T	2	T/A	64.4/35.6	59	T	64.407	38	A	35.593	21
s_1_1_contig189636 mapping	725	725	SNP	1	T	2	C/T	50.8/49.2	59	C	50.847	30	T	49.153	29
s_1_1_contig189729 mapping	277	277	SNP	1	G	2	G/A	57.6/42.4	59	G	57.627	34	A	42.373	25
s_1_1_contig189916 mapping	631	631	SNP	1	C	2	C/T	61.0/39.0	59	C	61.017	36	T	38.983	23
s_1_1_contig189916 mapping	827	827	SNP	1	T	2	A/T	64.4/35.6	59	A	64.407	38	T	35.593	21
s_1_1_contig189998 mapping	635	635	SNP	1	A	2	A/T	52.5/47.5	59	A	52.542	31	T	47.458	28
s_1_1_contig190205 mapping	162	162	SNP	1	A	2	A/G	50.8/49.2	59	A	50.847	30	G	49.153	29
s_1_1_contig190208 mapping	462	120	SNP	1	T	2	T/C	57.6/42.4	59	T	57.627	34	C	42.373	25
s_1_1_contig190251 mapping	1048	1048	SNP	1	T	2	T/C	55.9/44.1	59	T	55.932	33	C	44.068	26
s_1_1_contig190294 mapping	643	620	SNP	1	A	2	A/G	52.5/47.5	59	A	52.542	31	G	47.458	28
s_1_1_contig190841 mapping	1330	1330	SNP	1	C	2	C/A	59.3/40.7	59	C	59.322	35	A	40.678	24
s_1_1_contig192054 mapping	4973	4965	SNP	1	G	2	T/G	55.9/44.1	59	T	55.932	33	G	44.068	26
s_1_1_contig192054 mapping	8516	8336	SNP	1	T	2	T/C	55.9/44.1	59	T	55.932	33	C	44.068	26
s_1_1_contig193572 mapping	452	400	SNP	1	G	2	T/G	52.5/47.5	59	T	52.542	31	G	47.458	28
s_1_1_contig194858 mapping	924	924	SNP	1	G	2	G/A	61.0/39.0	59	G	61.017	36	A	38.983	23
s_1_1_contig194878 mapping	1115	1115	SNP	1	G	2	G/A	59.3/40.7	59	G	59.322	35	A	40.678	24
s_1_1_contig194930 mapping	2842	2842	SNP	1	C	2	C/T	61.0/39.0	59	C	61.017	36	T	38.983	23
s_1_1_contig195891 mapping	871	871	SNP	1	T	2	T/G	62.7/37.3	59	T	62.712	37	G	37.288	22
s_1_1_contig195918 mapping	259	259	SNP	1	A	2	A/G	61.0/39.0	59	A	61.017	36	G	38.983	23
s_1_1_contig197529 mapping	571	571	SNP	1	A	2	A/G	64.4/35.6	59	A	64.407	38	G	35.593	21
s_1_1_contig197751 mapping	901	902	SNP	1	G	2	G/T	52.5/47.5	59	G	52.542	31	T	47.458	28
s_1_1_contig197937 mapping	319	319	SNP	1	T	2	T/C	55.9/44.1	59	T	55.932	33	C	44.068	26
s_1_1_contig198275 mapping	305	209	SNP	1	C	2	C/T	61.0/39.0	59	C	61.017	36	T	38.983	23
s_1_1_contig200570 mapping	474	474	SNP	1	T	2	T/C	61.0/39.0	59	T	61.017	36	C	38.983	23
s_1_1_contig200699 mapping	2155	2106	SNP	1	A	2	A/G	57.6/42.4	59	A	57.627	34	G	42.373	25
s_1_1_contig201090 mapping	8270	8272	SNP	1	C	2	C/G	54.2/45.8	59	C	54.237	32	G	45.763	27
s_1_1_contig201740 mapping	524	524	SNP	1	G	2	G/C	57.6/42.4	59	G	57.627	34	C	42.373	25
s_1_1_contig202115 mapping	437	437	SNP	1	A	2	A/G	61.0/39.0	59	A	61.017	36	G	38.983	23
s_1_1_contig202400 mapping	1992	1992	SNP	1	C	2	C/T	59.3/39.0	59	C	59.322	35	T	38.983	23
s_1_1_contig203152 mapping	650	539	SNP	1	A	2	A/G	59.3/35.6	59	A	59.322	35	G	35.593	21
s_1_1_contig204329 mapping	1111	1111	SNP	1	G	2	G/A	57.6/42.4	59	G	57.627	34	A	42.373	25
s_1_1_contig204650 mapping	1594	1492	SNP	1	G	2	G/A	50.8/49.2	59	G	50.847	30	A	49.153	29
s_1_1_contig204898 mapping	1686	1686	SNP	1	C	2	C/T	59.3/40.7	59	C	59.322	35	T	40.678	24
s_1_1_contig205066 mapping	1032	1032	SNP	1	C	2	C/T	55.9/44.1	59	C	55.932	33	T	44.068	26
s_1_1_contig205392 mapping	1100	995	SNP	1	C	2	C/T	50.8/49.2	59	C	50.847	30	T	49.153	29
s_1_1_contig205807 mapping	945	945	SNP	1	A	2	A/G	57.6/42.4	59	A	57.627	34	G	42.373	25
s_1_1_contig206544 mapping	828	508	SNP	1	G	2	G/A	54.2/45.8	59	G	54.237	32	A	45.763	27
s_1_1_contig206550 mapping	308	308	SNP	1	T	2	C/T	54.2/45.8	59	C	54.237	32	T	45.763	27
s_1_1_contig206585 mapping	913	837	SNP	1	T	2	T/A	50.8/49.2	59	T	50.847	30	A	49.153	29
s_1_1_contig206605 mapping	308	308	SNP	1	G	2	G/A	61.0/39.0	59	G	61.017	36	A	38.983	23
s_1_1_contig206789 mapping	404	404	SNP	1	G	2	A/G	57.6/42.4	59	A	57.627	34	G	42.373	25
s_1_1_contig207083 mapping	206	206	SNP	1	A	2	A/G	52.5/44.1	59	A	52.542	31	G	44.068	26
s_1_1_contig207127 mapping	290	194	SNP	1	C	2	C/A	52.5/47.5	59	C	52.542	31	A	47.458	28
s_1_1_contig207495 mapping	136	137	SNP	1	G	2	G/A	62.7/37.3	59	G	62.712	37	A	37.288	22
s_1_1_contig207600 mapping	100	100	SNP	1	A	2	A/G	52.5/47.5	59	A	52.542	31	G	47.458	28
s_1_1_contig207680 mapping	214	167	SNP	1	A	2	A/G	54.2/45.8	59	A	54.237	32	G	45.763	27
s_1_1_contig207718 mapping	308	246	SNP	1	G	2	G/A	59.3/40.7	59	G	59.322	35	A	40.678	24
s_1_1_contig208013 mapping	158	158	SNP	1	A	2	G/A	52.5/47.5	59	G	52.542	31	A	47.458	28
s_1_1_contig208381 mapping	1515	1469	SNP	1	G	2	G/A	54.2/45.8	59	G	54.237	32	A	45.763	27
s_1_1_contig208381 mapping	8094	7989	SNP	1	A	2	A/G	50.8/49.2	59	A	50.847	30	G	49.153	29
s_1_1_contig208842 mapping	60	60	SNP	1	A	2	A/G	62.7/37.3	59	A	62.712	37	G	37.288	22
s_1_1_contig209917 mapping	837	837	SNP	1	A	2	A/G	54.2/45.8	59	A	54.237	32	G	45.763	27
s_1_1_contig210333 mapping	2275	2228	SNP	1	T	2	T/C	52.5/47.5	59	T	52.542	31	C	47.458	28
s_1_1_contig210333 mapping	2363	2316	SNP	1	A	2	A/G	61.0/39.0	59	A	61.017	36	G	38.983	23
s_1_1_contig211022 mapping	207	207	SNP	1	T	2	T/C	59.3/40.7	59	T	59.322	35	C	40.678	24
s_1_1_contig211057 mapping	495	495	SNP	1	C	2	A/C	59.3/40.7	59	A	59.322	35	C	40.678	24
s_1_1_contig211221 mapping	1827	1301	SNP	1	C	2	C/G	61.0/39.0	59	C	61.017	36	G	38.983	23
s_1_1_contig211296 mapping	873	417	SNP	1	T	2	G/T	57.6/42.4	59	G	57.627	34	T	42.373	25
s_1_1_contig211355 mapping	20	20	SNP	1	T	2	T/C	59.3/40.7	59	T	59.322	35	C	40.678	24
s_1_1_contig211388 mapping	209	209	SNP	1	A	2	T/A	54.2/40.7	59	T	54.237	32	A	40.678	24
s_1_1_contig211564 mapping	45	45	SNP	1	C	2	C/T	52.5/47.5	59	C	52.542	31	T	47.458	28
s_1_1_contig211624 mapping	370	370	SNP	1	A	2	A/G	61.0/39.0	59	A	61.017	36	G	38.983	23
s_1_1_contig211859 mapping	1452	1228	SNP	1	G	2	C/G	57.6/40.7	59	C	57.627	34	G	40.678	24
s_1_1_contig211911 mapping	294	297	SNP	1	G	2	G/T	62.7/37.3	59	G	62.712	37	T	37.288	22
s_1_1_contig212097 mapping	361	85	SNP	1	A	2	G/A	62.7/37.3	59	G	62.712	37	A	37.288	22
s_1_1_contig212205 mapping	502	502	SNP	1	G	2	G/A	61.0/39.0	59	G	61.017	36	A	38.983	23
s_1_1_contig214684 mapping	268	94	SNP	1	T	2	T/G	55.9/44.1	59	T	55.932	33	G	44.068	26
s_1_1_contig215066 mapping	842	842	SNP	1	T	2	T/C	55.9/44.1	59	T	55.932	33	C	44.068	26
s_1_1_contig215110 mapping	6876	4482	SNP	1	C	2	G/C	50.8/49.2	59	G	50.847	30	C	49.153	29
s_1_1_contig215169 mapping	1300	1301	SNP	1	C	2	C/G	55.9/44.1	59	C	55.932	33	G	44.068	26
s_1_1_contig215172 mapping	8985	8765	SNP	1	A	2	A/G	61.0/39.0	59	A	61.017	36	G	38.983	23
s_1_1_contig215255 mapping	3966	3915	SNP	1	T	2	T/G	54.2/45.8	59	T	54.237	32	G	45.763	27
s_1_1_contig215413 mapping	3318	3318	SNP	1	A	2	A/G	64.4/35.6	59	A	64.407	38	G	35.593	21
s_1_1_contig215470 mapping	7479	7454	SNP	1	T	2	T/C	57.6/42.4	59	T	57.627	34	C	42.373	25
s_1_1_contig215538 mapping	5279	4057	SNP	1	A	2	A/G	64.4/35.6	59	A	64.407	38	G	35.593	21
s_1_1_contig215848 mapping	636	636	SNP	1	C	2	C/G	57.6/42.4	59	C	57.627	34	G	42.373	25
s_1_1_contig216028 mapping	3739	3739	SNP	1	A	2	A/G	54.2/45.8	59	A	54.237	32	G	45.763	27
s_1_1_contig216264 mapping	1659	1659	SNP	1	A	2	A/G	61.0/39.0	59	A	61.017	36	G	38.983	23
s_1_1_contig216381 mapping	4906	4906	SNP	1	G	2	G/A	52.5/47.5	59	G	52.542	31	A	47.458	28
s_1_1_contig216798 mapping	939	829	SNP	1	C	2	C/T	62.7/37.3	59	C	62.712	37	T	37.288	22
s_1_1_contig217045 mapping	3047	2843	SNP	1	G	2	G/A	52.5/47.5	59	G	52.542	31	A	47.458	28
s_1_1_contig217078 mapping	2755	2641	SNP	1	G	2	G/A	62.7/37.3	59	G	62.712	37	A	37.288	22
s_1_1_contig217371 mapping	12475	12476	SNP	1	A	2	A/G	52.5/47.5	59	A	52.542	31	G	47.458	28
s_1_1_contig217384 mapping	4263	4033	SNP	1	G	2	G/C	61.0/39.0	59	G	61.017	36	C	38.983	23
s_1_1_contig217626 mapping	2879	2881	SNP	1	G	2	G/A	61.0/39.0	59	G	61.017	36	A	38.983	23
s_1_1_contig217666 mapping	7465	7466	SNP	1	G	2	G/A	50.8/49.2	59	G	50.847	30	A	49.153	29
s_1_1_contig218573 mapping	782	782	SNP	1	G	2	G/A	64.4/35.6	59	G	64.407	38	A	35.593	21
s_1_1_contig218888 mapping	5460	5460	SNP	1	C	2	C/T	55.9/44.1	59	C	55.932	33	T	44.068	26
s_1_1_contig219282 mapping	533	533	SNP	1	T	2	T/C	50.8/49.2	59	T	50.847	30	C	49.153	29
s_1_1_contig219680 mapping	1742	1742	SNP	1	T	2	T/C	62.7/37.3	59	T	62.712	37	C	37.288	22
s_1_1_contig220010 mapping	2349	2349	SNP	1	C	2	C/T	61.0/39.0	59	C	61.017	36	T	38.983	23
s_1_1_contig220490 mapping	1348	1274	SNP	1	G	2	G/C	52.5/47.5	59	G	52.542	31	C	47.458	28
s_1_1_contig220524 mapping	8097	7782	SNP	1	A	2	G/A	50.8/49.2	59	G	50.847	30	A	49.153	29
s_1_1_contig221050 mapping	3027	3027	SNP	1	G	2	G/A	55.9/44.1	59	G	55.932	33	A	44.068	26
s_1_1_contig221181 mapping	1423	1124	SNP	1	C	2	C/T	55.9/40.7	59	C	55.932	33	T	40.678	24
s_1_1_contig221666 mapping	3117	2990	SNP	1	T	2	T/C	50.8/49.2	59	T	50.847	30	C	49.153	29
s_1_1_contig221984 mapping	3674	3633	SNP	1	C	2	C/T	57.6/42.4	59	C	57.627	34	T	42.373	25
s_1_1_contig222804 mapping	373	284	SNP	1	A	2	A/G	62.7/37.3	59	A	62.712	37	G	37.288	22
s_1_1_contig223317 mapping	2032	1977	SNP	1	T	2	T/C	54.2/45.8	59	T	54.237	32	C	45.763	27
s_1_1_contig224529 mapping	2521	2521	SNP	1	T	2	T/A	57.6/39.0	59	T	57.627	34	A	38.983	23
s_1_1_contig224566 mapping	1557	1557	SNP	1	G	2	G/A	61.0/39.0	59	G	61.017	36	A	38.983	23
s_1_1_contig227016 mapping	871	871	SNP	1	G	2	G/A	54.2/45.8	59	G	54.237	32	A	45.763	27
s_1_1_contig227615 mapping	282	164	SNP	1	T	2	T/C	57.6/42.4	59	T	57.627	34	C	42.373	25
s_1_1_contig228076 mapping	2359	2257	SNP	1	T	2	T/C	62.7/37.3	59	T	62.712	37	C	37.288	22
s_1_1_contig228924 mapping	2126	2126	SNP	1	T	2	T/G	61.0/39.0	59	T	61.017	36	G	38.983	23
s_1_1_contig229291 mapping	862	862	SNP	1	A	2	A/G	64.4/35.6	59	A	64.407	38	G	35.593	21
s_1_1_contig230344 mapping	1523	1523	SNP	1	A	2	G/A	47.5/44.1	59	G	47.458	28	A	44.068	26
s_1_1_contig230389 mapping	27	27	SNP	1	C	2	A/C	54.2/45.8	59	A	54.237	32	C	45.763	27
s_1_1_contig230494 mapping	1738	1738	SNP	1	C	2	C/T	55.9/44.1	59	C	55.932	33	T	44.068	26
s_1_1_contig234154 mapping	2201	2201	SNP	1	T	2	T/C	54.2/45.8	59	T	54.237	32	C	45.763	27
s_1_1_contig234575 mapping	138	138	SNP	1	T	2	T/C	49.2/47.5	59	T	49.153	29	C	47.458	28
s_1_1_contig235547 mapping	306	306	SNP	1	A	2	A/G	54.2/45.8	59	A	54.237	32	G	45.763	27
s_1_1_contig238738 mapping	284	239	SNP	1	A	2	A/G	50.8/49.2	59	A	50.847	30	G	49.153	29
s_1_1_contig239324 mapping	213	213	SNP	1	C	2	C/G	62.7/37.3	59	C	62.712	37	G	37.288	22
s_1_1_contig239436 mapping	204	204	SNP	1	G	2	G/C	55.9/44.1	59	G	55.932	33	C	44.068	26
s_1_1_contig239791 mapping	1043	877	SNP	1	A	2	A/G	57.6/42.4	59	A	57.627	34	G	42.373	25
s_1_1_contig241181 mapping	267	267	SNP	1	G	2	G/T	59.3/40.7	59	G	59.322	35	T	40.678	24
s_1_1_contig241374 mapping	39	39	SNP	1	T	2	T/C	64.4/35.6	59	T	64.407	38	C	35.593	21
s_1_1_contig241421 mapping	2312	2229	SNP	1	C	2	C/T	59.3/40.7	59	C	59.322	35	T	40.678	24
s_1_1_contig241426 mapping	1035	1035	SNP	1	G	2	G/A	64.4/35.6	59	G	64.407	38	A	35.593	21
s_1_1_contig241603 mapping	322	322	SNP	1	T	2	T/C	59.3/40.7	59	T	59.322	35	C	40.678	24
s_1_1_contig241956 mapping	128	107	SNP	1	A	2	C/A	62.7/37.3	59	C	62.712	37	A	37.288	22
s_1_1_contig242062 mapping	2454	2454	SNP	1	T	2	T/A	59.3/40.7	59	T	59.322	35	A	40.678	24
s_1_1_contig242463 mapping	722	588	SNP	1	C	2	C/T	54.2/45.8	59	C	54.237	32	T	45.763	27
s_1_1_contig242857 mapping	1117	1117	SNP	1	C	2	C/T	64.4/35.6	59	C	64.407	38	T	35.593	21
s_1_1_contig242889 mapping	849	771	SNP	1	T	2	T/C	59.3/40.7	59	T	59.322	35	C	40.678	24
s_1_1_contig242973 mapping	533	533	SNP	1	T	2	T/G	52.5/47.5	59	T	52.542	31	G	47.458	28
s_1_1_contig243120 mapping	53	53	SNP	1	T	2	C/T	57.6/42.4	59	C	57.627	34	T	42.373	25
s_1_1_contig243582 mapping	381	381	SNP	1	A	2	A/G	62.7/37.3	59	A	62.712	37	G	37.288	22
s_1_1_contig243670 mapping	615	615	SNP	1	G	2	A/G	57.6/39.0	59	A	57.627	34	G	38.983	23
s_1_1_contig245587 mapping	813	813	SNP	1	C	2	T/C	50.8/49.2	59	T	50.847	30	C	49.153	29
s_1_1_contig247938 mapping	248	207	SNP	1	C	2	C/T	54.2/45.8	59	C	54.237	32	T	45.763	27
s_1_1_contig248355 mapping	550	550	SNP	1	C	2	C/G	55.9/37.3	59	C	55.932	33	G	37.288	22
s_1_1_contig248395 mapping	1137	1137	SNP	1	C	2	C/A	61.0/39.0	59	C	61.017	36	A	38.983	23
s_1_1_contig248862 mapping	196	23	SNP	1	T	2	T/C	57.6/42.4	59	T	57.627	34	C	42.373	25
s_1_1_contig249445 mapping	182	182	SNP	1	T	2	T/C	55.9/44.1	59	T	55.932	33	C	44.068	26
s_1_1_contig249541 mapping	851	729	SNP	1	A	2	C/A	52.5/47.5	59	C	52.542	31	A	47.458	28
s_1_1_contig251504 mapping	988	988	SNP	1	T	2	T/C	55.9/44.1	59	T	55.932	33	C	44.068	26
s_1_1_contig252964 mapping	384	331	SNP	1	C	2	C/A	64.4/35.6	59	C	64.407	38	A	35.593	21
s_1_1_contig253009 mapping	338	330	SNP	1	A	2	G/A	61.0/39.0	59	G	61.017	36	A	38.983	23
s_1_1_contig253283 mapping	533	326	SNP	1	C	2	C/T	62.7/37.3	59	C	62.712	37	T	37.288	22
s_1_1_contig253372 mapping	471	471	SNP	1	T	2	G/T	50.8/49.2	59	G	50.847	30	T	49.153	29
s_1_1_contig253392 mapping	282	282	SNP	1	G	2	G/A	57.6/42.4	59	G	57.627	34	A	42.373	25
s_1_1_contig253409 mapping	822	763	SNP	1	T	2	C/T	52.5/47.5	59	C	52.542	31	T	47.458	28
s_1_1_contig253409 mapping	1261	1202	SNP	1	G	2	G/C	61.0/39.0	59	G	61.017	36	C	38.983	23
s_1_1_contig253477 mapping	319	318	SNP	1	C	2	C/G	59.3/40.7	59	C	59.322	35	G	40.678	24
s_1_1_contig254116 mapping	228	117	SNP	1	A	2	A/T	54.2/45.8	59	A	54.237	32	T	45.763	27
s_1_1_contig254153 mapping	236	236	SNP	1	T	2	T/C	64.4/35.6	59	T	64.407	38	C	35.593	21
s_1_1_contig254500 mapping	407	407	SNP	1	T	2	T/C	57.6/42.4	59	T	57.627	34	C	42.373	25
s_1_1_contig254683 mapping	363	363	SNP	1	A	2	G/A	52.5/47.5	59	G	52.542	31	A	47.458	28
s_1_1_contig254685 mapping	790	574	SNP	1	A	2	A/G	61.0/39.0	59	A	61.017	36	G	38.983	23
s_1_1_contig254741 mapping	69	68	SNP	1	T	2	T/A	61.0/35.6	59	T	61.017	36	A	35.593	21
s_1_1_contig255133 mapping	218	218	SNP	1	A	2	T/A	62.7/37.3	59	T	62.712	37	A	37.288	22
s_1_1_contig255263 mapping	327	327	SNP	1	G	2	G/A	61.0/39.0	59	G	61.017	36	A	38.983	23
s_1_1_contig255389 mapping	570	570	SNP	1	T	2	T/C	62.7/37.3	59	T	62.712	37	C	37.288	22
s_1_1_contig255412 mapping	507	312	SNP	1	G	2	G/A	59.3/40.7	59	G	59.322	35	A	40.678	24
s_1_1_contig255806 mapping	409	409	SNP	1	G	2	G/A	49.2/47.5	59	G	49.153	29	A	47.458	28
s_1_1_contig255820 mapping	566	566	SNP	1	A	2	G/A	50.8/49.2	59	G	50.847	30	A	49.153	29
s_1_1_contig255820 mapping	567	567	SNP	1	T	2	G/T	61.0/39.0	59	G	61.017	36	T	38.983	23
s_1_1_contig255834 mapping	584	585	SNP	1	C	2	T/C	52.5/47.5	59	T	52.542	31	C	47.458	28
s_1_1_contig255841 mapping	955	698	SNP	1	A	2	A/T	49.2/49.2	59	A	49.153	29	T	49.153	29
s_1_1_contig255901 mapping	375	375	SNP	1	A	2	G/A	50.8/49.2	59	G	50.847	30	A	49.153	29
s_1_1_contig255953 mapping	437	346	SNP	1	G	2	G/C	59.3/40.7	59	G	59.322	35	C	40.678	24
s_1_1_contig256228 mapping	752	753	SNP	1	T	2	T/C	49.2/44.1	59	T	49.153	29	C	44.068	26
s_1_1_contig256240 mapping	89	89	SNP	1	G	2	G/A	52.5/47.5	59	G	52.542	31	A	47.458	28
s_1_1_contig256241 mapping	476	476	SNP	1	G	2	T/G	57.6/42.4	59	T	57.627	34	G	42.373	25
s_1_1_contig256269 mapping	78	78	SNP	1	T	2	C/T	54.2/45.8	59	C	54.237	32	T	45.763	27
s_1_1_contig256285 mapping	250	250	SNP	1	C	2	C/T	54.2/45.8	59	C	54.237	32	T	45.763	27
s_1_1_contig256660 mapping	236	236	SNP	1	C	2	C/T	55.9/44.1	59	C	55.932	33	T	44.068	26
s_1_1_contig257461 mapping	492	333	SNP	1	G	2	G/A	50.8/45.8	59	G	50.847	30	A	45.763	27
s_1_1_contig257637 mapping	395	396	SNP	1	C	2	C/T	57.6/42.4	59	C	57.627	34	T	42.373	25
s_1_1_contig257693 mapping	740	740	SNP	1	T	2	T/C	55.9/44.1	59	T	55.932	33	C	44.068	26
s_1_1_contig257747 mapping	249	64	SNP	1	G	2	G/A	62.7/37.3	59	G	62.712	37	A	37.288	22
s_1_1_contig258097 mapping	315	121	SNP	1	T	2	C/T	55.9/44.1	59	C	55.932	33	T	44.068	26
s_1_1_contig258112 mapping	255	255	SNP	1	C	2	C/T	55.9/44.1	59	C	55.932	33	T	44.068	26
s_1_1_contig258304 mapping	199	199	SNP	1	A	2	A/G	55.9/44.1	59	A	55.932	33	G	44.068	26
s_1_1_contig258320 mapping	316	316	SNP	1	G	2	G/A	49.2/39.0	59	G	49.153	29	A	38.983	23
s_1_1_contig258470 mapping	97	97	SNP	1	A	2	A/G	61.0/39.0	59	A	61.017	36	G	38.983	23
s_1_1_contig260560 mapping	437	437	SNP	1	C	2	C/T	59.3/40.7	59	C	59.322	35	T	40.678	24
s_1_1_contig260661 mapping	1032	1032	SNP	1	G	2	G/C	62.7/37.3	59	G	62.712	37	C	37.288	22
s_1_1_contig260707 mapping	3554	3554	SNP	1	A	2	A/G	57.6/42.4	59	A	57.627	34	G	42.373	25
s_1_1_contig260853 mapping	5676	5676	SNP	1	T	2	T/C	59.3/40.7	59	T	59.322	35	C	40.678	24
s_1_1_contig261028 mapping	11213	10907	SNP	1	T	2	T/C	59.3/40.7	59	T	59.322	35	C	40.678	24
s_1_1_contig261185 mapping	4543	4500	SNP	1	A	2	A/C	61.0/39.0	59	A	61.017	36	C	38.983	23
s_1_1_contig261262 mapping	346	346	SNP	1	T	2	T/C	55.9/44.1	59	T	55.932	33	C	44.068	26
s_1_1_contig261287 mapping	1222	1222	SNP	1	C	2	C/T	52.5/47.5	59	C	52.542	31	T	47.458	28
s_1_1_contig261381 mapping	3573	3221	SNP	1	C	2	C/T	59.3/40.7	59	C	59.322	35	T	40.678	24
s_1_1_contig261728 mapping	3047	3047	SNP	1	C	2	C/T	57.6/42.4	59	C	57.627	34	T	42.373	25
s_1_1_contig262008 mapping	3828	3831	SNP	1	T	2	T/C	61.0/39.0	59	T	61.017	36	C	38.983	23
s_1_1_contig262136 mapping	3727	3664	SNP	1	A	2	A/G	61.0/39.0	59	A	61.017	36	G	38.983	23
s_1_1_contig262219 mapping	7954	7810	SNP	1	T	2	T/C	61.0/39.0	59	T	61.017	36	C	38.983	23
s_1_1_contig262645 mapping	1277	1277	SNP	1	A	2	A/G	55.9/44.1	59	A	55.932	33	G	44.068	26
s_1_1_contig262909 mapping	3066	3067	SNP	1	C	2	C/T	64.4/35.6	59	C	64.407	38	T	35.593	21
s_1_1_contig263828 mapping	1767	1767	SNP	1	G	2	G/A	52.5/47.5	59	G	52.542	31	A	47.458	28
s_1_1_contig264584 mapping	2098	2098	SNP	1	A	2	A/C	52.5/47.5	59	A	52.542	31	C	47.458	28
s_1_1_contig265106 mapping	3278	3134	SNP	1	T	2	T/C	59.3/39.0	59	T	59.322	35	C	38.983	23
s_1_1_contig266052 mapping	268	268	SNP	1	G	2	G/C	62.7/37.3	59	G	62.712	37	C	37.288	22
s_1_1_contig269101 mapping	1767	1771	SNP	1	T	2	T/C	52.5/45.8	59	T	52.542	31	C	45.763	27
s_1_1_contig269281 mapping	971	971	SNP	1	C	2	C/T	55.9/44.1	59	C	55.932	33	T	44.068	26
s_1_1_contig269350 mapping	1470	1471	SNP	1	C	2	C/A	64.4/35.6	59	C	64.407	38	A	35.593	21
s_1_1_contig270897 mapping	117	117	SNP	1	A	2	G/A	50.8/49.2	59	G	50.847	30	A	49.153	29
s_1_1_contig273734 mapping	296	296	SNP	1	G	2	G/A	52.5/47.5	59	G	52.542	31	A	47.458	28
s_1_1_contig274154 mapping	889	754	SNP	1	G	2	G/A	49.2/35.6	59	G	49.153	29	A	35.593	21
s_1_1_contig274223 mapping	972	972	SNP	1	A	2	A/G	54.2/45.8	59	A	54.237	32	G	45.763	27
s_1_1_contig275551 mapping	594	556	SNP	1	G	2	G/C	64.4/35.6	59	G	64.407	38	C	35.593	21
s_1_1_contig275694 mapping	565	565	SNP	1	A	2	A/G	62.7/37.3	59	A	62.712	37	G	37.288	22
s_1_1_contig275887 mapping	366	366	SNP	1	A	2	A/G	54.2/45.8	59	A	54.237	32	G	45.763	27
s_1_1_contig276103 mapping	821	821	SNP	1	T	2	T/C	57.6/42.4	59	T	57.627	34	C	42.373	25
s_1_1_contig277219 mapping	372	372	SNP	1	C	2	C/T	54.2/45.8	59	C	54.237	32	T	45.763	27
s_1_1_contig277563 mapping	476	476	SNP	1	C	2	C/T	52.5/47.5	59	C	52.542	31	T	47.458	28
s_1_1_contig277668 mapping	2049	2049	SNP	1	G	2	G/A	61.0/39.0	59	G	61.017	36	A	38.983	23
s_1_1_contig277821 mapping	864	746	SNP	1	T	2	C/T	52.5/47.5	59	C	52.542	31	T	47.458	28
s_1_1_contig278953 mapping	442	442	SNP	1	A	2	G/A	55.9/44.1	59	G	55.932	33	A	44.068	26
s_1_1_contig280811 mapping	129	129	SNP	1	T	2	C/T	57.6/42.4	59	C	57.627	34	T	42.373	25
s_1_1_contig281117 mapping	201	201	SNP	1	C	2	C/T	64.4/35.6	59	C	64.407	38	T	35.593	21
s_1_1_contig281121 mapping	431	431	SNP	1	T	2	G/T	55.9/44.1	59	G	55.932	33	T	44.068	26
s_1_1_contig281224 mapping	306	306	SNP	1	T	2	T/G	59.3/40.7	59	T	59.322	35	G	40.678	24
s_1_1_contig281232 mapping	359	181	SNP	1	T	2	T/C	61.0/37.3	59	T	61.017	36	C	37.288	22
s_1_1_contig281340 mapping	133	133	SNP	1	A	2	A/G	55.9/44.1	59	A	55.932	33	G	44.068	26
s_1_1_contig281387 mapping	302	302	SNP	1	G	2	G/A	54.2/45.8	59	G	54.237	32	A	45.763	27
s_1_1_contig281425 mapping	812	536	SNP	1	G	2	T/G	61.0/39.0	59	T	61.017	36	G	38.983	23
s_1_1_contig281475 mapping	215	215	SNP	1	T	2	T/C	59.3/40.7	59	T	59.322	35	C	40.678	24
s_1_1_contig281549 mapping	401	401	SNP	1	A	2	G/A	57.6/42.4	59	G	57.627	34	A	42.373	25
s_1_1_contig281559 mapping	253	41	SNP	1	A	2	A/G	54.2/40.7	59	A	54.237	32	G	40.678	24
s_1_1_contig282100 mapping	172	172	SNP	1	A	2	A/T	61.0/39.0	59	A	61.017	36	T	38.983	23
s_1_1_contig3079 mapping	2825	2681	SNP	1	G	2	G/C	60.3/39.7	58	G	60.345	35	C	39.655	23
s_1_1_contig3121 mapping	1317	1317	SNP	1	G	2	G/A	60.3/39.7	58	G	60.345	35	A	39.655	23
s_1_1_contig3538 mapping	691	691	SNP	1	C	2	C/T	53.4/46.6	58	C	53.448	31	T	46.552	27
s_1_1_contig3578 mapping	7965	7792	SNP	1	C	2	C/T	60.3/39.7	58	C	60.345	35	T	39.655	23
s_1_1_contig3690 mapping	2923	2923	SNP	1	C	2	C/G	63.8/36.2	58	C	63.793	37	G	36.207	21
s_1_1_contig3783 mapping	1456	1456	SNP	1	C	2	C/T	53.4/46.6	58	C	53.448	31	T	46.552	27
s_1_1_contig3834 mapping	5903	5749	SNP	1	G	2	G/A	60.3/39.7	58	G	60.345	35	A	39.655	23
s_1_1_contig4738 mapping	8724	8637	SNP	1	C	2	C/T	63.8/36.2	58	C	63.793	37	T	36.207	21
s_1_1_contig4834 mapping	3617	3617	SNP	1	C	2	C/T	56.9/43.1	58	C	56.897	33	T	43.103	25
s_1_1_contig4938 mapping	3130	3132	SNP	1	T	2	T/C	53.4/46.6	58	T	53.448	31	C	46.552	27
s_1_1_contig5078 mapping	4923	4923	SNP	1	A	2	A/G	53.4/46.6	58	A	53.448	31	G	46.552	27
s_1_1_contig5285 mapping	1171	1171	SNP	1	G	2	G/A	56.9/43.1	58	G	56.897	33	A	43.103	25
s_1_1_contig5453 mapping	1079	1079	SNP	1	T	2	T/C	53.4/46.6	58	T	53.448	31	C	46.552	27
s_1_1_contig6064 mapping	1055	1055	SNP	1	C	2	C/T	58.6/41.4	58	C	58.621	34	T	41.379	24
s_1_1_contig6064 mapping	3110	3110	SNP	1	C	2	C/T	56.9/43.1	58	C	56.897	33	T	43.103	25
s_1_1_contig6182 mapping	6242	6119	SNP	1	C	2	C/T	56.9/43.1	58	C	56.897	33	T	43.103	25
s_1_1_contig6936 mapping	2328	2222	SNP	1	G	2	G/A	56.9/43.1	58	G	56.897	33	A	43.103	25
s_1_1_contig6936 mapping	3980	3874	SNP	1	C	2	C/G	62.1/37.9	58	C	62.069	36	G	37.931	22
s_1_1_contig6955 mapping	6159	6132	SNP	1	C	2	C/A	51.7/48.3	58	C	51.724	30	A	48.276	28
s_1_1_contig7484 mapping	1984	1984	SNP	1	C	2	C/T	51.7/48.3	58	C	51.724	30	T	48.276	28
s_1_1_contig7787 mapping	464	464	SNP	1	C	2	C/T	62.1/37.9	58	C	62.069	36	T	37.931	22
s_1_1_contig7887 mapping	2161	2131	SNP	1	G	2	G/A	51.7/48.3	58	G	51.724	30	A	48.276	28
s_1_1_contig8463 mapping	3268	3164	SNP	1	G	2	G/A	62.1/37.9	58	G	62.069	36	A	37.931	22
s_1_1_contig8537 mapping	2982	2982	SNP	1	C	2	C/G	50.0/50.0	58	C	50	29	G	50	29
s_1_1_contig8846 mapping	1087	1001	SNP	1	C	2	C/T	62.1/37.9	58	C	62.069	36	T	37.931	22
s_1_1_contig10135 mapping	1863	1863	SNP	1	G	2	G/A	51.7/48.3	58	G	51.724	30	A	48.276	28
s_1_1_contig10750 mapping	2135	2135	SNP	1	A	2	A/G	60.3/39.7	58	A	60.345	35	G	39.655	23
s_1_1_contig10813 mapping	2098	2098	SNP	1	G	2	G/A	58.6/41.4	58	G	58.621	34	A	41.379	24
s_1_1_contig12573 mapping	725	704	SNP	1	T	2	T/G	56.9/43.1	58	T	56.897	33	G	43.103	25
s_1_1_contig13005 mapping	917	787	SNP	1	C	2	C/T	63.8/36.2	58	C	63.793	37	T	36.207	21
s_1_1_contig13567 mapping	1024	1024	SNP	1	T	2	T/C	56.9/43.1	58	T	56.897	33	C	43.103	25
s_1_1_contig13904 mapping	1318	1318	SNP	1	T	2	C/T	50.0/50.0	58	C	50	29	T	50	29
s_1_1_contig16129 mapping	1083	1083	SNP	1	T	2	T/A	63.8/36.2	58	T	63.793	37	A	36.207	21
s_1_1_contig16636 mapping	1350	1355	SNP	1	T	2	T/G	55.2/44.8	58	T	55.172	32	G	44.828	26
s_1_1_contig16636 mapping	2036	2043	SNP	1	T	2	T/G	51.7/48.3	58	T	51.724	30	G	48.276	28
s_1_1_contig18674 mapping	597	597	SNP	1	A	2	A/G	58.6/41.4	58	A	58.621	34	G	41.379	24
s_1_1_contig19879 mapping	1849	1849	SNP	1	G	2	G/C	62.1/37.9	58	G	62.069	36	C	37.931	22
s_1_1_contig32398 mapping	152	152	SNP	1	C	2	C/T	53.4/46.6	58	C	53.448	31	T	46.552	27
s_1_1_contig34991 mapping	475	475	SNP	1	G	2	G/C	62.1/37.9	58	G	62.069	36	C	37.931	22
s_1_1_contig37090 mapping	616	616	SNP	1	T	2	T/C	60.3/39.7	58	T	60.345	35	C	39.655	23
s_1_1_contig38419 mapping	813	813	SNP	1	T	2	C/T	62.1/37.9	58	C	62.069	36	T	37.931	22
s_1_1_contig38626 mapping	763	763	SNP	1	C	2	C/T	63.8/36.2	58	C	63.793	37	T	36.207	21
s_1_1_contig40026 mapping	457	457	SNP	1	G	2	G/A	56.9/43.1	58	G	56.897	33	A	43.103	25
s_1_1_contig47226 mapping	719	720	SNP	1	A	2	A/C	50.0/50.0	58	A	50	29	C	50	29
s_1_1_contig47335 mapping	453	454	SNP	1	T	2	T/C	53.4/46.6	58	T	53.448	31	C	46.552	27
s_1_1_contig47788 mapping	91	91	SNP	1	C	2	C/T	62.1/37.9	58	C	62.069	36	T	37.931	22
s_1_1_contig49766 mapping	20430	19905	SNP	1	C	2	C/T	56.9/43.1	58	C	56.897	33	T	43.103	25
s_1_1_contig55645 mapping	636	636	SNP	1	C	2	T/C	55.2/43.1	58	T	55.172	32	C	43.103	25
s_1_1_contig60104 mapping	6213	6213	SNP	1	A	2	A/G	51.7/46.6	58	A	51.724	30	G	46.552	27
s_1_1_contig60922 mapping	10277	10137	SNP	1	G	2	G/A	53.4/46.6	58	G	53.448	31	A	46.552	27
s_1_1_contig63000 mapping	9255	9036	SNP	1	A	2	A/G	60.3/39.7	58	A	60.345	35	G	39.655	23
s_1_1_contig63001 mapping	12446	12446	SNP	1	A	2	A/G	60.3/39.7	58	A	60.345	35	G	39.655	23
s_1_1_contig63343 mapping	13945	13543	SNP	1	T	2	T/A	58.6/41.4	58	T	58.621	34	A	41.379	24
s_1_1_contig63550 mapping	25168	24894	SNP	1	A	2	A/G	53.4/46.6	58	A	53.448	31	G	46.552	27
s_1_1_contig63594 mapping	448	448	SNP	1	G	2	G/A	51.7/48.3	58	G	51.724	30	A	48.276	28
s_1_1_contig63613 mapping	8268	8268	SNP	1	G	2	G/A	62.1/37.9	58	G	62.069	36	A	37.931	22
s_1_1_contig63693 mapping	1678	1678	SNP	1	T	2	T/C	56.9/43.1	58	T	56.897	33	C	43.103	25
s_1_1_contig63879 mapping	17905	17558	SNP	1	G	2	G/C	56.9/43.1	58	G	56.897	33	C	43.103	25
s_1_1_contig63950 mapping	10609	10550	SNP	1	C	2	C/G	53.4/46.6	58	C	53.448	31	G	46.552	27
s_1_1_contig64517 mapping	8412	8106	SNP	1	T	2	T/C	53.4/46.6	58	T	53.448	31	C	46.552	27
s_1_1_contig64694 mapping	10382	10311	SNP	1	G	2	G/C	51.7/48.3	58	G	51.724	30	C	48.276	28
s_1_1_contig64694 mapping	14516	14445	SNP	1	G	2	G/A	62.1/37.9	58	G	62.069	36	A	37.931	22
s_1_1_contig64758 mapping	12565	12435	SNP	1	T	2	C/T	51.7/44.8	58	C	51.724	30	T	44.828	26
s_1_1_contig64776 mapping	2918	2918	SNP	1	G	2	G/A	62.1/37.9	58	G	62.069	36	A	37.931	22
s_1_1_contig64986 mapping	22568	22422	SNP	1	A	2	A/C	63.8/36.2	58	A	63.793	37	C	36.207	21
s_1_1_contig65004 mapping	106	106	SNP	1	T	2	T/C	53.4/46.6	58	T	53.448	31	C	46.552	27
s_1_1_contig65004 mapping	668	668	SNP	1	G	2	G/C	58.6/41.4	58	G	58.621	34	C	41.379	24
s_1_1_contig65004 mapping	2870	2703	SNP	1	A	2	A/G	56.9/43.1	58	A	56.897	33	G	43.103	25
s_1_1_contig65109 mapping	13511	13511	SNP	1	C	2	C/T	60.3/39.7	58	C	60.345	35	T	39.655	23
s_1_1_contig65161 mapping	4990	4907	SNP	1	C	2	C/T	62.1/36.2	58	C	62.069	36	T	36.207	21
s_1_1_contig65210 mapping	33459	33073	SNP	1	G	2	G/A	55.2/44.8	58	G	55.172	32	A	44.828	26
s_1_1_contig65322 mapping	8729	8647	SNP	1	C	2	C/T	60.3/39.7	58	C	60.345	35	T	39.655	23
s_1_1_contig65439 mapping	1463	1464	SNP	1	C	2	C/T	51.7/48.3	58	C	51.724	30	T	48.276	28
s_1_1_contig65645 mapping	30719	30640	SNP	1	C	2	C/T	53.4/46.6	58	C	53.448	31	T	46.552	27
s_1_1_contig65681 mapping	1628	1498	SNP	1	T	2	T/C	51.7/48.3	58	T	51.724	30	C	48.276	28
s_1_1_contig65713 mapping	1688	1688	SNP	1	A	2	A/G	60.3/39.7	58	A	60.345	35	G	39.655	23
s_1_1_contig66305 mapping	23137	23079	SNP	1	A	2	A/G	63.8/36.2	58	A	63.793	37	G	36.207	21
s_1_1_contig66387 mapping	30673	30450	SNP	1	T	2	T/C	53.4/46.6	58	T	53.448	31	C	46.552	27
s_1_1_contig66418 mapping	8887	8497	SNP	1	C	2	C/T	60.3/39.7	58	C	60.345	35	T	39.655	23
s_1_1_contig67000 mapping	401	401	SNP	1	T	2	T/C	63.8/36.2	58	T	63.793	37	C	36.207	21
s_1_1_contig67195 mapping	4737	4458	SNP	1	G	2	A/G	55.2/44.8	58	A	55.172	32	G	44.828	26
s_1_1_contig67672 mapping	6433	6307	SNP	1	G	2	G/C	63.8/36.2	58	G	63.793	37	C	36.207	21
s_1_1_contig67672 mapping	6444	6318	SNP	1	T	2	T/A	60.3/39.7	58	T	60.345	35	A	39.655	23
s_1_1_contig67858 mapping	1754	1754	SNP	1	A	2	A/G	62.1/37.9	58	A	62.069	36	G	37.931	22
s_1_1_contig68220 mapping	7668	7668	SNP	1	A	2	A/G	51.7/48.3	58	A	51.724	30	G	48.276	28
s_1_1_contig68328 mapping	3175	2944	SNP	1	T	2	T/G	60.3/39.7	58	T	60.345	35	G	39.655	23
s_1_1_contig68328 mapping	3318	3087	SNP	1	G	2	G/T	58.6/41.4	58	G	58.621	34	T	41.379	24
s_1_1_contig68424 mapping	5660	5206	SNP	1	C	2	C/T	58.6/41.4	58	C	58.621	34	T	41.379	24
s_1_1_contig68709 mapping	9819	9821	SNP	1	G	2	G/A	62.1/37.9	58	G	62.069	36	A	37.931	22
s_1_1_contig68768 mapping	1064	1064	SNP	1	G	2	G/A	60.3/39.7	58	G	60.345	35	A	39.655	23
s_1_1_contig68801 mapping	29272	29082	SNP	1	C	2	C/T	55.2/44.8	58	C	55.172	32	T	44.828	26
s_1_1_contig69066 mapping	10122	10122	SNP	1	T	2	C/T	50.0/50.0	58	C	50	29	T	50	29
s_1_1_contig69079 mapping	21427	20496	SNP	1	C	2	C/T	53.4/46.6	58	C	53.448	31	T	46.552	27
s_1_1_contig69308 mapping	8923	8417	SNP	1	T	2	T/G	56.9/43.1	58	T	56.897	33	G	43.103	25
s_1_1_contig69312 mapping	19967	19925	SNP	1	T	2	T/C	62.1/37.9	58	T	62.069	36	C	37.931	22
s_1_1_contig69508 mapping	6178	6121	SNP	1	G	2	G/A	60.3/39.7	58	G	60.345	35	A	39.655	23
s_1_1_contig69586 mapping	1047	888	SNP	1	T	2	T/C	63.8/36.2	58	T	63.793	37	C	36.207	21
s_1_1_contig69586 mapping	16931	16718	SNP	1	G	2	G/A	58.6/41.4	58	G	58.621	34	A	41.379	24
s_1_1_contig69707 mapping	3084	2999	SNP	1	G	2	G/A	51.7/48.3	58	G	51.724	30	A	48.276	28
s_1_1_contig69716 mapping	7235	7235	SNP	1	G	2	G/C	56.9/43.1	58	G	56.897	33	C	43.103	25
s_1_1_contig69739 mapping	2258	2258	SNP	1	G	2	A/G	51.7/48.3	58	A	51.724	30	G	48.276	28
s_1_1_contig69975 mapping	9553	9391	SNP	1	A	2	A/G	58.6/41.4	58	A	58.621	34	G	41.379	24
s_1_1_contig69975 mapping	19031	18869	SNP	1	C	2	C/A	55.2/44.8	58	C	55.172	32	A	44.828	26
s_1_1_contig70110 mapping	10903	10861	SNP	1	A	2	A/G	58.6/41.4	58	A	58.621	34	G	41.379	24
s_1_1_contig70577 mapping	22331	20894	SNP	1	C	2	C/A	62.1/37.9	58	C	62.069	36	A	37.931	22
s_1_1_contig70607 mapping	15764	15765	SNP	1	C	2	C/T	58.6/41.4	58	C	58.621	34	T	41.379	24
s_1_1_contig70760 mapping	2069	2069	SNP	1	C	2	C/T	56.9/43.1	58	C	56.897	33	T	43.103	25
s_1_1_contig70933 mapping	7750	7750	SNP	1	T	2	T/G	56.9/43.1	58	T	56.897	33	G	43.103	25
s_1_1_contig71100 mapping	882	882	SNP	1	C	2	C/A	62.1/37.9	58	C	62.069	36	A	37.931	22
s_1_1_contig71362 mapping	14485	14083	SNP	1	G	2	G/C	58.6/41.4	58	G	58.621	34	C	41.379	24
s_1_1_contig71392 mapping	517	517	SNP	1	T	2	T/C	62.1/37.9	58	T	62.069	36	C	37.931	22
s_1_1_contig71765 mapping	4198	3884	SNP	1	G	2	G/A	53.4/46.6	58	G	53.448	31	A	46.552	27
s_1_1_contig72009 mapping	1277	1232	SNP	1	G	2	G/A	51.7/48.3	58	G	51.724	30	A	48.276	28
s_1_1_contig72407 mapping	11064	10308	SNP	1	T	2	T/C	53.4/44.8	58	T	53.448	31	C	44.828	26
s_1_1_contig72564 mapping	31272	30418	SNP	1	A	2	A/C	55.2/44.8	58	A	55.172	32	C	44.828	26
s_1_1_contig72564 mapping	31410	30556	SNP	1	C	2	C/T	58.6/41.4	58	C	58.621	34	T	41.379	24
s_1_1_contig72676 mapping	2012	1939	SNP	1	C	2	C/G	62.1/37.9	58	C	62.069	36	G	37.931	22
s_1_1_contig72754 mapping	6534	6417	SNP	1	C	2	C/T	56.9/43.1	58	C	56.897	33	T	43.103	25
s_1_1_contig72844 mapping	8842	8759	SNP	1	G	2	G/C	56.9/43.1	58	G	56.897	33	C	43.103	25
s_1_1_contig72844 mapping	12913	12578	SNP	1	G	2	G/A	60.3/39.7	58	G	60.345	35	A	39.655	23
s_1_1_contig73322 mapping	8553	8224	SNP	1	G	2	G/A	62.1/37.9	58	G	62.069	36	A	37.931	22
s_1_1_contig73819 mapping	5648	5648	SNP	1	T	2	T/C	63.8/36.2	58	T	63.793	37	C	36.207	21
s_1_1_contig74104 mapping	5675	5593	SNP	1	A	2	A/G	56.9/43.1	58	A	56.897	33	G	43.103	25
s_1_1_contig74158 mapping	15680	15360	SNP	1	T	2	T/C	62.1/37.9	58	T	62.069	36	C	37.931	22
s_1_1_contig74345 mapping	7913	7638	SNP	1	T	2	T/C	51.7/48.3	58	T	51.724	30	C	48.276	28
s_1_1_contig74569 mapping	10731	10733	SNP	1	T	2	T/C	63.8/36.2	58	T	63.793	37	C	36.207	21
s_1_1_contig74856 mapping	11866	11828	SNP	1	C	2	C/T	60.3/39.7	58	C	60.345	35	T	39.655	23
s_1_1_contig75263 mapping	20260	20143	SNP	1	G	2	G/A	63.8/36.2	58	G	63.793	37	A	36.207	21
s_1_1_contig75376 mapping	19978	19847	SNP	1	C	2	C/G	55.2/44.8	58	C	55.172	32	G	44.828	26
s_1_1_contig75395 mapping	6809	6483	SNP	1	C	2	C/T	56.9/43.1	58	C	56.897	33	T	43.103	25
s_1_1_contig75559 mapping	12645	12488	SNP	1	G	2	G/A	53.4/46.6	58	G	53.448	31	A	46.552	27
s_1_1_contig75670 mapping	4381	4381	SNP	1	T	2	T/C	53.4/46.6	58	T	53.448	31	C	46.552	27
s_1_1_contig75750 mapping	12404	11986	SNP	1	A	2	A/G	56.9/43.1	58	A	56.897	33	G	43.103	25
s_1_1_contig75795 mapping	698	698	SNP	1	C	2	C/T	55.2/44.8	58	C	55.172	32	T	44.828	26
s_1_1_contig75888 mapping	8434	8127	SNP	1	C	2	C/A	62.1/37.9	58	C	62.069	36	A	37.931	22
s_1_1_contig75924 mapping	5082	4921	SNP	1	T	2	T/C	55.2/44.8	58	T	55.172	32	C	44.828	26
s_1_1_contig75944 mapping	2782	2782	SNP	1	A	2	A/G	60.3/39.7	58	A	60.345	35	G	39.655	23
s_1_1_contig75960 mapping	13037	13040	SNP	1	G	2	G/C	58.6/41.4	58	G	58.621	34	C	41.379	24
s_1_1_contig75963 mapping	6393	6134	SNP	1	G	2	G/A	55.2/44.8	58	G	55.172	32	A	44.828	26
s_1_1_contig76422 mapping	16801	16734	SNP	1	T	2	T/C	56.9/43.1	58	T	56.897	33	C	43.103	25
s_1_1_contig76571 mapping	2967	2663	SNP	1	G	2	G/A	56.9/43.1	58	G	56.897	33	A	43.103	25
s_1_1_contig76646 mapping	3586	3529	SNP	1	G	2	G/A	55.2/44.8	58	G	55.172	32	A	44.828	26
s_1_1_contig76727 mapping	7609	7610	SNP	1	C	2	C/T	55.2/44.8	58	C	55.172	32	T	44.828	26
s_1_1_contig77103 mapping	5346	5148	SNP	1	C	2	C/T	62.1/37.9	58	C	62.069	36	T	37.931	22
s_1_1_contig77233 mapping	12754	12663	SNP	1	C	2	C/T	55.2/44.8	58	C	55.172	32	T	44.828	26
s_1_1_contig77653 mapping	7353	6970	SNP	1	G	2	G/A	63.8/36.2	58	G	63.793	37	A	36.207	21
s_1_1_contig78320 mapping	4967	4710	SNP	1	A	2	A/G	58.6/41.4	58	A	58.621	34	G	41.379	24
s_1_1_contig78633 mapping	2714	2674	SNP	1	C	2	C/A	55.2/44.8	58	C	55.172	32	A	44.828	26
s_1_1_contig79095 mapping	11726	11620	SNP	1	C	2	C/T	62.1/37.9	58	C	62.069	36	T	37.931	22
s_1_1_contig79254 mapping	3542	3143	SNP	1	G	2	G/A	63.8/36.2	58	G	63.793	37	A	36.207	21
s_1_1_contig79430 mapping	11994	11961	SNP	1	G	2	G/A	58.6/41.4	58	G	58.621	34	A	41.379	24
s_1_1_contig80091 mapping	14730	13663	SNP	1	G	2	T/G	51.7/48.3	58	T	51.724	30	G	48.276	28
s_1_1_contig80102 mapping	11986	11657	SNP	1	A	2	A/G	63.8/36.2	58	A	63.793	37	G	36.207	21
s_1_1_contig80172 mapping	26518	26518	SNP	1	G	2	G/C	56.9/43.1	58	G	56.897	33	C	43.103	25
s_1_1_contig80437 mapping	29906	29406	SNP	1	A	2	A/G	56.9/43.1	58	A	56.897	33	G	43.103	25
s_1_1_contig80523 mapping	15682	13897	SNP	1	C	2	C/G	53.4/46.6	58	C	53.448	31	G	46.552	27
s_1_1_contig80616 mapping	5828	5759	SNP	1	C	2	C/G	60.3/39.7	58	C	60.345	35	G	39.655	23
s_1_1_contig80706 mapping	4532	4532	SNP	1	G	2	G/A	62.1/37.9	58	G	62.069	36	A	37.931	22
s_1_1_contig80808 mapping	9060	9024	SNP	1	G	2	G/C	60.3/39.7	58	G	60.345	35	C	39.655	23
s_1_1_contig80808 mapping	9081	9045	SNP	1	A	2	A/G	60.3/39.7	58	A	60.345	35	G	39.655	23
s_1_1_contig82018 mapping	3894	3883	SNP	1	G	2	C/G	51.7/48.3	58	C	51.724	30	G	48.276	28
s_1_1_contig82406 mapping	31045	30735	SNP	1	A	2	A/G	56.9/41.4	58	A	56.897	33	G	41.379	24
s_1_1_contig82427 mapping	1315	1316	SNP	1	T	2	T/C	63.8/36.2	58	T	63.793	37	C	36.207	21
s_1_1_contig82681 mapping	11954	11932	SNP	1	A	2	A/G	58.6/41.4	58	A	58.621	34	G	41.379	24
s_1_1_contig82800 mapping	22642	22498	SNP	1	T	2	T/C	56.9/41.4	58	T	56.897	33	C	41.379	24
s_1_1_contig82800 mapping	22661	22517	SNP	1	G	2	G/A	60.3/39.7	58	G	60.345	35	A	39.655	23
s_1_1_contig83071 mapping	2410	2324	SNP	1	T	2	T/C	58.6/41.4	58	T	58.621	34	C	41.379	24
s_1_1_contig83123 mapping	28383	27988	SNP	1	A	2	A/G	56.9/43.1	58	A	56.897	33	G	43.103	25
s_1_1_contig83184 mapping	3849	3587	SNP	1	T	2	T/C	55.2/44.8	58	T	55.172	32	C	44.828	26
s_1_1_contig83628 mapping	11094	10897	SNP	1	T	2	T/A	53.4/46.6	58	T	53.448	31	A	46.552	27
s_1_1_contig85161 mapping	579	579	SNP	1	G	2	G/A	56.9/43.1	58	G	56.897	33	A	43.103	25
s_1_1_contig85582 mapping	25424	25226	SNP	1	T	2	T/C	55.2/44.8	58	T	55.172	32	C	44.828	26
s_1_1_contig85583 mapping	6460	6411	SNP	1	A	2	A/G	62.1/37.9	58	A	62.069	36	G	37.931	22
s_1_1_contig85863 mapping	19603	19146	SNP	1	T	2	T/G	53.4/44.8	58	T	53.448	31	G	44.828	26
s_1_1_contig86077 mapping	16423	15519	SNP	1	C	2	C/T	55.2/44.8	58	C	55.172	32	T	44.828	26
s_1_1_contig86157 mapping	387	387	SNP	1	C	2	C/T	56.9/43.1	58	C	56.897	33	T	43.103	25
s_1_1_contig86645 mapping	1740	1688	SNP	1	G	2	G/C	51.7/48.3	58	G	51.724	30	C	48.276	28
s_1_1_contig86648 mapping	628	628	SNP	1	G	2	G/A	53.4/46.6	58	G	53.448	31	A	46.552	27
s_1_1_contig86711 mapping	2471	2332	SNP	1	A	2	A/G	53.4/46.6	58	A	53.448	31	G	46.552	27
s_1_1_contig86738 mapping	10591	10501	SNP	1	A	2	A/G	56.9/43.1	58	A	56.897	33	G	43.103	25
s_1_1_contig87004 mapping	205	205	SNP	1	C	2	C/T	62.1/37.9	58	C	62.069	36	T	37.931	22
s_1_1_contig87203 mapping	5567	4903	SNP	1	A	2	A/C	62.1/37.9	58	A	62.069	36	C	37.931	22
s_1_1_contig87606 mapping	2576	2576	SNP	1	T	2	T/C	58.6/41.4	58	T	58.621	34	C	41.379	24
s_1_1_contig87624 mapping	1133	1133	SNP	1	T	2	T/C	60.3/39.7	58	T	60.345	35	C	39.655	23
s_1_1_contig88823 mapping	551	551	SNP	1	A	2	A/G	53.4/46.6	58	A	53.448	31	G	46.552	27
s_1_1_contig88833 mapping	9872	7824	SNP	1	G	2	G/C	51.7/41.4	58	G	51.724	30	C	41.379	24
s_1_1_contig89406 mapping	9298	9298	SNP	1	A	2	A/G	56.9/43.1	58	A	56.897	33	G	43.103	25
s_1_1_contig89758 mapping	200	200	SNP	1	T	2	C/T	51.7/46.6	58	C	51.724	30	T	46.552	27
s_1_1_contig90000 mapping	4294	4294	SNP	1	G	2	G/A	63.8/36.2	58	G	63.793	37	A	36.207	21
s_1_1_contig90000 mapping	4358	4358	SNP	1	T	2	T/A	53.4/46.6	58	T	53.448	31	A	46.552	27
s_1_1_contig90042 mapping	2609	2609	SNP	1	G	2	G/A	62.1/37.9	58	G	62.069	36	A	37.931	22
s_1_1_contig90193 mapping	9142	8747	SNP	1	A	2	A/C	50.0/50.0	58	A	50	29	C	50	29
s_1_1_contig90271 mapping	3653	3653	SNP	1	T	2	T/C	58.6/41.4	58	T	58.621	34	C	41.379	24
s_1_1_contig90271 mapping	6767	6638	SNP	1	T	2	T/C	58.6/41.4	58	T	58.621	34	C	41.379	24
s_1_1_contig90274 mapping	8160	7902	SNP	1	C	2	C/T	63.8/36.2	58	C	63.793	37	T	36.207	21
s_1_1_contig90956 mapping	6046	6048	SNP	1	C	2	C/T	51.7/48.3	58	C	51.724	30	T	48.276	28
s_1_1_contig91120 mapping	14583	14583	SNP	1	G	2	G/A	53.4/46.6	58	G	53.448	31	A	46.552	27
s_1_1_contig91286 mapping	3295	3295	SNP	1	C	2	C/T	58.6/41.4	58	C	58.621	34	T	41.379	24
s_1_1_contig91484 mapping	2868	2801	SNP	1	G	2	G/A	62.1/37.9	58	G	62.069	36	A	37.931	22
s_1_1_contig91647 mapping	1463	1463	SNP	1	C	2	C/T	53.4/46.6	58	C	53.448	31	T	46.552	27
s_1_1_contig92048 mapping	8420	7819	SNP	1	G	2	G/A	62.1/37.9	58	G	62.069	36	A	37.931	22
s_1_1_contig92130 mapping	1141	1030	SNP	1	C	2	C/T	60.3/39.7	58	C	60.345	35	T	39.655	23
s_1_1_contig92345 mapping	40	40	SNP	1	C	2	T/C	56.9/41.4	58	T	56.897	33	C	41.379	24
s_1_1_contig93033 mapping	793	793	SNP	1	A	2	A/C	60.3/39.7	58	A	60.345	35	C	39.655	23
s_1_1_contig93085 mapping	3054	2904	SNP	1	G	2	G/C	60.3/39.7	58	G	60.345	35	C	39.655	23
s_1_1_contig93167 mapping	5129	5035	SNP	1	T	2	T/C	48.3/46.6	58	T	48.276	28	C	46.552	27
s_1_1_contig93240 mapping	2608	2344	SNP	1	G	2	C/G	50.0/44.8	58	C	50	29	G	44.828	26
s_1_1_contig93419 mapping	6253	6107	SNP	1	T	2	T/C	56.9/43.1	58	T	56.897	33	C	43.103	25
s_1_1_contig93427 mapping	499	499	SNP	1	T	2	T/C	53.4/46.6	58	T	53.448	31	C	46.552	27
s_1_1_contig93607 mapping	9695	8441	SNP	1	T	2	T/C	63.8/36.2	58	T	63.793	37	C	36.207	21
s_1_1_contig93607 mapping	9719	8465	SNP	1	A	2	T/A	53.4/46.6	58	T	53.448	31	A	46.552	27
s_1_1_contig94242 mapping	8001	7913	SNP	1	A	2	A/G	56.9/43.1	58	A	56.897	33	G	43.103	25
s_1_1_contig94759 mapping	2854	2854	SNP	1	A	2	A/G	58.6/41.4	58	A	58.621	34	G	41.379	24
s_1_1_contig94912 mapping	1642	1044	SNP	1	T	2	T/C	55.2/44.8	58	T	55.172	32	C	44.828	26
s_1_1_contig94994 mapping	3471	3417	SNP	1	A	2	A/G	58.6/41.4	58	A	58.621	34	G	41.379	24
s_1_1_contig95876 mapping	858	858	SNP	1	C	2	C/T	60.3/39.7	58	C	60.345	35	T	39.655	23
s_1_1_contig97371 mapping	954	890	SNP	1	C	2	C/G	62.1/37.9	58	C	62.069	36	G	37.931	22
s_1_1_contig97885 mapping	15	15	SNP	1	A	2	G/A	55.2/43.1	58	G	55.172	32	A	43.103	25
s_1_1_contig97913 mapping	4450	4309	SNP	1	C	2	C/A	55.2/44.8	58	C	55.172	32	A	44.828	26
s_1_1_contig98705 mapping	5273	4593	SNP	1	T	2	T/C	51.7/48.3	58	T	51.724	30	C	48.276	28
s_1_1_contig98705 mapping	6929	6249	SNP	1	T	2	T/C	58.6/41.4	58	T	58.621	34	C	41.379	24
s_1_1_contig98917 mapping	2592	2593	SNP	1	G	2	G/A	62.1/37.9	58	G	62.069	36	A	37.931	22
s_1_1_contig100183 mapping	14301	14301	SNP	1	G	2	G/T	55.2/44.8	58	G	55.172	32	T	44.828	26
s_1_1_contig100404 mapping	1883	1883	SNP	1	A	2	A/G	63.8/36.2	58	A	63.793	37	G	36.207	21
s_1_1_contig100513 mapping	1919	1919	SNP	1	T	2	T/C	62.1/37.9	58	T	62.069	36	C	37.931	22
s_1_1_contig100782 mapping	14030	13375	SNP	1	G	2	G/A	62.1/37.9	58	G	62.069	36	A	37.931	22
s_1_1_contig101060 mapping	4627	4372	SNP	1	T	2	T/A	51.7/48.3	58	T	51.724	30	A	48.276	28
s_1_1_contig102416 mapping	603	603	SNP	1	A	2	A/G	55.2/44.8	58	A	55.172	32	G	44.828	26
s_1_1_contig102499 mapping	1504	1381	SNP	1	T	2	G/T	50.0/50.0	58	G	50	29	T	50	29
s_1_1_contig102550 mapping	9953	9953	SNP	1	C	2	C/T	53.4/46.6	58	C	53.448	31	T	46.552	27
s_1_1_contig102713 mapping	2151	2151	SNP	1	T	2	T/A	62.1/37.9	58	T	62.069	36	A	37.931	22
s_1_1_contig103089 mapping	5325	5245	SNP	1	C	2	C/T	58.6/41.4	58	C	58.621	34	T	41.379	24
s_1_1_contig104005 mapping	1359	1359	SNP	1	A	2	A/G	53.4/46.6	58	A	53.448	31	G	46.552	27
s_1_1_contig104288 mapping	123	125	SNP	1	C	2	T/C	60.3/39.7	58	T	60.345	35	C	39.655	23
s_1_1_contig104326 mapping	3900	3762	SNP	1	T	2	T/C	63.8/36.2	58	T	63.793	37	C	36.207	21
s_1_1_contig104710 mapping	471	471	SNP	1	C	2	C/A	56.9/43.1	58	C	56.897	33	A	43.103	25
s_1_1_contig105028 mapping	3379	3171	SNP	1	G	2	G/A	51.7/48.3	58	G	51.724	30	A	48.276	28
s_1_1_contig105279 mapping	251	251	SNP	1	T	2	T/C	51.7/48.3	58	T	51.724	30	C	48.276	28
s_1_1_contig105540 mapping	10008	9913	SNP	1	G	2	G/T	53.4/46.6	58	G	53.448	31	T	46.552	27
s_1_1_contig106859 mapping	548	510	SNP	1	G	2	G/A	55.2/44.8	58	G	55.172	32	A	44.828	26
s_1_1_contig107053 mapping	1820	1687	SNP	1	C	2	C/A	56.9/41.4	58	C	56.897	33	A	41.379	24
s_1_1_contig107338 mapping	7678	7352	SNP	1	A	2	A/C	63.8/36.2	58	A	63.793	37	C	36.207	21
s_1_1_contig107411 mapping	4369	4002	SNP	1	G	2	G/A	58.6/41.4	58	G	58.621	34	A	41.379	24
s_1_1_contig107610 mapping	4554	4115	SNP	1	C	2	C/T	56.9/43.1	58	C	56.897	33	T	43.103	25
s_1_1_contig108168 mapping	901	901	SNP	1	A	2	A/G	50.0/50.0	58	A	50	29	G	50	29
s_1_1_contig108168 mapping	2381	2382	SNP	1	G	2	C/G	50.0/50.0	58	C	50	29	G	50	29
s_1_1_contig108614 mapping	4800	4073	SNP	1	T	2	T/G	53.4/46.6	58	T	53.448	31	G	46.552	27
s_1_1_contig109087 mapping	13644	13428	SNP	1	A	2	A/C	62.1/37.9	58	A	62.069	36	C	37.931	22
s_1_1_contig109087 mapping	15645	15429	SNP	1	A	2	A/G	58.6/41.4	58	A	58.621	34	G	41.379	24
s_1_1_contig110009 mapping	7334	6283	SNP	1	A	2	A/G	55.2/44.8	58	A	55.172	32	G	44.828	26
s_1_1_contig110024 mapping	13136	12394	SNP	1	C	2	C/T	60.3/39.7	58	C	60.345	35	T	39.655	23
s_1_1_contig110450 mapping	4002	3927	SNP	1	C	2	C/T	56.9/43.1	58	C	56.897	33	T	43.103	25
s_1_1_contig110936 mapping	3692	3692	SNP	1	C	2	C/G	60.3/39.7	58	C	60.345	35	G	39.655	23
s_1_1_contig110954 mapping	340	340	SNP	1	T	2	T/G	51.7/48.3	58	T	51.724	30	G	48.276	28
s_1_1_contig111279 mapping	2726	2630	SNP	1	C	2	C/T	51.7/48.3	58	C	51.724	30	T	48.276	28
s_1_1_contig111969 mapping	7857	7856	SNP	1	T	2	T/C	58.6/41.4	58	T	58.621	34	C	41.379	24
s_1_1_contig112703 mapping	943	944	SNP	1	A	2	A/G	60.3/39.7	58	A	60.345	35	G	39.655	23
s_1_1_contig112703 mapping	1014	1015	SNP	1	T	2	T/C	62.1/37.9	58	T	62.069	36	C	37.931	22
s_1_1_contig112727 mapping	6148	5711	SNP	1	G	2	G/A	62.1/37.9	58	G	62.069	36	A	37.931	22
s_1_1_contig113256 mapping	1600	1600	SNP	1	T	2	T/C	58.6/41.4	58	T	58.621	34	C	41.379	24
s_1_1_contig113341 mapping	5821	5653	SNP	1	C	2	C/T	55.2/44.8	58	C	55.172	32	T	44.828	26
s_1_1_contig113393 mapping	1885	1843	SNP	1	G	2	G/A	63.8/36.2	58	G	63.793	37	A	36.207	21
s_1_1_contig115480 mapping	151	151	SNP	1	G	2	G/A	55.2/41.4	58	G	55.172	32	A	41.379	24
s_1_1_contig116121 mapping	544	460	SNP	1	T	2	T/C	58.6/41.4	58	T	58.621	34	C	41.379	24
s_1_1_contig116952 mapping	11591	11326	SNP	1	C	2	T/C	63.8/36.2	58	T	63.793	37	C	36.207	21
s_1_1_contig117167 mapping	3953	3954	SNP	1	A	2	A/G	55.2/44.8	58	A	55.172	32	G	44.828	26
s_1_1_contig117481 mapping	128	128	SNP	1	T	2	T/C	63.8/36.2	58	T	63.793	37	C	36.207	21
s_1_1_contig118932 mapping	25	25	SNP	1	T	2	C/T	62.1/36.2	58	C	62.069	36	T	36.207	21
s_1_1_contig119654 mapping	1564	1387	SNP	1	C	2	C/T	60.3/39.7	58	C	60.345	35	T	39.655	23
s_1_1_contig119657 mapping	769	769	SNP	1	C	2	C/G	55.2/44.8	58	C	55.172	32	G	44.828	26
s_1_1_contig120461 mapping	3553	3553	SNP	1	A	2	A/G	53.4/46.6	58	A	53.448	31	G	46.552	27
s_1_1_contig120815 mapping	3562	3562	SNP	1	A	2	A/G	51.7/48.3	58	A	51.724	30	G	48.276	28
s_1_1_contig121229 mapping	7250	7221	SNP	1	G	2	G/C	55.2/44.8	58	G	55.172	32	C	44.828	26
s_1_1_contig122224 mapping	6579	6285	SNP	1	A	2	A/C	50.0/50.0	58	A	50	29	C	50	29
s_1_1_contig122496 mapping	1043	1043	SNP	1	C	2	C/T	56.9/43.1	58	C	56.897	33	T	43.103	25
s_1_1_contig123060 mapping	3930	3635	SNP	1	T	2	T/C	55.2/44.8	58	T	55.172	32	C	44.828	26
s_1_1_contig124822 mapping	4911	4912	SNP	1	T	2	T/C	51.7/48.3	58	T	51.724	30	C	48.276	28
s_1_1_contig125255 mapping	2986	2655	SNP	1	C	2	C/G	58.6/41.4	58	C	58.621	34	G	41.379	24
s_1_1_contig125720 mapping	520	520	SNP	1	C	2	C/T	62.1/37.9	58	C	62.069	36	T	37.931	22
s_1_1_contig126139 mapping	5814	5814	SNP	1	G	2	G/A	62.1/37.9	58	G	62.069	36	A	37.931	22
s_1_1_contig126788 mapping	120	120	SNP	1	C	2	C/T	60.3/39.7	58	C	60.345	35	T	39.655	23
s_1_1_contig127476 mapping	2502	2405	SNP	1	A	2	A/T	60.3/39.7	58	A	60.345	35	T	39.655	23
s_1_1_contig127497 mapping	1808	1702	SNP	1	A	2	A/G	53.4/46.6	58	A	53.448	31	G	46.552	27
s_1_1_contig127620 mapping	4692	4649	SNP	1	A	2	A/G	58.6/41.4	58	A	58.621	34	G	41.379	24
s_1_1_contig127862 mapping	5592	5592	SNP	1	G	2	G/A	62.1/37.9	58	G	62.069	36	A	37.931	22
s_1_1_contig127939 mapping	3865	3866	SNP	1	A	2	A/C	62.1/37.9	58	A	62.069	36	C	37.931	22
s_1_1_contig127939 mapping	3884	3885	SNP	1	A	2	A/G	60.3/39.7	58	A	60.345	35	G	39.655	23
s_1_1_contig128113 mapping	447	447	SNP	1	C	2	C/T	60.3/39.7	58	C	60.345	35	T	39.655	23
s_1_1_contig128573 mapping	1031	1031	SNP	1	T	2	T/C	60.3/39.7	58	T	60.345	35	C	39.655	23
s_1_1_contig128823 mapping	1643	1496	SNP	1	C	2	C/T	53.4/46.6	58	C	53.448	31	T	46.552	27
s_1_1_contig128882 mapping	732	630	SNP	1	A	2	A/G	51.7/48.3	58	A	51.724	30	G	48.276	28
s_1_1_contig129892 mapping	298	298	SNP	1	G	2	G/A	51.7/48.3	58	G	51.724	30	A	48.276	28
s_1_1_contig131438 mapping	2161	2161	SNP	1	A	2	A/C	60.3/39.7	58	A	60.345	35	C	39.655	23
s_1_1_contig131934 mapping	2305	2305	SNP	1	C	2	C/T	51.7/48.3	58	C	51.724	30	T	48.276	28
s_1_1_contig132893 mapping	3967	3595	SNP	1	C	2	C/T	56.9/43.1	58	C	56.897	33	T	43.103	25
s_1_1_contig135206 mapping	3272	2528	SNP	1	A	2	A/T	60.3/39.7	58	A	60.345	35	T	39.655	23
s_1_1_contig135456 mapping	3784	3033	SNP	1	A	2	A/C	51.7/48.3	58	A	51.724	30	C	48.276	28
s_1_1_contig135919 mapping	2138	1614	SNP	1	T	2	T/C	56.9/43.1	58	T	56.897	33	C	43.103	25
s_1_1_contig135988 mapping	6557	6558	SNP	1	T	2	C/T	50.0/50.0	58	C	50	29	T	50	29
s_1_1_contig137017 mapping	6019	6020	SNP	1	G	2	G/A	60.3/39.7	58	G	60.345	35	A	39.655	23
s_1_1_contig138975 mapping	1010	1010	SNP	1	T	2	T/C	58.6/41.4	58	T	58.621	34	C	41.379	24
s_1_1_contig139063 mapping	1843	1843	SNP	1	C	2	C/G	63.8/36.2	58	C	63.793	37	G	36.207	21
s_1_1_contig139081 mapping	4628	4412	SNP	1	T	2	T/C	58.6/41.4	58	T	58.621	34	C	41.379	24
s_1_1_contig139130 mapping	6134	6032	SNP	1	G	2	G/T	55.2/44.8	58	G	55.172	32	T	44.828	26
s_1_1_contig140043 mapping	2084	2084	SNP	1	G	2	G/T	60.3/39.7	58	G	60.345	35	T	39.655	23
s_1_1_contig142040 mapping	4221	3507	SNP	1	C	2	T/C	53.4/46.6	58	T	53.448	31	C	46.552	27
s_1_1_contig142321 mapping	5392	5107	SNP	1	G	2	G/A	51.7/48.3	58	G	51.724	30	A	48.276	28
s_1_1_contig142368 mapping	2262	2095	SNP	1	A	2	A/G	55.2/44.8	58	A	55.172	32	G	44.828	26
s_1_1_contig142486 mapping	173	173	SNP	1	G	2	G/A	56.9/43.1	58	G	56.897	33	A	43.103	25
s_1_1_contig142781 mapping	3966	3966	SNP	1	A	2	C/A	58.6/41.4	58	C	58.621	34	A	41.379	24
s_1_1_contig143409 mapping	2378	1964	SNP	1	A	2	G/A	53.4/46.6	58	G	53.448	31	A	46.552	27
s_1_1_contig143644 mapping	113	113	SNP	1	G	2	G/A	55.2/44.8	58	G	55.172	32	A	44.828	26
s_1_1_contig144973 mapping	1072	1072	SNP	1	G	2	G/A	60.3/39.7	58	G	60.345	35	A	39.655	23
s_1_1_contig145090 mapping	7560	7563	SNP	1	T	2	T/C	60.3/39.7	58	T	60.345	35	C	39.655	23
s_1_1_contig145104 mapping	3276	3249	SNP	1	C	2	C/T	62.1/37.9	58	C	62.069	36	T	37.931	22
s_1_1_contig145148 mapping	321	321	SNP	1	C	2	C/T	60.3/39.7	58	C	60.345	35	T	39.655	23
s_1_1_contig145325 mapping	1192	899	SNP	1	G	2	G/A	63.8/36.2	58	G	63.793	37	A	36.207	21
s_1_1_contig145405 mapping	2080	2081	SNP	1	A	2	C/A	51.7/48.3	58	C	51.724	30	A	48.276	28
s_1_1_contig145445 mapping	6558	6467	SNP	1	A	2	A/T	60.3/39.7	58	A	60.345	35	T	39.655	23
s_1_1_contig145491 mapping	1436	1440	SNP	1	T	2	T/C	58.6/41.4	58	T	58.621	34	C	41.379	24
s_1_1_contig145550 mapping	4055	4055	SNP	1	C	2	C/T	62.1/37.9	58	C	62.069	36	T	37.931	22
s_1_1_contig145610 mapping	2322	2206	SNP	1	A	2	G/A	62.1/37.9	58	G	62.069	36	A	37.931	22
s_1_1_contig145836 mapping	1533	1382	SNP	1	C	2	C/T	50.0/50.0	58	C	50	29	T	50	29
s_1_1_contig145836 mapping	2906	2758	SNP	1	G	2	G/T	63.8/36.2	58	G	63.793	37	T	36.207	21
s_1_1_contig145854 mapping	3378	3299	SNP	1	C	2	C/T	53.4/46.6	58	C	53.448	31	T	46.552	27
s_1_1_contig145861 mapping	2238	2163	SNP	1	C	2	C/G	56.9/43.1	58	C	56.897	33	G	43.103	25
s_1_1_contig145953 mapping	750	750	SNP	1	G	2	C/G	55.2/44.8	58	C	55.172	32	G	44.828	26
s_1_1_contig146034 mapping	128	128	SNP	1	G	2	A/G	50.0/50.0	58	A	50	29	G	50	29
s_1_1_contig146139 mapping	198	198	SNP	1	T	2	T/C	55.2/44.8	58	T	55.172	32	C	44.828	26
s_1_1_contig146139 mapping	2025	2025	SNP	1	T	2	T/C	60.3/39.7	58	T	60.345	35	C	39.655	23
s_1_1_contig146174 mapping	1334	1334	SNP	1	C	2	C/T	53.4/46.6	58	C	53.448	31	T	46.552	27
s_1_1_contig146275 mapping	923	923	SNP	1	A	2	A/G	58.6/41.4	58	A	58.621	34	G	41.379	24
s_1_1_contig146381 mapping	2012	2014	SNP	1	A	2	A/G	53.4/46.6	58	A	53.448	31	G	46.552	27
s_1_1_contig146571 mapping	1042	1042	SNP	1	C	2	C/A	53.4/46.6	58	C	53.448	31	A	46.552	27
s_1_1_contig146634 mapping	2227	2227	SNP	1	T	2	T/C	63.8/36.2	58	T	63.793	37	C	36.207	21
s_1_1_contig146757 mapping	5007	4886	SNP	1	A	2	A/T	58.6/41.4	58	A	58.621	34	T	41.379	24
s_1_1_contig147030 mapping	614	614	SNP	1	A	2	A/G	53.4/46.6	58	A	53.448	31	G	46.552	27
s_1_1_contig147030 mapping	2190	2190	SNP	1	T	2	T/C	56.9/43.1	58	T	56.897	33	C	43.103	25
s_1_1_contig147286 mapping	3057	2644	SNP	1	T	2	G/T	60.3/37.9	58	G	60.345	35	T	37.931	22
s_1_1_contig147308 mapping	1841	1713	SNP	1	G	2	C/G	58.6/41.4	58	C	58.621	34	G	41.379	24
s_1_1_contig147312 mapping	1218	1154	SNP	1	A	2	A/T	53.4/46.6	58	A	53.448	31	T	46.552	27
s_1_1_contig147317 mapping	1956	1778	SNP	1	A	2	A/G	56.9/43.1	58	A	56.897	33	G	43.103	25
s_1_1_contig147362 mapping	2790	2791	SNP	1	C	2	C/G	58.6/41.4	58	C	58.621	34	G	41.379	24
s_1_1_contig147418 mapping	2120	2062	SNP	1	C	2	C/G	62.1/37.9	58	C	62.069	36	G	37.931	22
s_1_1_contig147675 mapping	387	387	SNP	1	G	2	G/C	56.9/43.1	58	G	56.897	33	C	43.103	25
s_1_1_contig148040 mapping	89	89	SNP	1	G	2	G/A	63.8/36.2	58	G	63.793	37	A	36.207	21
s_1_1_contig148176 mapping	245	245	SNP	1	G	2	G/T	62.1/37.9	58	G	62.069	36	T	37.931	22
s_1_1_contig148366 mapping	415	415	SNP	1	G	2	G/A	56.9/41.4	58	G	56.897	33	A	41.379	24
s_1_1_contig148756 mapping	2434	2211	SNP	1	C	2	C/T	53.4/46.6	58	C	53.448	31	T	46.552	27
s_1_1_contig148903 mapping	576	493	SNP	1	C	2	C/T	60.3/39.7	58	C	60.345	35	T	39.655	23
s_1_1_contig149211 mapping	4429	4429	SNP	1	T	2	T/C	58.6/41.4	58	T	58.621	34	C	41.379	24
s_1_1_contig149266 mapping	1219	1220	SNP	1	T	2	T/G	62.1/37.9	58	T	62.069	36	G	37.931	22
s_1_1_contig149353 mapping	1698	1407	SNP	1	C	2	G/C	55.2/44.8	58	G	55.172	32	C	44.828	26
s_1_1_contig149398 mapping	1262	1262	SNP	1	A	2	A/T	60.3/39.7	58	A	60.345	35	T	39.655	23
s_1_1_contig150082 mapping	328	184	SNP	1	C	2	C/G	50.0/50.0	58	C	50	29	G	50	29
s_1_1_contig150497 mapping	551	293	SNP	1	C	2	C/A	60.3/39.7	58	C	60.345	35	A	39.655	23
s_1_1_contig150622 mapping	3090	3090	SNP	1	T	2	T/C	53.4/46.6	58	T	53.448	31	C	46.552	27
s_1_1_contig151860 mapping	1489	1490	SNP	1	G	2	G/A	62.1/37.9	58	G	62.069	36	A	37.931	22
s_1_1_contig152170 mapping	638	638	SNP	1	T	2	T/G	63.8/36.2	58	T	63.793	37	G	36.207	21
s_1_1_contig152607 mapping	2333	1861	SNP	1	A	2	A/G	56.9/43.1	58	A	56.897	33	G	43.103	25
s_1_1_contig154383 mapping	2299	1157	SNP	1	T	2	T/C	63.8/36.2	58	T	63.793	37	C	36.207	21
s_1_1_contig154422 mapping	66	66	SNP	1	A	2	A/C	51.7/48.3	58	A	51.724	30	C	48.276	28
s_1_1_contig154507 mapping	211	212	SNP	1	C	2	G/C	58.6/41.4	58	G	58.621	34	C	41.379	24
s_1_1_contig154637 mapping	646	428	SNP	1	G	2	G/C	55.2/44.8	58	G	55.172	32	C	44.828	26
s_1_1_contig154642 mapping	643	643	SNP	1	T	2	T/G	53.4/46.6	58	T	53.448	31	G	46.552	27
s_1_1_contig154669 mapping	897	897	SNP	1	T	2	T/C	60.3/39.7	58	T	60.345	35	C	39.655	23
s_1_1_contig154743 mapping	1182	1182	SNP	1	C	2	T/C	53.4/46.6	58	T	53.448	31	C	46.552	27
s_1_1_contig154751 mapping	1778	1023	SNP	1	A	2	A/G	63.8/36.2	58	A	63.793	37	G	36.207	21
s_1_1_contig154944 mapping	1136	785	SNP	1	C	2	T/C	53.4/44.8	58	T	53.448	31	C	44.828	26
s_1_1_contig154951 mapping	573	573	SNP	1	C	2	C/T	62.1/37.9	58	C	62.069	36	T	37.931	22
s_1_1_contig155478 mapping	1440	1440	SNP	1	T	2	T/C	60.3/39.7	58	T	60.345	35	C	39.655	23
s_1_1_contig155776 mapping	23	23	SNP	1	T	2	G/T	56.9/37.9	58	G	56.897	33	T	37.931	22
s_1_1_contig157317 mapping	4930	4736	SNP	1	T	2	T/C	53.4/46.6	58	T	53.448	31	C	46.552	27
s_1_1_contig157613 mapping	1601	1515	SNP	1	G	2	G/C	56.9/43.1	58	G	56.897	33	C	43.103	25
s_1_1_contig157645 mapping	9550	9551	SNP	1	C	2	C/G	58.6/41.4	58	C	58.621	34	G	41.379	24
s_1_1_contig157658 mapping	4474	4387	SNP	1	G	2	G/A	60.3/39.7	58	G	60.345	35	A	39.655	23
s_1_1_contig157945 mapping	4659	4524	SNP	1	T	2	T/C	55.2/44.8	58	T	55.172	32	C	44.828	26
s_1_1_contig158038 mapping	4476	4432	SNP	1	A	2	A/G	62.1/37.9	58	A	62.069	36	G	37.931	22
s_1_1_contig158216 mapping	3557	3482	SNP	1	T	2	T/C	60.3/39.7	58	T	60.345	35	C	39.655	23
s_1_1_contig158242 mapping	8564	8562	SNP	1	A	2	A/T	62.1/37.9	58	A	62.069	36	T	37.931	22
s_1_1_contig158330 mapping	12001	11896	SNP	1	C	2	C/A	55.2/44.8	58	C	55.172	32	A	44.828	26
s_1_1_contig158352 mapping	6613	6505	SNP	1	T	2	T/C	55.2/44.8	58	T	55.172	32	C	44.828	26
s_1_1_contig158696 mapping	1140	1072	SNP	1	A	2	A/G	53.4/46.6	58	A	53.448	31	G	46.552	27
s_1_1_contig158696 mapping	4977	4300	SNP	1	C	2	C/T	55.2/44.8	58	C	55.172	32	T	44.828	26
s_1_1_contig158980 mapping	2718	2718	SNP	1	A	2	A/C	56.9/43.1	58	A	56.897	33	C	43.103	25
s_1_1_contig159917 mapping	996	996	SNP	1	C	2	C/G	56.9/43.1	58	C	56.897	33	G	43.103	25
s_1_1_contig159994 mapping	3303	3303	SNP	1	C	2	C/T	55.2/44.8	58	C	55.172	32	T	44.828	26
s_1_1_contig159994 mapping	3454	3454	SNP	1	C	2	C/G	55.2/44.8	58	C	55.172	32	G	44.828	26
s_1_1_contig160011 mapping	1446	1210	SNP	1	A	2	A/G	56.9/43.1	58	A	56.897	33	G	43.103	25
s_1_1_contig160023 mapping	82	82	SNP	1	C	2	C/T	63.8/36.2	58	C	63.793	37	T	36.207	21
s_1_1_contig160089 mapping	1477	1477	SNP	1	C	2	C/G	62.1/37.9	58	C	62.069	36	G	37.931	22
s_1_1_contig160354 mapping	3265	3227	SNP	1	A	2	A/G	55.2/44.8	58	A	55.172	32	G	44.828	26
s_1_1_contig160375 mapping	773	594	SNP	1	G	2	G/C	53.4/46.6	58	G	53.448	31	C	46.552	27
s_1_1_contig160993 mapping	5241	5241	SNP	1	A	2	A/G	50.0/50.0	58	A	50	29	G	50	29
s_1_1_contig161074 mapping	835	835	SNP	1	C	2	C/T	58.6/41.4	58	C	58.621	34	T	41.379	24
s_1_1_contig161124 mapping	4173	3757	SNP	1	G	2	G/A	62.1/37.9	58	G	62.069	36	A	37.931	22
s_1_1_contig161193 mapping	514	514	SNP	1	A	2	A/G	55.2/44.8	58	A	55.172	32	G	44.828	26
s_1_1_contig161457 mapping	4334	4309	SNP	1	A	2	A/G	56.9/43.1	58	A	56.897	33	G	43.103	25
s_1_1_contig161463 mapping	79	80	SNP	1	C	2	C/T	53.4/46.6	58	C	53.448	31	T	46.552	27
s_1_1_contig161482 mapping	50	50	SNP	1	G	2	G/A	41.4/37.9	58	G	41.379	24	A	37.931	22
s_1_1_contig163129 mapping	3071	2904	SNP	1	C	2	C/T	60.3/39.7	58	C	60.345	35	T	39.655	23
s_1_1_contig163183 mapping	4736	4628	SNP	1	A	2	A/G	58.6/41.4	58	A	58.621	34	G	41.379	24
s_1_1_contig163300 mapping	903	849	SNP	1	A	2	A/G	60.3/39.7	58	A	60.345	35	G	39.655	23
s_1_1_contig163369 mapping	2562	2320	SNP	1	A	2	C/A	41.4/36.2	58	C	41.379	24	A	36.207	21
s_1_1_contig164076 mapping	2114	2114	SNP	1	G	2	G/A	62.1/37.9	58	G	62.069	36	A	37.931	22
s_1_1_contig164231 mapping	2535	2535	SNP	1	A	2	A/G	50.0/50.0	58	A	50	29	G	50	29
s_1_1_contig164633 mapping	5659	5496	SNP	1	C	2	C/T	51.7/48.3	58	C	51.724	30	T	48.276	28
s_1_1_contig165596 mapping	1242	1241	SNP	1	G	2	G/A	53.4/46.6	58	G	53.448	31	A	46.552	27
s_1_1_contig166157 mapping	2458	2309	SNP	1	A	2	A/G	56.9/43.1	58	A	56.897	33	G	43.103	25
s_1_1_contig166182 mapping	4232	4207	SNP	1	T	2	C/T	56.9/43.1	58	C	56.897	33	T	43.103	25
s_1_1_contig166654 mapping	704	650	SNP	1	G	2	G/A	63.8/36.2	58	G	63.793	37	A	36.207	21
s_1_1_contig166814 mapping	6961	6753	SNP	1	T	2	T/C	63.8/36.2	58	T	63.793	37	C	36.207	21
s_1_1_contig167964 mapping	4664	3924	SNP	1	T	2	T/C	48.3/41.4	58	T	48.276	28	C	41.379	24
s_1_1_contig168425 mapping	2969	2818	SNP	1	C	2	C/G	51.7/48.3	58	C	51.724	30	G	48.276	28
s_1_1_contig169232 mapping	2327	2243	SNP	1	A	2	A/T	58.6/41.4	58	A	58.621	34	T	41.379	24
s_1_1_contig169542 mapping	1311	1312	SNP	1	C	2	C/G	51.7/48.3	58	C	51.724	30	G	48.276	28
s_1_1_contig169926 mapping	369	286	SNP	1	A	2	A/G	53.4/46.6	58	A	53.448	31	G	46.552	27
s_1_1_contig169937 mapping	3464	3383	SNP	1	T	2	C/T	62.1/37.9	58	C	62.069	36	T	37.931	22
s_1_1_contig170008 mapping	913	913	SNP	1	A	2	G/A	53.4/46.6	58	G	53.448	31	A	46.552	27
s_1_1_contig170040 mapping	905	716	SNP	1	A	2	G/A	56.9/43.1	58	G	56.897	33	A	43.103	25
s_1_1_contig170105 mapping	1310	1310	SNP	1	G	2	G/C	55.2/44.8	58	G	55.172	32	C	44.828	26
s_1_1_contig170179 mapping	715	715	SNP	1	A	2	A/G	56.9/43.1	58	A	56.897	33	G	43.103	25
s_1_1_contig170204 mapping	439	371	SNP	1	C	2	C/T	58.6/41.4	58	C	58.621	34	T	41.379	24
s_1_1_contig170661 mapping	913	913	SNP	1	A	2	A/G	58.6/41.4	58	A	58.621	34	G	41.379	24
s_1_1_contig170715 mapping	127	127	SNP	1	G	2	G/T	63.8/36.2	58	G	63.793	37	T	36.207	21
s_1_1_contig170853 mapping	1477	1314	SNP	1	G	2	G/T	62.1/37.9	58	G	62.069	36	T	37.931	22
s_1_1_contig171111 mapping	2777	2370	SNP	1	G	2	G/T	53.4/46.6	58	G	53.448	31	T	46.552	27
s_1_1_contig172225 mapping	1351	657	SNP	1	C	2	C/T	62.1/37.9	58	C	62.069	36	T	37.931	22
s_1_1_contig176928 mapping	2458	2458	SNP	1	A	2	A/C	56.9/43.1	58	A	56.897	33	C	43.103	25
s_1_1_contig179066 mapping	2145	1916	SNP	1	G	2	A/G	50.0/50.0	58	A	50	29	G	50	29
s_1_1_contig179642 mapping	2468	2470	SNP	1	C	2	C/T	56.9/43.1	58	C	56.897	33	T	43.103	25
s_1_1_contig179850 mapping	4230	4167	SNP	1	G	2	G/T	60.3/39.7	58	G	60.345	35	T	39.655	23
s_1_1_contig179877 mapping	762	572	SNP	1	C	2	C/T	62.1/37.9	58	C	62.069	36	T	37.931	22
s_1_1_contig180508 mapping	5371	5272	SNP	1	C	2	C/T	60.3/39.7	58	C	60.345	35	T	39.655	23
s_1_1_contig180822 mapping	685	685	SNP	1	G	2	G/A	51.7/48.3	58	G	51.724	30	A	48.276	28
s_1_1_contig180909 mapping	2867	2825	SNP	1	A	2	A/G	51.7/48.3	58	A	51.724	30	G	48.276	28
s_1_1_contig181235 mapping	3431	3428	SNP	1	C	2	C/T	51.7/48.3	58	C	51.724	30	T	48.276	28
s_1_1_contig181236 mapping	3413	3413	SNP	1	C	2	C/T	62.1/37.9	58	C	62.069	36	T	37.931	22
s_1_1_contig181991 mapping	1060	820	SNP	1	A	2	A/C	60.3/39.7	58	A	60.345	35	C	39.655	23
s_1_1_contig184012 mapping	3433	3433	SNP	1	A	2	A/G	60.3/39.7	58	A	60.345	35	G	39.655	23
s_1_1_contig184063 mapping	7	7	SNP	1	T	2	C/T	55.2/44.8	58	C	55.172	32	T	44.828	26
s_1_1_contig184581 mapping	2520	2520	SNP	1	T	2	T/C	60.3/39.7	58	T	60.345	35	C	39.655	23
s_1_1_contig184738 mapping	780	746	SNP	1	T	2	T/C	55.2/44.8	58	T	55.172	32	C	44.828	26
s_1_1_contig184855 mapping	99	99	SNP	1	G	2	A/G	50.0/50.0	58	A	50	29	G	50	29
s_1_1_contig184901 mapping	611	613	SNP	1	T	2	T/C	63.8/36.2	58	T	63.793	37	C	36.207	21
s_1_1_contig184941 mapping	1730	1482	SNP	1	A	2	A/G	53.4/46.6	58	A	53.448	31	G	46.552	27
s_1_1_contig185040 mapping	536	536	SNP	1	G	2	G/A	60.3/39.7	58	G	60.345	35	A	39.655	23
s_1_1_contig185167 mapping	3026	3016	SNP	1	T	2	T/C	58.6/41.4	58	T	58.621	34	C	41.379	24
s_1_1_contig185167 mapping	3027	3017	SNP	1	T	2	T/C	62.1/37.9	58	T	62.069	36	C	37.931	22
s_1_1_contig185234 mapping	477	476	SNP	1	G	2	G/A	53.4/46.6	58	G	53.448	31	A	46.552	27
s_1_1_contig186602 mapping	340	340	SNP	1	A	2	A/G	62.1/37.9	58	A	62.069	36	G	37.931	22
s_1_1_contig186602 mapping	363	363	SNP	1	A	2	A/C	53.4/46.6	58	A	53.448	31	C	46.552	27
s_1_1_contig188467 mapping	946	586	SNP	1	T	2	T/C	55.2/44.8	58	T	55.172	32	C	44.828	26
s_1_1_contig188933 mapping	823	823	SNP	1	A	2	A/T	51.7/48.3	58	A	51.724	30	T	48.276	28
s_1_1_contig188962 mapping	1729	824	SNP	1	C	2	C/T	63.8/36.2	58	C	63.793	37	T	36.207	21
s_1_1_contig189006 mapping	251	251	SNP	1	A	2	A/G	62.1/37.9	58	A	62.069	36	G	37.931	22
s_1_1_contig189006 mapping	842	842	SNP	1	A	2	A/G	56.9/43.1	58	A	56.897	33	G	43.103	25
s_1_1_contig189076 mapping	312	312	SNP	1	C	2	C/T	58.6/41.4	58	C	58.621	34	T	41.379	24
s_1_1_contig189135 mapping	209	209	SNP	1	C	2	C/T	62.1/37.9	58	C	62.069	36	T	37.931	22
s_1_1_contig189169 mapping	158	158	SNP	1	T	2	T/C	63.8/36.2	58	T	63.793	37	C	36.207	21
s_1_1_contig189218 mapping	498	435	SNP	1	T	2	T/A	60.3/39.7	58	T	60.345	35	A	39.655	23
s_1_1_contig189250 mapping	1316	1195	SNP	1	C	2	C/T	63.8/36.2	58	C	63.793	37	T	36.207	21
s_1_1_contig189358 mapping	390	390	SNP	1	A	2	A/G	51.7/48.3	58	A	51.724	30	G	48.276	28
s_1_1_contig189395 mapping	600	525	SNP	1	A	2	G/A	53.4/46.6	58	G	53.448	31	A	46.552	27
s_1_1_contig189524 mapping	469	469	SNP	1	T	2	A/T	51.7/48.3	58	A	51.724	30	T	48.276	28
s_1_1_contig189575 mapping	675	675	SNP	1	T	2	T/C	60.3/39.7	58	T	60.345	35	C	39.655	23
s_1_1_contig189950 mapping	402	402	SNP	1	G	2	G/A	58.6/41.4	58	G	58.621	34	A	41.379	24
s_1_1_contig189950 mapping	428	428	SNP	1	C	2	C/T	60.3/39.7	58	C	60.345	35	T	39.655	23
s_1_1_contig189950 mapping	445	445	SNP	1	T	2	T/C	58.6/41.4	58	T	58.621	34	C	41.379	24
s_1_1_contig189984 mapping	549	410	SNP	1	G	2	G/A	53.4/46.6	58	G	53.448	31	A	46.552	27
s_1_1_contig189998 mapping	628	628	SNP	1	G	2	A/G	58.6/41.4	58	A	58.621	34	G	41.379	24
s_1_1_contig190074 mapping	1443	1191	SNP	1	A	2	T/A	60.3/39.7	58	T	60.345	35	A	39.655	23
s_1_1_contig190266 mapping	376	376	SNP	1	T	2	T/C	55.2/44.8	58	T	55.172	32	C	44.828	26
s_1_1_contig190266 mapping	377	377	SNP	1	G	2	G/T	55.2/44.8	58	G	55.172	32	T	44.828	26
s_1_1_contig190505 mapping	684	684	SNP	1	A	2	G/A	55.2/44.8	58	G	55.172	32	A	44.828	26
s_1_1_contig190507 mapping	390	390	SNP	1	T	2	T/C	63.8/36.2	58	T	63.793	37	C	36.207	21
s_1_1_contig190507 mapping	449	449	SNP	1	G	2	G/A	55.2/44.8	58	G	55.172	32	A	44.828	26
s_1_1_contig190755 mapping	414	413	SNP	1	A	2	G/A	63.8/36.2	58	G	63.793	37	A	36.207	21
s_1_1_contig190880 mapping	275	276	SNP	1	C	2	C/T	60.3/39.7	58	C	60.345	35	T	39.655	23
s_1_1_contig191000 mapping	2160	2160	SNP	1	C	2	C/T	53.4/46.6	58	C	53.448	31	T	46.552	27
s_1_1_contig191253 mapping	131	131	SNP	1	G	2	G/A	55.2/44.8	58	G	55.172	32	A	44.828	26
s_1_1_contig191253 mapping	136	136	SNP	1	A	2	A/C	60.3/39.7	58	A	60.345	35	C	39.655	23
s_1_1_contig191253 mapping	724	724	SNP	1	C	2	C/A	63.8/36.2	58	C	63.793	37	A	36.207	21
s_1_1_contig192062 mapping	901	878	SNP	1	T	2	T/A	63.8/36.2	58	T	63.793	37	A	36.207	21
s_1_1_contig192062 mapping	1069	1046	SNP	1	T	2	T/C	58.6/41.4	58	T	58.621	34	C	41.379	24
s_1_1_contig194932 mapping	5301	5202	SNP	1	C	2	C/T	60.3/39.7	58	C	60.345	35	T	39.655	23
s_1_1_contig194983 mapping	1491	1491	SNP	1	G	2	G/A	55.2/44.8	58	G	55.172	32	A	44.828	26
s_1_1_contig195162 mapping	5210	5145	SNP	1	T	2	T/C	51.7/48.3	58	T	51.724	30	C	48.276	28
s_1_1_contig195565 mapping	2894	2894	SNP	1	G	2	G/C	55.2/44.8	58	G	55.172	32	C	44.828	26
s_1_1_contig195918 mapping	257	257	SNP	1	A	2	A/G	62.1/37.9	58	A	62.069	36	G	37.931	22
s_1_1_contig195949 mapping	1729	1729	SNP	1	C	2	C/A	60.3/39.7	58	C	60.345	35	A	39.655	23
s_1_1_contig196077 mapping	267	267	SNP	1	G	2	G/A	53.4/44.8	58	G	53.448	31	A	44.828	26
s_1_1_contig196497 mapping	681	681	SNP	1	G	2	G/C	60.3/39.7	58	G	60.345	35	C	39.655	23
s_1_1_contig196870 mapping	423	423	SNP	1	A	2	A/G	58.6/36.2	58	A	58.621	34	G	36.207	21
s_1_1_contig196870 mapping	430	430	SNP	1	T	2	T/G	60.3/39.7	58	T	60.345	35	G	39.655	23
s_1_1_contig197581 mapping	596	596	SNP	1	T	2	T/A	62.1/37.9	58	T	62.069	36	A	37.931	22
s_1_1_contig197583 mapping	495	495	SNP	1	C	2	G/C	55.2/43.1	58	G	55.172	32	C	43.103	25
s_1_1_contig197583 mapping	502	502	SNP	1	G	2	G/A	50.0/36.2	58	G	50	29	A	36.207	21
s_1_1_contig197632 mapping	303	303	SNP	1	G	2	G/A	51.7/39.7	58	G	51.724	30	A	39.655	23
s_1_1_contig197668 mapping	304	304	SNP	1	G	2	G/A	51.7/46.6	58	G	51.724	30	A	46.552	27
s_1_1_contig197722 mapping	343	343	SNP	1	C	2	C/T	56.9/43.1	58	C	56.897	33	T	43.103	25
s_1_1_contig197922 mapping	278	278	SNP	1	G	2	G/C	55.2/44.8	58	G	55.172	32	C	44.828	26
s_1_1_contig198936 mapping	360	360	SNP	1	C	2	C/T	53.4/46.6	58	C	53.448	31	T	46.552	27
s_1_1_contig200179 mapping	426	426	SNP	1	C	2	C/A	63.8/36.2	58	C	63.793	37	A	36.207	21
s_1_1_contig200699 mapping	1601	1552	SNP	1	G	2	G/T	63.8/36.2	58	G	63.793	37	T	36.207	21
s_1_1_contig201446 mapping	1527	1266	SNP	1	A	2	G/A	53.4/44.8	58	G	53.448	31	A	44.828	26
s_1_1_contig201647 mapping	2069	1988	SNP	1	A	2	A/G	63.8/36.2	58	A	63.793	37	G	36.207	21
s_1_1_contig201668 mapping	5045	5019	SNP	1	C	2	C/A	51.7/48.3	58	C	51.724	30	A	48.276	28
s_1_1_contig201709 mapping	2187	2121	SNP	1	A	2	A/G	63.8/36.2	58	A	63.793	37	G	36.207	21
s_1_1_contig202515 mapping	814	649	SNP	1	A	2	A/G	58.6/41.4	58	A	58.621	34	G	41.379	24
s_1_1_contig203473 mapping	2672	2672	SNP	1	A	2	A/G	63.8/36.2	58	A	63.793	37	G	36.207	21
s_1_1_contig203520 mapping	4167	4012	SNP	1	A	2	A/G	62.1/37.9	58	A	62.069	36	G	37.931	22
s_1_1_contig203593 mapping	5811	5812	SNP	1	A	2	A/G	60.3/39.7	58	A	60.345	35	G	39.655	23
s_1_1_contig203645 mapping	5146	4740	SNP	1	T	2	T/C	63.8/36.2	58	T	63.793	37	C	36.207	21
s_1_1_contig204431 mapping	1096	1096	SNP	1	T	2	T/C	56.9/43.1	58	T	56.897	33	C	43.103	25
s_1_1_contig204873 mapping	2045	2045	SNP	1	G	2	C/G	50.0/50.0	58	C	50	29	G	50	29
s_1_1_contig205295 mapping	1944	1926	SNP	1	A	2	C/A	51.7/48.3	58	C	51.724	30	A	48.276	28
s_1_1_contig205295 mapping	1989	1971	SNP	1	T	2	T/C	55.2/44.8	58	T	55.172	32	C	44.828	26
s_1_1_contig205357 mapping	2634	2634	SNP	1	G	2	G/A	62.1/37.9	58	G	62.069	36	A	37.931	22
s_1_1_contig205402 mapping	593	593	SNP	1	T	2	T/C	58.6/41.4	58	T	58.621	34	C	41.379	24
s_1_1_contig205665 mapping	75	75	SNP	1	G	2	G/A	51.7/48.3	58	G	51.724	30	A	48.276	28
s_1_1_contig205897 mapping	544	545	SNP	1	A	2	A/G	60.3/39.7	58	A	60.345	35	G	39.655	23
s_1_1_contig206526 mapping	1193	1092	SNP	1	C	2	T/C	56.9/43.1	58	T	56.897	33	C	43.103	25
s_1_1_contig206558 mapping	555	555	SNP	1	A	2	A/G	63.8/36.2	58	A	63.793	37	G	36.207	21
s_1_1_contig206604 mapping	693	693	SNP	1	A	2	A/G	62.1/37.9	58	A	62.069	36	G	37.931	22
s_1_1_contig206706 mapping	341	341	SNP	1	A	2	A/G	55.2/44.8	58	A	55.172	32	G	44.828	26
s_1_1_contig206784 mapping	398	398	SNP	1	T	2	T/C	56.9/43.1	58	T	56.897	33	C	43.103	25
s_1_1_contig206789 mapping	255	255	SNP	1	G	2	G/T	50.0/50.0	58	G	50	29	T	50	29
s_1_1_contig206860 mapping	2851	2851	SNP	1	A	2	A/G	58.6/41.4	58	A	58.621	34	G	41.379	24
s_1_1_contig206875 mapping	278	279	SNP	1	A	2	A/C	53.4/46.6	58	A	53.448	31	C	46.552	27
s_1_1_contig206917 mapping	628	479	SNP	1	C	2	C/T	60.3/39.7	58	C	60.345	35	T	39.655	23
s_1_1_contig207015 mapping	378	249	SNP	1	C	2	A/C	53.4/46.6	58	A	53.448	31	C	46.552	27
s_1_1_contig207082 mapping	332	332	SNP	1	G	2	G/C	58.6/41.4	58	G	58.621	34	C	41.379	24
s_1_1_contig207300 mapping	344	344	SNP	1	A	2	A/G	62.1/37.9	58	A	62.069	36	G	37.931	22
s_1_1_contig207395 mapping	620	620	SNP	1	G	2	G/A	60.3/39.7	58	G	60.345	35	A	39.655	23
s_1_1_contig208013 mapping	86	86	SNP	1	C	2	T/C	62.1/37.9	58	T	62.069	36	C	37.931	22
s_1_1_contig208468 mapping	577	577	SNP	1	A	2	A/C	60.3/39.7	58	A	60.345	35	C	39.655	23
s_1_1_contig208485 mapping	191	191	SNP	1	A	2	A/G	60.3/39.7	58	A	60.345	35	G	39.655	23
s_1_1_contig208674 mapping	765	765	SNP	1	G	2	G/A	62.1/37.9	58	G	62.069	36	A	37.931	22
s_1_1_contig209481 mapping	4198	4198	SNP	1	T	2	T/C	62.1/37.9	58	T	62.069	36	C	37.931	22
s_1_1_contig209917 mapping	916	916	SNP	1	G	2	G/T	62.1/37.9	58	G	62.069	36	T	37.931	22
s_1_1_contig210591 mapping	1486	1486	SNP	1	C	2	C/T	55.2/44.8	58	C	55.172	32	T	44.828	26
s_1_1_contig211022 mapping	204	204	SNP	1	C	2	C/T	60.3/39.7	58	C	60.345	35	T	39.655	23
s_1_1_contig211114 mapping	1014	720	SNP	1	G	2	G/A	55.2/37.9	58	G	55.172	32	A	37.931	22
s_1_1_contig211151 mapping	950	362	SNP	1	G	2	G/A	55.2/44.8	58	G	55.172	32	A	44.828	26
s_1_1_contig211361 mapping	500	500	SNP	1	T	2	T/A	60.3/39.7	58	T	60.345	35	A	39.655	23
s_1_1_contig211388 mapping	210	210	SNP	1	A	2	G/A	56.9/43.1	58	G	56.897	33	A	43.103	25
s_1_1_contig211525 mapping	83	83	SNP	1	A	2	G/A	51.7/48.3	58	G	51.724	30	A	48.276	28
s_1_1_contig212036 mapping	839	842	SNP	1	G	2	T/G	58.6/41.4	58	T	58.621	34	G	41.379	24
s_1_1_contig212273 mapping	543	544	SNP	1	G	2	A/G	51.7/44.8	58	A	51.724	30	G	44.828	26
s_1_1_contig212381 mapping	294	292	SNP	1	T	2	T/C	58.6/41.4	58	T	58.621	34	C	41.379	24
s_1_1_contig213003 mapping	34	34	SNP	1	A	2	A/G	56.9/43.1	58	A	56.897	33	G	43.103	25
s_1_1_contig214362 mapping	242	73	SNP	1	C	2	C/A	63.8/36.2	58	C	63.793	37	A	36.207	21
s_1_1_contig215108 mapping	8405	8353	SNP	1	T	2	T/C	51.7/48.3	58	T	51.724	30	C	48.276	28
s_1_1_contig215161 mapping	9545	9422	SNP	1	C	2	C/T	63.8/36.2	58	C	63.793	37	T	36.207	21
s_1_1_contig215483 mapping	3583	3583	SNP	1	G	2	G/A	51.7/48.3	58	G	51.724	30	A	48.276	28
s_1_1_contig215554 mapping	9402	9403	SNP	1	A	2	A/G	62.1/37.9	58	A	62.069	36	G	37.931	22
s_1_1_contig215600 mapping	6310	6183	SNP	1	T	2	C/T	50.0/50.0	58	C	50	29	T	50	29
s_1_1_contig215695 mapping	1803	1803	SNP	1	T	2	T/C	53.4/46.6	58	T	53.448	31	C	46.552	27
s_1_1_contig215727 mapping	626	626	SNP	1	C	2	C/T	53.4/46.6	58	C	53.448	31	T	46.552	27
s_1_1_contig216008 mapping	529	529	SNP	1	C	2	C/T	50.0/50.0	58	C	50	29	T	50	29
s_1_1_contig216292 mapping	673	572	SNP	1	T	2	T/C	56.9/43.1	58	T	56.897	33	C	43.103	25
s_1_1_contig216352 mapping	1371	1371	SNP	1	G	2	A/G	50.0/50.0	58	A	50	29	G	50	29
s_1_1_contig216731 mapping	3112	3017	SNP	1	G	2	G/A	62.1/37.9	58	G	62.069	36	A	37.931	22
s_1_1_contig216881 mapping	2718	2620	SNP	1	T	2	T/C	60.3/39.7	58	T	60.345	35	C	39.655	23
s_1_1_contig216881 mapping	3526	3428	SNP	1	G	2	G/A	55.2/44.8	58	G	55.172	32	A	44.828	26
s_1_1_contig216893 mapping	2506	2507	SNP	1	A	2	A/G	50.0/50.0	58	A	50	29	G	50	29
s_1_1_contig217426 mapping	2733	2551	SNP	1	T	2	T/C	58.6/41.4	58	T	58.621	34	C	41.379	24
s_1_1_contig217426 mapping	2754	2572	SNP	1	C	2	C/T	58.6/41.4	58	C	58.621	34	T	41.379	24
s_1_1_contig217626 mapping	678	680	SNP	1	A	2	A/C	63.8/36.2	58	A	63.793	37	C	36.207	21
s_1_1_contig217788 mapping	1051	944	SNP	1	G	2	G/A	60.3/39.7	58	G	60.345	35	A	39.655	23
s_1_1_contig217992 mapping	3219	3220	SNP	1	C	2	C/T	53.4/46.6	58	C	53.448	31	T	46.552	27
s_1_1_contig218328 mapping	2616	2275	SNP	1	T	2	C/T	51.7/48.3	58	C	51.724	30	T	48.276	28
s_1_1_contig218486 mapping	1804	1804	SNP	1	A	2	A/G	55.2/44.8	58	A	55.172	32	G	44.828	26
s_1_1_contig218771 mapping	4433	4396	SNP	1	C	2	C/T	62.1/37.9	58	C	62.069	36	T	37.931	22
s_1_1_contig219282 mapping	401	401	SNP	1	G	2	G/A	51.7/48.3	58	G	51.724	30	A	48.276	28
s_1_1_contig219347 mapping	2262	2227	SNP	1	C	2	C/T	58.6/41.4	58	C	58.621	34	T	41.379	24
s_1_1_contig219452 mapping	957	957	SNP	1	A	2	A/G	55.2/44.8	58	A	55.172	32	G	44.828	26
s_1_1_contig219743 mapping	859	859	SNP	1	T	2	T/A	56.9/43.1	58	T	56.897	33	A	43.103	25
s_1_1_contig219889 mapping	9027	8813	SNP	1	C	2	C/A	58.6/41.4	58	C	58.621	34	A	41.379	24
s_1_1_contig219956 mapping	18	18	SNP	1	T	2	T/A	60.3/39.7	58	T	60.345	35	A	39.655	23
s_1_1_contig220111 mapping	574	574	SNP	1	G	2	G/C	55.2/44.8	58	G	55.172	32	C	44.828	26
s_1_1_contig220490 mapping	1782	1708	SNP	1	A	2	G/A	55.2/44.8	58	G	55.172	32	A	44.828	26
s_1_1_contig220499 mapping	874	875	SNP	1	T	2	T/G	58.6/41.4	58	T	58.621	34	G	41.379	24
s_1_1_contig221168 mapping	821	821	SNP	1	G	2	A/G	58.6/41.4	58	A	58.621	34	G	41.379	24
s_1_1_contig221335 mapping	15	15	SNP	1	G	2	G/A	62.1/37.9	58	G	62.069	36	A	37.931	22
s_1_1_contig221335 mapping	34	34	SNP	1	C	2	C/T	58.6/41.4	58	C	58.621	34	T	41.379	24
s_1_1_contig221407 mapping	1212	1212	SNP	1	C	2	C/A	56.9/43.1	58	C	56.897	33	A	43.103	25
s_1_1_contig221666 mapping	648	521	SNP	1	A	2	A/G	56.9/43.1	58	A	56.897	33	G	43.103	25
s_1_1_contig222539 mapping	2807	2807	SNP	1	A	2	A/G	60.3/39.7	58	A	60.345	35	G	39.655	23
s_1_1_contig222579 mapping	6122	5781	SNP	1	G	2	G/A	56.9/43.1	58	G	56.897	33	A	43.103	25
s_1_1_contig222596 mapping	814	814	SNP	1	G	2	A/G	63.8/36.2	58	A	63.793	37	G	36.207	21
s_1_1_contig223023 mapping	3153	3083	SNP	1	G	2	G/C	56.9/43.1	58	G	56.897	33	C	43.103	25
s_1_1_contig223085 mapping	2387	2339	SNP	1	T	2	T/G	51.7/48.3	58	T	51.724	30	G	48.276	28
s_1_1_contig226320 mapping	1526	1526	SNP	1	A	2	A/G	58.6/41.4	58	A	58.621	34	G	41.379	24
s_1_1_contig226933 mapping	3708	3608	SNP	1	A	2	A/G	60.3/39.7	58	A	60.345	35	G	39.655	23
s_1_1_contig227384 mapping	1201	1091	SNP	1	G	2	G/C	62.1/37.9	58	G	62.069	36	C	37.931	22
s_1_1_contig228003 mapping	1258	1078	SNP	1	A	2	A/G	51.7/48.3	58	A	51.724	30	G	48.276	28
s_1_1_contig228106 mapping	2681	2537	SNP	1	T	2	A/T	53.4/46.6	58	A	53.448	31	T	46.552	27
s_1_1_contig228119 mapping	503	397	SNP	1	T	2	T/C	63.8/36.2	58	T	63.793	37	C	36.207	21
s_1_1_contig228728 mapping	1950	1848	SNP	1	T	2	T/G	58.6/41.4	58	T	58.621	34	G	41.379	24
s_1_1_contig228789 mapping	4244	4228	SNP	1	C	2	C/T	50.0/50.0	58	C	50	29	T	50	29
s_1_1_contig229274 mapping	18	18	SNP	1	A	2	A/G	63.8/36.2	58	A	63.793	37	G	36.207	21
s_1_1_contig229420 mapping	2710	2462	SNP	1	G	2	G/T	53.4/44.8	58	G	53.448	31	T	44.828	26
s_1_1_contig229441 mapping	102	102	SNP	1	A	2	A/G	56.9/43.1	58	A	56.897	33	G	43.103	25
s_1_1_contig230389 mapping	32	32	SNP	1	G	2	G/A	58.6/41.4	58	G	58.621	34	A	41.379	24
s_1_1_contig231689 mapping	3036	2806	SNP	1	C	2	C/G	48.3/37.9	58	C	48.276	28	G	37.931	22
s_1_1_contig233371 mapping	1431	1431	SNP	1	T	2	T/C	60.3/39.7	58	T	60.345	35	C	39.655	23
s_1_1_contig233479 mapping	1280	1102	SNP	1	C	2	C/T	60.3/39.7	58	C	60.345	35	T	39.655	23
s_1_1_contig233748 mapping	1374	1374	SNP	1	T	2	C/T	53.4/46.6	58	C	53.448	31	T	46.552	27
s_1_1_contig234154 mapping	2635	2630	SNP	1	C	2	T/C	58.6/41.4	58	T	58.621	34	C	41.379	24
s_1_1_contig236692 mapping	474	474	SNP	1	C	2	C/T	55.2/44.8	58	C	55.172	32	T	44.828	26
s_1_1_contig236692 mapping	952	952	SNP	1	T	2	T/C	58.6/39.7	58	T	58.621	34	C	39.655	23
s_1_1_contig238647 mapping	390	390	SNP	1	G	2	G/A	60.3/39.7	58	G	60.345	35	A	39.655	23
s_1_1_contig239791 mapping	1116	950	SNP	1	G	2	A/G	55.2/44.8	58	A	55.172	32	G	44.828	26
s_1_1_contig240386 mapping	1567	1567	SNP	1	C	2	C/T	60.3/39.7	58	C	60.345	35	T	39.655	23
s_1_1_contig240819 mapping	856	700	SNP	1	G	2	G/A	51.7/44.8	58	G	51.724	30	A	44.828	26
s_1_1_contig240894 mapping	406	310	SNP	1	C	2	C/G	50.0/50.0	58	C	50	29	G	50	29
s_1_1_contig240899 mapping	680	682	SNP	1	C	2	C/T	56.9/43.1	58	C	56.897	33	T	43.103	25
s_1_1_contig241044 mapping	34	34	SNP	1	C	2	C/G	55.2/44.8	58	C	55.172	32	G	44.828	26
s_1_1_contig241181 mapping	363	363	SNP	1	T	2	T/A	56.9/43.1	58	T	56.897	33	A	43.103	25
s_1_1_contig241246 mapping	386	386	SNP	1	G	2	G/A	56.9/43.1	58	G	56.897	33	A	43.103	25
s_1_1_contig241312 mapping	555	555	SNP	1	C	2	C/G	63.8/36.2	58	C	63.793	37	G	36.207	21
s_1_1_contig241344 mapping	178	178	SNP	1	T	2	T/C	55.2/44.8	58	T	55.172	32	C	44.828	26
s_1_1_contig241421 mapping	2125	2042	SNP	1	T	2	T/C	51.7/46.6	58	T	51.724	30	C	46.552	27
s_1_1_contig241422 mapping	117	117	SNP	1	T	2	T/C	53.4/46.6	58	T	53.448	31	C	46.552	27
s_1_1_contig241521 mapping	538	538	SNP	1	A	2	A/G	50.0/50.0	58	A	50	29	G	50	29
s_1_1_contig241550 mapping	539	539	SNP	1	T	2	T/G	55.2/44.8	58	T	55.172	32	G	44.828	26
s_1_1_contig241807 mapping	1143	1000	SNP	1	C	2	C/T	53.4/46.6	58	C	53.448	31	T	46.552	27
s_1_1_contig242290 mapping	979	895	SNP	1	A	2	G/A	51.7/48.3	58	G	51.724	30	A	48.276	28
s_1_1_contig242380 mapping	275	275	SNP	1	T	2	T/G	51.7/48.3	58	T	51.724	30	G	48.276	28
s_1_1_contig242490 mapping	341	341	SNP	1	G	2	A/G	55.2/44.8	58	A	55.172	32	G	44.828	26
s_1_1_contig242509 mapping	1739	1739	SNP	1	A	2	A/G	58.6/41.4	58	A	58.621	34	G	41.379	24
s_1_1_contig242778 mapping	321	321	SNP	1	G	2	G/C	62.1/37.9	58	G	62.069	36	C	37.931	22
s_1_1_contig242822 mapping	511	511	SNP	1	T	2	T/C	63.8/36.2	58	T	63.793	37	C	36.207	21
s_1_1_contig242823 mapping	1064	1064	SNP	1	A	2	G/A	60.3/39.7	58	G	60.345	35	A	39.655	23
s_1_1_contig242887 mapping	1132	867	SNP	1	A	2	A/G	60.3/39.7	58	A	60.345	35	G	39.655	23
s_1_1_contig242933 mapping	562	490	SNP	1	C	2	C/G	58.6/41.4	58	C	58.621	34	G	41.379	24
s_1_1_contig242975 mapping	166	166	SNP	1	C	2	C/T	51.7/48.3	58	C	51.724	30	T	48.276	28
s_1_1_contig243124 mapping	373	284	SNP	1	A	2	A/G	58.6/41.4	58	A	58.621	34	G	41.379	24
s_1_1_contig243372 mapping	913	913	SNP	1	C	2	A/C	58.6/41.4	58	A	58.621	34	C	41.379	24
s_1_1_contig243447 mapping	32	32	SNP	1	C	2	C/T	58.6/41.4	58	C	58.621	34	T	41.379	24
s_1_1_contig243582 mapping	378	378	SNP	1	C	2	C/T	62.1/37.9	58	C	62.069	36	T	37.931	22
s_1_1_contig244733 mapping	60	60	SNP	1	C	2	C/G	56.9/43.1	58	C	56.897	33	G	43.103	25
s_1_1_contig244792 mapping	299	229	SNP	1	C	2	C/T	53.4/46.6	58	C	53.448	31	T	46.552	27
s_1_1_contig245014 mapping	1417	1277	SNP	1	T	2	C/T	55.2/43.1	58	C	55.172	32	T	43.103	25
s_1_1_contig245478 mapping	1248	1139	SNP	1	A	2	A/T	56.9/41.4	58	A	56.897	33	T	41.379	24
s_1_1_contig245525 mapping	185	185	SNP	1	C	2	C/T	62.1/37.9	58	C	62.069	36	T	37.931	22
s_1_1_contig245603 mapping	661	480	SNP	1	G	2	G/T	60.3/39.7	58	G	60.345	35	T	39.655	23
s_1_1_contig245730 mapping	671	671	SNP	1	G	2	G/A	60.3/39.7	58	G	60.345	35	A	39.655	23
s_1_1_contig245986 mapping	1202	1202	SNP	1	C	2	C/T	58.6/41.4	58	C	58.621	34	T	41.379	24
s_1_1_contig246335 mapping	1489	1489	SNP	1	G	2	G/C	60.3/39.7	58	G	60.345	35	C	39.655	23
s_1_1_contig247282 mapping	59	59	SNP	1	C	2	C/A	58.6/41.4	58	C	58.621	34	A	41.379	24
s_1_1_contig247703 mapping	1055	951	SNP	1	T	2	T/C	53.4/46.6	58	T	53.448	31	C	46.552	27
s_1_1_contig247873 mapping	172	173	SNP	1	T	2	T/C	60.3/39.7	58	T	60.345	35	C	39.655	23
s_1_1_contig248507 mapping	43	43	SNP	1	G	2	G/T	63.8/36.2	58	G	63.793	37	T	36.207	21
s_1_1_contig249022 mapping	563	563	SNP	1	G	2	G/A	62.1/37.9	58	G	62.069	36	A	37.931	22
s_1_1_contig249038 mapping	1075	796	SNP	1	C	2	T/C	56.9/43.1	58	T	56.897	33	C	43.103	25
s_1_1_contig251500 mapping	907	715	SNP	1	A	2	A/G	58.6/41.4	58	A	58.621	34	G	41.379	24
s_1_1_contig251968 mapping	113	113	SNP	1	G	2	G/A	60.3/39.7	58	G	60.345	35	A	39.655	23
s_1_1_contig252337 mapping	515	466	SNP	1	A	2	A/G	56.9/43.1	58	A	56.897	33	G	43.103	25
s_1_1_contig252629 mapping	620	622	SNP	1	C	2	C/A	60.3/39.7	58	C	60.345	35	A	39.655	23
s_1_1_contig252787 mapping	231	231	SNP	1	A	2	A/G	53.4/46.6	58	A	53.448	31	G	46.552	27
s_1_1_contig252837 mapping	1354	751	SNP	1	A	2	C/A	62.1/37.9	58	C	62.069	36	A	37.931	22
s_1_1_contig253065 mapping	544	359	SNP	1	A	2	A/G	60.3/37.9	58	A	60.345	35	G	37.931	22
s_1_1_contig253198 mapping	612	612	SNP	1	C	2	G/C	53.4/46.6	58	G	53.448	31	C	46.552	27
s_1_1_contig253463 mapping	524	524	SNP	1	C	2	G/C	56.9/43.1	58	G	56.897	33	C	43.103	25
s_1_1_contig253706 mapping	410	411	SNP	1	C	2	C/T	56.9/43.1	58	C	56.897	33	T	43.103	25
s_1_1_contig253800 mapping	631	631	SNP	1	G	2	G/A	63.8/36.2	58	G	63.793	37	A	36.207	21
s_1_1_contig253936 mapping	475	475	SNP	1	A	2	C/A	51.7/48.3	58	C	51.724	30	A	48.276	28
s_1_1_contig254220 mapping	248	248	SNP	1	C	2	C/T	51.7/48.3	58	C	51.724	30	T	48.276	28
s_1_1_contig254368 mapping	616	616	SNP	1	A	2	A/C	46.6/46.6	58	A	46.552	27	C	46.552	27
s_1_1_contig254378 mapping	198	198	SNP	1	C	2	C/T	63.8/36.2	58	C	63.793	37	T	36.207	21
s_1_1_contig254429 mapping	431	431	SNP	1	G	2	A/G	56.9/43.1	58	A	56.897	33	G	43.103	25
s_1_1_contig254513 mapping	51	51	SNP	1	G	2	G/A	55.2/44.8	58	G	55.172	32	A	44.828	26
s_1_1_contig254527 mapping	501	272	SNP	1	T	2	C/T	53.4/46.6	58	C	53.448	31	T	46.552	27
s_1_1_contig254665 mapping	395	395	SNP	1	A	2	A/G	60.3/39.7	58	A	60.345	35	G	39.655	23
s_1_1_contig255118 mapping	402	141	SNP	1	G	2	T/G	50.0/46.6	58	T	50	29	G	46.552	27
s_1_1_contig255153 mapping	290	290	SNP	1	A	2	A/G	50.0/39.7	58	A	50	29	G	39.655	23
s_1_1_contig255405 mapping	297	297	SNP	1	G	2	G/C	56.9/43.1	58	G	56.897	33	C	43.103	25
s_1_1_contig255859 mapping	226	226	SNP	1	C	2	C/A	58.6/41.4	58	C	58.621	34	A	41.379	24
s_1_1_contig256017 mapping	131	131	SNP	1	C	2	C/T	62.1/37.9	58	C	62.069	36	T	37.931	22
s_1_1_contig256119 mapping	247	247	SNP	1	A	2	A/G	56.9/43.1	58	A	56.897	33	G	43.103	25
s_1_1_contig256218 mapping	484	417	SNP	1	G	2	G/T	62.1/37.9	58	G	62.069	36	T	37.931	22
s_1_1_contig256269 mapping	86	86	SNP	1	G	2	A/G	53.4/46.6	58	A	53.448	31	G	46.552	27
s_1_1_contig256285 mapping	253	253	SNP	1	C	2	C/T	55.2/44.8	58	C	55.172	32	T	44.828	26
s_1_1_contig256377 mapping	547	547	SNP	1	T	2	T/C	53.4/46.6	58	T	53.448	31	C	46.552	27
s_1_1_contig256638 mapping	264	264	SNP	1	C	2	C/G	62.1/37.9	58	C	62.069	36	G	37.931	22
s_1_1_contig256660 mapping	135	135	SNP	1	T	2	T/C	60.3/39.7	58	T	60.345	35	C	39.655	23
s_1_1_contig256852 mapping	198	200	SNP	1	A	2	C/A	50.0/41.4	58	C	50	29	A	41.379	24
s_1_1_contig256985 mapping	252	253	SNP	1	C	2	C/G	55.2/44.8	58	C	55.172	32	G	44.828	26
s_1_1_contig257032 mapping	89	89	SNP	1	A	2	C/A	56.9/43.1	58	C	56.897	33	A	43.103	25
s_1_1_contig257112 mapping	245	107	SNP	1	C	2	C/T	50.0/50.0	58	C	50	29	T	50	29
s_1_1_contig257570 mapping	476	476	SNP	1	C	2	C/T	63.8/36.2	58	C	63.793	37	T	36.207	21
s_1_1_contig257697 mapping	285	285	SNP	1	G	2	A/G	50.0/48.3	58	A	50	29	G	48.276	28
s_1_1_contig258193 mapping	128	128	SNP	1	A	2	A/G	55.2/43.1	58	A	55.172	32	G	43.103	25
s_1_1_contig258335 mapping	431	431	SNP	1	G	2	G/A	63.8/36.2	58	G	63.793	37	A	36.207	21
s_1_1_contig259186 mapping	312	313	SNP	1	C	2	C/T	56.9/43.1	58	C	56.897	33	T	43.103	25
s_1_1_contig259218 mapping	699	74	SNP	1	A	2	A/G	62.1/37.9	58	A	62.069	36	G	37.931	22
s_1_1_contig261040 mapping	6471	6471	SNP	1	C	2	C/T	63.8/36.2	58	C	63.793	37	T	36.207	21
s_1_1_contig261066 mapping	6181	6097	SNP	1	G	2	G/A	60.3/39.7	58	G	60.345	35	A	39.655	23
s_1_1_contig261066 mapping	7669	7585	SNP	1	C	2	C/T	58.6/41.4	58	C	58.621	34	T	41.379	24
s_1_1_contig261133 mapping	655	655	SNP	1	T	2	T/C	60.3/39.7	58	T	60.345	35	C	39.655	23
s_1_1_contig261168 mapping	4940	4874	SNP	1	G	2	G/A	56.9/43.1	58	G	56.897	33	A	43.103	25
s_1_1_contig261409 mapping	6313	6270	SNP	1	C	2	C/T	55.2/44.8	58	C	55.172	32	T	44.828	26
s_1_1_contig261662 mapping	1624	1282	SNP	1	C	2	C/T	50.0/50.0	58	C	50	29	T	50	29
s_1_1_contig261668 mapping	420	322	SNP	1	G	2	G/A	53.4/46.6	58	G	53.448	31	A	46.552	27
s_1_1_contig261702 mapping	5419	5292	SNP	1	T	2	T/C	55.2/44.8	58	T	55.172	32	C	44.828	26
s_1_1_contig261860 mapping	587	143	SNP	1	G	2	G/A	62.1/37.9	58	G	62.069	36	A	37.931	22
s_1_1_contig262101 mapping	1732	1732	SNP	1	T	2	T/C	56.9/43.1	58	T	56.897	33	C	43.103	25
s_1_1_contig262219 mapping	7842	7698	SNP	1	T	2	T/C	63.8/36.2	58	T	63.793	37	C	36.207	21
s_1_1_contig262498 mapping	753	755	SNP	1	A	2	A/G	63.8/36.2	58	A	63.793	37	G	36.207	21
s_1_1_contig262620 mapping	642	647	SNP	1	A	2	A/C	60.3/39.7	58	A	60.345	35	C	39.655	23
s_1_1_contig263238 mapping	1748	1749	SNP	1	C	2	C/T	56.9/43.1	58	C	56.897	33	T	43.103	25
s_1_1_contig263322 mapping	3155	2972	SNP	1	T	2	T/C	56.9/43.1	58	T	56.897	33	C	43.103	25
s_1_1_contig263836 mapping	3426	3426	SNP	1	C	2	C/T	60.3/39.7	58	C	60.345	35	T	39.655	23
s_1_1_contig263890 mapping	2378	2378	SNP	1	C	2	C/T	56.9/43.1	58	C	56.897	33	T	43.103	25
s_1_1_contig264534 mapping	2442	2445	SNP	1	T	2	T/C	53.4/46.6	58	T	53.448	31	C	46.552	27
s_1_1_contig264736 mapping	378	378	SNP	1	A	2	A/G	56.9/43.1	58	A	56.897	33	G	43.103	25
s_1_1_contig264843 mapping	444	444	SNP	1	G	2	G/A	53.4/46.6	58	G	53.448	31	A	46.552	27
s_1_1_contig265361 mapping	494	494	SNP	1	T	2	T/C	62.1/37.9	58	T	62.069	36	C	37.931	22
s_1_1_contig266085 mapping	4834	4606	SNP	1	C	2	C/A	58.6/41.4	58	C	58.621	34	A	41.379	24
s_1_1_contig266196 mapping	1504	1504	SNP	1	C	2	C/G	53.4/46.6	58	C	53.448	31	G	46.552	27
[truncated: 949,508 more rows]
